# Supplementary material for: Environmental distribution, physiology and genomic adaptations of arctic ammonia-oxidizing archaea
Source: Front Microbiol. 2026 Mar 9;17:1722591. doi: 10.3389/fmicb.2026.1722591 (PMC13006922; doi:10.3389/fmicb.2026.1722591)
Supplement: Supplementary file 1 [file Data_Sheet_1.zip]

Archive with 16 entries (15 files):
- Supplementary Material & 16S-amoA_db/
- __MACOSX/._Supplementary Material & 16S-amoA_db
- Supplementary Material & 16S-amoA_db/1_unique_16S_rRNA_gene_AOA.fasta
- __MACOSX/Supplementary Material & 16S-amoA_db/._1_unique_16S_rRNA_gene_AOA.fasta
- Supplementary Material & 16S-amoA_db/.DS_Store
- __MACOSX/Supplementary Material & 16S-amoA_db/._.DS_Store
- Supplementary Material & 16S-amoA_db/Supplementary Table S5 - shared_arctic_exclusive_orthogroups_annotated_corrected.xlsx
- __MACOSX/Supplementary Material & 16S-amoA_db/._Supplementary Table S5 - shared_arctic_exclusive_orthogroups_annotated_corrected.xlsx
- Supplementary Material & 16S-amoA_db/2_unique_16S_amoA_taxonomy.csv
- __MACOSX/Supplementary Material & 16S-amoA_db/._2_unique_16S_amoA_taxonomy.csv
- Supplementary Material & 16S-amoA_db/Supplementary Table S4.xlsx
- __MACOSX/Supplementary Material & 16S-amoA_db/._Supplementary Table S4.xlsx
- Supplementary Material & 16S-amoA_db/Supplementary Material.docx
- __MACOSX/Supplementary Material & 16S-amoA_db/._Supplementary Material.docx
- Supplementary Material & 16S-amoA_db/Supplementary Table S6 - N.arcticus_exclusive_orthogroups_annotated_corrected.xlsx
- __MACOSX/Supplementary Material & 16S-amoA_db/._Supplementary Table S6 - N.arcticus_exclusive_orthogroups_annotated_corrected.xlsx
