# Supplementary material for: Environmental distribution, physiology and genomic adaptations of arctic ammonia-oxidizing archaea
Source: Front Microbiol. 2026 Mar 9;17:1722591. doi: 10.3389/fmicb.2026.1722591 (PMC13006922; doi:10.3389/fmicb.2026.1722591)
Supplement: Supplementary file 1 [file Data_Sheet_1.zip › Supplementary Material & 16S-amoA_db/1_unique_16S_rRNA_gene_AOA.fasta]

>JAHCGZ010000002.1:3349-4818
AGGAGGTGATCCGACCGCAGGTTCCCCTACGGTCACCTTGTTACGACTTTTCCCTTGTCACGAACCTCAAGTTCGATAAC
GCCAATTAGACGTCACCTCGCTAAAAGCTCACTTCAATGAAACGACGGGCGGTGTGTGCAAGGAGCAGGGACGTATTCAC
CGCGCGATAGTGACACGCAGTTACTAGGGATTCCATATTCGTGAGGGCGAGTTGCAGCCCTCAGTCATAACTGTGGTAAC
GTTTACGGATTACCTCATCCTTTCGGATTCGAAACCAATTGTCGTTACCATTGCAGCCCGCGTGTGGCCCCAGAGTTTCG
GGGCATACTGACCTGCCGTGGCCCCTTCCTTCCTCCGCATTAACTGCGGCGGTCCCGCTAATTCGCCCCACTACTCCTGA
GAGTAATGGTGGCAACTAGAGGCAGGGATCTCGCTCGTTACCTGACTTAACAGGACATCTCACGGCACGAGCTGGCGACG
GCCATGCACCACCTCTCAGCTTGTCTGGTAAAGTCTTCAGCTTGACCTTCATTCTGCTGTCTCTCCGGGTAAGATTTCTG
GCGTTGACTCCAATTGAACCGCAGGCTTCACCCCTTGTGGTGCTCCCCCGCCAATTCCTTTAAGTTTCATACTTGCGTAC
GTACTTCCCAGGCGGCAAACTTAACGGCTTCCCTGCAGCACTGCATTGGCCACAAGCCAATGCATCACTGAGTTTGCATA
GTTTACAGCTGGGACTACCCGGGTATCTAATCCGGTTTGCTCCCCCAGCTTTCATCCCTCACCGTCGGACGTGTTCTGGT
AGACCGCCTTCGCCACAGGTGGTCATCAATAGATCAAAGGATTTTACCCCTTCCTACCGAGTACCGTCTACCTCTCCCAC
TCCCTAGCTATGCAGTATTCCCGGCAGCCTGTACGTTAAGCGTACAGATTTAACCGAGGACTTACAGAGCCGGCTACGGA
TGCTTTAGGCCCAATAATCATCCTGACCACTTGAGGTGCTGGTTTTACCGCGGCGGCTGACACCAGAACTTGCCCACCCC
TTATTCGTTAGTGTTTCTAGGACTAACAAAAGATTTCTTTAGCAGAAATCACTCGGATTAACCTTGTCGTGCTTTCGCAC
ATTGCAAAGTTTTCTCGCCTGCTGCGCCCCATAGGGCCTGGGTCCGTGTCTCAGTACCCATCTCCGGGCTACTCCTCTCA
GAGCCCGTACCTGTAATAGTCTTGGTGGGCCATTACCTCACCAACAAACTGATAGGCCGCAGTCCCATCCTACGGCGATA
AATCATTTGGAACATAAACCATTCCAGGCATAATGTTCTATCGGATATTATTCTCAGTTTCCCGAGGTTATTTCCGTCCA
TAGGGTAGGTTGACTACGCGTTACTGAGCCGTATGCCTTGTATTGCTACAATGACTCGCATGGCTTAGTATCAATCCGAT
AGCAGTCAGGTCCGGCAGGATCAACCGGAT
>JALJFE010000008.1:37670-39139
ATCCGGTTGATCCTGCCGGACCTGACTGCTATCGGATTGATACTAAGCCATGCGAGTCATTGTAGCAATACAAGGCATAC
GGCTCAGTAACGCGTAGTCAACCTACCCTATGGACGGAAATAACCTCGGGAAACTGAGAATAATATCCGATAGAACATTA
TGCCTGGAATGGTTTATGTTCCAAATGATTTATCGCCGTAGGATGGGACTGCGGCCTATCAGTTTGTTGGTGAGGTAATG
GCCCACCAAGACTATTACAGGTACGGGCTCTGAGAGGAGTAGCCCGGAGATGGGTACTGAGACACGGACCCAGGCCCTAT
GGGGCGCAGCAGGCGAGAAAACTTTGCAATGTGCGAAAGCACGACAAGGTTAATCCGAGTGATTTCTGCTAAAGAAATCT
TTTGTTAGTCCTAGAAACACTAACGAATAAGGGGTGGGCAAGTTCTGGTGTCAGCCGCCGCGGTAAAACCAGCACCTCAA
GTGGTCAGGATGATTATTGGGCCTAAAGCATCCGTAGCCGGCTCTGTAAGTCCTCGGTTAAATCTGTACGCTTAACGTAC
AGGCTGCCGGGAATACTGCATAGCTAGGGAGTGGGAGAGGTAGACGGTACTCGGTAGGAAGGGGTAAAATCCTTTGATCT
ATTGATGACCACCTGTGGCGAAGGCGGTCTACCAGAACACGTCCGACGGTGAGGGATGAAAGCTGGGGGAGCAAACCGGA
TTAGATACCCGGGTAGTCCCAGCTGTAAACTATGCAAACTCAGTGATGCATTGGCTTGTGGCCAATGCAGTGCTGCAGGG
AAGCCGTTAAGTTTGCCGCCTGGGAAGTACGTACGCAAGTATGAAACTTAAAGGAATTGGCGGGGGAGCACCACAAGGGG
TGAAGCCTGCGGTTCAATTGGAGTCAACGCCAGAAATCTTACCCGGAGAGACAGCAGAATGAAGGTCAAGCTGAAGACTT
TACCAGACAAGCTGAGAGGTGGTGCATGGCCGTCGCCAGCTCGTGCCGTGAGATGTCCTGTTAAGTCAGGTAACGAGCGA
GATCCCTGCCTCTAGTTGCCACCATTACTCTCAGGAGTAGTGGGGCGAATTAGCGGGACCGCCGCAGTTAATGCGGAGGA
AGGAAGGGGCCACGGCAGGTCAGTATGCCCCGAAACTCTGGGGCCACACGCGGGCTGCAATGGTAACGACAATTGGTTTC
GAATCCGAAAGGATGAGGTAATCCGTAAACGTTACCACAGTTATGACTGAGGGCTGCAACTCGCCCTCACGAATATGGAA
TCCCTAGTAACTGCGTGTCACTATCGCGCGGTGAATACGTCCCTGCTCCTTGCACACACCGCCCGTCGTTTCATTGAAGT
GAGCTTTTAGCGAGGTGACGTCTAATTGGCGTTATCGAACTTGAGGTTCGTGACAAGGGAAAAGTCGTAACAAGGTGACC
GTAGGGGAACCTGCGGTCGGATCACCTCCT
>LN890280.1:1347782-1349250
AGGAGGTGATCCGACCGCAGGTTCCCCTACGGTCACCTTGTTACGACTTCTCCCTTGTTGCTAAACTCGTGTTCGATGAC
GTCAATTAGGCGTCACCTCGCACAAACCCAACTTCAATGAAGCGACGGGCGGTGTGTGCAAGGAGCAGGGACGTATTCAC
TGCGCGGTTATGACGCGCGGTTACTAGGGATTCCATATTCATGAGGGCGAGTTGCAGCCCTCAATCATAACTGAGATAGA
GTTTAAGGATTGCCTCCCTCTTTCGAGTTCGGAACCCGTTGTCTCTATCATTGCAGCCCGCGTGTAGCCCCAGGGTTTCG
GGGCATACTGACCTGCCGTGGCCCCCTCCTTCCTCCACTTCAGCAGTGGCGGTCCCCTTAGTTAGCCCAGCTACTCCTGA
GAGTAACTGCAGCAACTAAGGGCAGGGATCTCGCTCGTTACCTGACTTAACAGGACACCTCACGGCACGAGCTGGCGACG
GCCATGCACCTCCTCTCAGCTTGTCTGGTAAAGTCTTCAGCTTGACCTTCATTCTGCTGTCTCCCCGGGTAAGATTCCTG
GCGTTGACTCCAATTGAACCGCAGGCTTCACCCCTTGTGGTGCTCCCCCGCCAATTCCTTTAAGTTTCAGACTTGCGTCC
GTACTTCCCAGGCGGCAAACTTAACGGCTTCCCTGCGGCACTGCATTGGCCATAAGCCAATGCATCACCGAGTTTGCATC
GTTTACAGCTGGGACTACCCGGGTATCTAATCCGGTTTGCTCCCCCAGCTTTCATCCCTCACCGTCGAACGTGTTCTGGC
AGACCGCCTTCGCCACTGGTGGTCCTCAATGGATCAGAGGATTTTACCCCTACCCACTGAATACCGTCTGCCTCTCCCAC
TCCCTAGCTCTGTAGTATCTCCAGCGGCCCATCTGTTGAGCAGGTGGATTTAACCGAAGACTTGCAAAGCCGGCTACGGA
TGCTTTAGGCCCAATAAACGTCCTGACCACTCGAGGTGCTGGTATTACCGCGGCGGCTGACACCAGACTTGCCCACCCCT
TATTCACCTGTGCTTTTAGGACAAGCAAAAGACTCCTTTATCAGGAATCACTCGGACTGACCCAGTCGTGCTTTCGCACA
TTGCTAAGGTTTCTCGCCTGCTGCGCCCCATAGGGCCTGGGTCCGTGTCTCAGTACCCATCTCCGGGCTTCTCCTCTCAG
AGCCCGTACCTGTAATCGCCTTGGTGGGCCATTACCTCACCAACAAGCTGATAGGCCGCAGTCCCATCCCATGGCAGTAA
ACTGTTTGGACCATAAGCCATTCCAGGCACTATGATCTATCGTGGTTTATTCTCAGTTTCCCGAGGTTATCCACGTCCAC
GAGTTAGGTTGACTACGTGTTACTGAGCCGTCCGCCTTGTATTGCTACAATGACTCGCATGGCTTAGTACCAATCCGATA
GCAGTCAGGTCCGGCAGGATCAACCGGAT
>CP007536.1:892626-894094
AGGAGGTGATCCAGCCGCAGGTTCCCCTACGACTACCTTGTTACGACTTCTCCCCCGTTGCTGACCCCAGGTTCGATAGC
GCCAATTAGGCGCCACCTCGCCAAGAACCAGCTTCGGTGAAGCGACGGGCGGTGTGTGCAAGGAGCAGGGACGTATTCAC
CGCGCGATAGTGACACGCGGTTACTAGGGATTCCAGATTCATGAGGGCGAGTTTCAGCCCTCAATCATAACTGAGGTAAG
GTTTGTGGGATTGCCTCCTCCTTTCGGAATCGGAGCCCGTTGTCCTTACCATTGCAGCCCGCGTGTGGCCCGAGGGTTTC
GGGGCATACTGACCTGCCGTAGCCCCCTCCTTCCTCCGCCTCAGCGGCGGCGGTCCCTCTAATTAGCCCTTCTAGTCCTG
AGACCAGCAGTAGCAACTAGAGGCAGGGATCTTGCTCGTTACCTGACTTAACAGGACACCTCACGGCACGAGCTGGCGAC
GGCCATGCACCTCCTCTCAGCTTGTCTGGTAAAGTCTTCAGCTTGACCTTCACTCTGCTGTCGCCCCCGGTAAGATTTCC
GGCGTTGACTCCAATTGAACCGCAGGCTTCACCCCTTGTGGTGCTCCCCCGCCAATTCCTTTAAGTTTCAGTCTTGCGAC
CGTACTCCCCAGGCGGCAGACTTAACGGCTTCCCTGCGGCACTGGGTTGGCCCAAAGCCAACCCATCACCGAGTCTGCAT
CGTTTACAGCTGGGACTACCCGGGTATCTAATCCGGTTTGCTCCCCCAGCTTTCATCCCTCACCGTCGAGCGCGTTCTGG
CAAGCCGCCTTCGCCACTGGTGGTCTTCAGTGGATCAGAGGATTTTACCCCTACCCACTGAGTACCGCTTGCCTCTCCCG
CCTCCTAGCCCTGTAGTATCCTCCGCAGCCCATCTGTTGAGCAGGTGGATTTAACGGAAGACTTGCAGAACCGGCTACGG
ATGCTTTAGGCCCAATAATCGTCCCGACCACTCGGGGTGCTGGTATTACCGCGGCGGCTGACACCAGACTTGCCCACCCC
TTATTCTGCACCATTTTTAGAGGTGCCAAAAGACGTCCTTAACGGACGTCACTCAGAGTAACCCTGTCAAGCTTTCGCCT
ATTGCAGAGGTTTCGCGCCTGCTGCGCCCCATAGGGCCTGGGCCCTTGTCTCAGTGCCCATCTCCGGGCTCCTCCTCTCA
GAGCCCGTACCGGTTACAGGTTTGGTGGGCCATTACCTCACCAACAGCCTGATCGGCCGCAGTCCAATCCAGGGGCCATG
TAGGTTTCAGCCATGATCCATTCCAGAAATCATGGCCTATCGCGGTTTATCCTCAGTTTCCCGAGGTTATCCACGTCCCC
TGGGCATGTTGACTACGTGTTACTGAGCCGTATGCCACGCATTGCTGCGTTAACTCGCATGGCTTAGTCCCACTCTGATA
GCAGTCGGGTCCGGCAGGATCAACCGGAG
>AFPU01000001.1:932096-933565
AGGAGGTGATCCGACCGCAGGTTCCCCTACGGTCACCTTGTTACGACTTTTCCCTTGTCACTTACCTCAAGTTCGATAAC
GCCAATCAGACGTCACCTCGCTAAAAGCAAACTTCAATGAAACGACGGGCGGTGTGTGCAAGGAGCAGGGACGTATTCAC
CGCGCGATAATGACACGCAGTTACTAGGGATTCCATATTCGTGAGGGCGAGTTGCAGCCCTCAGTCATAACTGTGGTAGC
GTTTAGGGATTACCTCCTCCTTTCGGATTCGGAACCAATTGTCACTACCATTGCAGCCCGCGTGTGGCCCCAGAGTTTCG
GGGCATACTGACCTGCCGTGGCCCCTTCCTTCCTCCGCATTAACTGCGGCGGTCCCGCTAATTCGCCCCACTACTCCTGA
GAGTAATGGTGGCAACTAGAGGCAGGGATCTCGCTCGTTACCTGACTTAACAGGACATCTCACGGCACGAGCTGGCGACG
GCCATGCACCACCTCTCAGCTTGTCTGGTAAAGTCTTCAGCTTGACCTTCATTCTGCTGTCTCTCCGGGTAAGATTTCTG
GCGTTGACTCCAATTGAACCGCAGGCTTCACCCCTTGTGGTGCTCCCCCGCCAATTCCTTTAAGTTTCATACTTGCGTAC
GTACTTCCCAGGCGGCAAACTTAACGGCTTCCCTGCAGCACTGCATTGGCCACAAGCCAATGCATCACTGAGTTTGCATA
GTTTACAGCTGGGACTACCCGGGTATCTAATCCGGTTTGCTCCCCCAGCTTTCATCCCTCACCGTCGAACGTGTTCTGGT
AGACCGCCTTCGCCACAGGTGGTCATCAATAGATCAAAGGATTTTACCCCTTCCTACCGAGTACCGTCTACCTCTCCCAC
TTCCTAGTTATGCAGTATTCCCGGCAGCCCATACGTTAAGCGTATGGATTTAACCGAAAACTTACAAAACGAGCTACGGA
TGCTTTAGGCCCAATAATCATCCTGACCACTTGAGGTGCTGGTTTTACCGCGGCGGCTGACACCAGAACTTGCCCACCCC
TTATTCACTAGTGTTTCTAGGACTAGCAAAAGGTTTCTTTAGCAGAAACCACTCGGATTAACCTTGTCGTGCTTTCGCAC
ATTGCAAAGTTTTCTCGCCTGCTGCGCCCCATAGGGCCTGGGTCCGTGTCTCAGTACCCATCTCCGGGCTACTCCTCTCA
GAGCCCGTACCTGTAATAGTCTTGGTGGGCCATTACCTCACCAACAAACTGATAGGCCGCAGTCCCATCCTACGGCGATA
AATCATTTGAAACATAAACCGTTCCAGGTATAATGTTCTGTCGGGCATTATTCTCAGTTTCCCGAGGTTATTCCCGTCCA
TAGGGTAGATTGACTACGCGTTACTGAGCCGTCTGCCTTGTATTGCTACAATGACTCGCATGGCTTAGTATCAATCCGAT
AGCAGTCAGGTCCGGCAGGATCAACCGGAT
>CP012850.1:2060567-2062034
CTCCGGTTGATCCTGCCGGACCCGACTGCTATCAGAGTGGGACTAAGCCATGCGAGTCAACATAGCAATATGTGGCATAC
GGCTCAGTAACACGTAGTCAACATGCCCAGGGGACGTGGATAACCTCGGGAAACTGAGGATAAACCGCGATAGGTCATCA
CTTCTGGAATGGGTAATGACTTAAATCTATATGGCCCCTGGATTGGACTGCGGCCGATCAGGCTGTTGGTGAGGTAATGG
CCCACCAAACCTGTAACCGGTACGGGCTCTGAGAGGAGGAGCCCGGAGATGGGCACTGAGACAAGGGCCCAGGCCCTATG
GGGCGCAGCAGGCGCGAAACCTCTGCAATAGGCGAAAGCTTGACAGGGTTACTCTGAGTGATTTCCGTTAAGGAGATCTT
TTGGCACCTCTAAAAATGGTGCAGAATAAGGGGTGGGCAAGTCTGGTGTCAGCCGCCGCGGTAATACCAGCACCCCGAGT
GGTCGGGACGTTTATTGGGCCTAAAGCATCCGTAGCCGGTTCTACAAGTCTTCCGTTAAATCCACCTGCTTAACAGATGG
GCTGCGGAAGATACTATAGAGCTAGGAGGCGGGAGAGGCAAGCGGTACTCGATGGGTAGGGGTAAAATCCGTTGATCCAT
TGAAGACCACCAGTGGCGAAGGCGGCTTGCCAGAACGCGCTCGACGGTGAGGGATGAAAGCTGGGGGAGCAAACCGGATT
AGATACCCGGGTAGTCCCAGCTGTAAACGATGCAGACTCGGTGATGAGTTGGCTTATTGCTAACTCAGTGCCGCAGGGAA
GCCGTTAAGTTTGCCGCCTGGGGAGTACGGTCGCAAGACTGAAACTTAAAGGAATTGGCGGGGGAGCACCACAAGGGGTG
AAGCCTGCGGTTCAATTGGAGTCAACGCCGGAAATCTTACCGGGGGCGACAGCAGAGTGAAGGTCAAGCTGAAGACTTTA
CCAGACAAGCTGAGAGGAGGTGCATGGCCGTCGCCAGCTCGTGCCGTGAGGTGTCCTGTTAAGTCAGGTAACGAGCGAGA
TCCCTGCCTCTAGTTGCTACCATTATTCTCAGGAGTAGTGGAGCTAATTAGAGGGACCGCCGTCGCTGAGACGGAGGAAG
GTGGGGGCTACGGCAGGTCAGTATGCCCCGAAACCCTCGGGCCACACGCGGGCTGCAATGGTAAGGACAATGAGTTTCGA
TTCCGAAAGGAGGAGGCAATCTCTAAACCTTACCACAGTTATGATTGAGGGCTGAAACTCGCCCTCATGAATATGGAATC
CCTAGTAACCGCGTGTCACTATCGCGCGGTGAATACGTCCCTGCTCCTTGCACACACCGCCCGTCGCTTCATCGAAGTTG
GTTCTTGGCGAGGTGGTGCCTAATTGGTACTATCGAACCTGGGGTCAGCAACGAGGGAGAAGTCGTAACAAGGTGGCCGT
AGGGGAACCTGCGGCCGGATCACCTCCT
>RHDH01000031.1:4183-5652
ATCCCGTTGATCCTGCGGGACCTGACTGCTATCGGATTGGTACTAAGCCATGCGAGTCGTTGTAGCAATACAAGGCGGAC
TGCTCAGTAACACGTAGTTAACCTAACCTATGGATGGGGATAACCTCGGGAAACTGAGAATAATACCCAATAGATCACAG
TGCCTGGAATGGCTTGTGATTGAAATGATTTATCGCTGTAGGATGGGACTGCGGCCTATCAGCTTGTTGGTGAGGTAATG
GCCCACCAAGGCTATAACAGGTACGGGCTCTGAGAGGAGGGGCCCGGAGATGGGTACTGAGACACGGACCCAGGCCCTAT
GGGGCGCAGCAGGCGAGAAACCTTTGCAATGTGCGAAAGCACGACAAGGTTAATCCGAGTGTTTCCCGCTAAGGGAATCT
TTTGTCAGTTTTAGAATCACTGGTGAATAAGGGGTGGGCAAGTTCTGGTGTCAGCCGCCGCGGTAAAACCAGCACCTCGA
GTGGTCAGGAGGTTTATTGGGCCTAAAGCATCCGTAGCCGGTTGCATAAGTTTTCGGTTAAATCTATGCGCTCAACGTAT
AGGCCGCCGAAAATACTGTGCAGCTAGGGAGTGGGAGAGGTACACGGTACTCAGTAGGAAGGGGTAAAATCCTTTGATCT
ATTGATGACCACCTGTGGCGAAGGCGGTGTACCAGAACACGTTCGACGGTGAGGGATGAAAGCTGGGGGAGCAAACCGGA
TTAGATACCCGGGTAGTCCCAGCTGTAAACGATGCAGACTCGGTGATGCATTGGCTTGTGGCCAATGCAGTGCCGCAGGG
AAGCCGTTAAGTCTGCCGCCTGGGAAGTACGTACGCAAGTATGAAACTTAAAGGAATTGGCGGGGGAGCACCACAAGGGG
TGAAGCCTGCGGTTCAATTGGAGTCAACGCCAGAAATCTTACCTGGGGAGACAGCAGAATGAAGGTCAAGCTGAAGACTT
TACCAGACACGCTGAGAGGTGGTGCATGGCCGTCGCCAGCTCGTGCCGTGAGATGTCCTGTTAAGTCAGGTAACGAGCGA
GACCCCTGCGTCTAGTTGCTACCATTACTCTCTGGAGTAGTGGAGCGAATTAGACGGACCGCCACAGTTAATGTGGAGGA
AGGAAGGGGCCACGGCAGGTCAGTATGCCCCGAAACCCTAGGGCCACACGCGGGCTGCAATGGTATTGACAATGTGTTCC
GAATCCGAAAGGAGGAGGCAATCATTAAACAATATCTCAGTTATGACTGAGGGCTGTAACTCGCCCTCACGAATATGGAA
TCCCTAGTAACCGCGTGTCACTACCACGCGGTGAATACGTCCCTGCTCCTTGCACACACCGCCCGTCGTTTCATCGAAAT
TGGCCTTTAGTGAGGTAGTGTCTACTTGGCATTATCGAGCTTGAGGTCAGTAACGAGGGAAAAGTCGTAACAAGGTGACC
GTAGGGGAACCTGCGGTCGGATCACCTCCT
>JAICFZ010000030.1:2766-4232
AGGAGGTGATCCGGCCGCAGGTTCCCCTACGGCCACCTTGTTACGACTTCTCCCTCGTTGCTGATCTCAGGTTCGATAAT
GCCAAATCGCACTACCTCGCCTAAAACCAACTTCGATGAAGCGACGGGCGGTGTGTGCAAGGAGCAGGGACGTATTCACC
GCGCGATGATGACACGCGATTACTAGGGATTCCATATTCATGAGGACGAGTTTCAGCCCTCAATCATAACTGTGGTAAGT
TTTGCGGATTGCCTCCTCCTTTCGAAATCGGAACCTATTGTACTTACCATTGCAGCCCGCGTGTGGCCCGAGGGTTTCGG
GGCATACTGACCTGCCGTAGCCCCCTCCTTCCTCCGCCTTAGCGGCGGCAGTCCTTCTAATTAGCCCTTCTACTCCGAAG
AATAAAAGTAGCAACTAGAAGCAGGGGTCTCGCTCGTTACCTGACTTAACAGGACACCTCACGGCACGAGCTGGCGACGG
CCATGCACCTCCTCTCAGCTTGTCTAGTAAAGTCTTCAGCTTGACCTTCACTCTGCTGTCGCCCCCGGTAAGATTCCCGG
CGTTGACTCCAATTGAACCGCAGGCTTCACCCCTTGTGGTGCTCCCCCGCCAATTCCTTTAAGTTTCAGTCTTGCGACCG
TACTACCCAGGCGGCAGACTTAACGGCTTCCCTGCGGCACTGGACTAGCATTAAGCTAGTCCATCACCGAGTCTGCATCG
TTTACAGCTGGGACTACCCGGGTATCTAATCCGGTTTGCTCCCCCAGCTTTCATCCCTCACCGTCGAGCGCATTCTGGCA
AGCCGCCTTCGCCACTGGTGGTCTTCAATGGATCAACGGATTTTACCCCTACCCACTGAGTACCGCTTGCCTCTCCTGCC
TCCTAGTCTTATAGTATCCTCCGCGGCCCATCTGTTAAGCAGTTGGATTTAACGGAGGACTTGTAAAACCGGCTACGGAT
GCTTTAGGCCCAATAATCGTCCCGACCACTCGGGGTGCTGGTATTACCGCGGCGGCTGACACCAGACTTGCCCACCCCTT
ATTCTACACCATTTTTAGAGATGTCAAAAGACTTTCTTAGCGAAAGTCACTCAGAATAACCCTGTCAGGCTTTCGCCTAT
TGCAGAGGTTTCGCGCCTGCTGCGCCCCATAGGGCCTGGGTCCTTTTCTCAGTACCCATCTCCGGGCTCCTCCTCTCAGA
GCCCGTACCGGTTACAGGTTTGGTGGGCCATTACCTCACCAACAGCCTGATCGGTCGCAGTCCAATCCAAAGGCCATATA
GATTTTGATCAAAAACCATTCCAGGTATCTTGGTCTATCGCGGTTTAGCCTCAGTTTCCCGAGTTTATCCACGTCCTCTG
GTTATGTTGACTACGTGTTACTGAGCCGTGTGCCACGTATTGCTACGTTGACTCGCATGGCTTAATCTCATTCTGATAGC
AGTCGGGTCCGGCAGGATCAACCGGAG
>AP026695.1:739863-741332
ATCCGGTTGATCCTGCCGGACCTGACTGCTATCGGATTGATACTAAGCCATGCGAGTCATTGTAGTAATACAAGGCAGAC
GGCTCAGTAACGCGTAGTCAACCTACCCTATGGACGAGAATAACCTCGGGAAACTGAGAATAATACTCGATAGAACATTA
TGCCTGGAATGGTTTATGTTTCAAATGATTTATCGCCGTAGGATGGGACTGCGGCCTATCAGTTTGTTGGTGAGGTAATG
GCCCACCAAGACTATTACAGGTACGGGCTCTGAGAGGAGTAGCCCGGAGATGGGTACTGAGACACGGACCCAGGCCCTAT
GGGGCGCAGCAGGCGAGAAAACTTTGCAATGTGCGAAAGCACGACAAGGTTAATCCGAGTGGTTTCTGCTAAAGGAACCT
TTTGTCAGTCCTAGAAACACTGATGAATAAGGGGTGGGCAAGTTCTGGTGTCAGCCGCCGCGGTAAAACCAGCACCTCAA
GTGGTCAGGATGATTATTGGGCCTAAAGCATCCGTAGCCGGCTCTGTAAGTTTTCGGTTAAATCTGTACGCTCAACGTAC
AGGCTGCCGGGAATACTGCAGAGCTAGGGAGTGGGAGAGGTAGACGGTACTCGGTAGGAAGGGGTAAAATCCTTTGATCT
ATTGATGACCACCTGTGGCGAAGGCGGTCTACCAGAACACGTCCGACGGTGAGGGATGAAAGCTGGGGGAGCAAACCGGA
TTAGATACCCGGGTAGTCCCAGCTGTAAACTATGCAAACTCAGTGATGCATTGGCTTGTGGCCAATGCAGTGCTGCAGGG
AAGCCGTTAAGTTTGCCGCCTGGGAAGTACGTACGCAAGTATGAAACTTAAAGGAATTGGCGGGGGAGCACCACAAGGGG
TGAAGCCTGCGGTTCAATTGGAGTCAACGCCAGAAATCTTACCCGGAGAGACAGCAGAATGAAGGTCAAGCTGAAGACTT
TACCAGACAAGCTGAGAGGTGGTGCATGGCCGTCGCCAGCTCGTGCCGTGAGATGTCCTGTTAAGTCAGGTAACGAGCGA
GATCCCTGCCTCTAGTTGCCACCATTACTCTCAGGAGTAGTGGGGCGAATTAGCGGGACCGCCGCAGTTAATGCGGAGGA
AGGAAGGGGCCACGGCAGGTCAGTATGCCCCGAAACTCTGGGGCCACACGCGGGCTGCAATGGTAATGACAATGGGTTCC
AAATCCGAAAGGAGGAGGTAATCCCCAAACATTACCACAGTTATGACTGAGGGCTGCAACTCGCCCTCACGAATATGGAA
TCCCTAGTAACTGCGTGTCATTATCGCGCGGTGAATACGTCCCTGCTCCTTGCACACACCGCCCGTCGTTTCATTGAAGT
GAGCTTTTAGCGAGGTGACGTCTGATTGGCGTTATCGAACTCGAGGTTCGTGACAAGGGAAAAGTCGTAACAAGGTGACC
GTAGGGGAACCTGCGGTCGGATCACCTCCT
>CP010868.1:949800-951269
ATCCGGTTGATCCTGCCGGACCTGACTGCTATCGGATTGATACTAAGCCATGCGAGTCATTGTAGTAATACAAGGCAGAC
GGCTCAGTAACGCGTAGTCAACCTACCCTATGGACGGGAATAACCTCGGGAAACTGAGTATAATGCCCGATAGAACACTA
TATCTGGAATGGTTTGTGTTCCAAATGATTTATCGCCGTAGGATGGGACTGCGGCCTATCAGTTTGTTGGTGAGGTAATG
GCCCACCAAGACTATTACAGGTACGGGCTCTGAGAGGAGTAGCCCGGAGATGGGTACTGAGACACGGACCCAGGCCCTAT
GGGGCGCAGCAGGCGAGAAAACTTTGCAATGTGCGAAAGCACGACAAGGTTAATCCGAGTGGTTTGTGCTAAACGAACCT
TTTGACAGTCCTAGAAACACTGTTGAATAAGGGGTGGGCAAGTTCTGGTGTCAGCCGCCGCGGTAAAACCAGCACCTCAA
GTGGTCAGGATGATTATTGGGCCTAAAGCATCCGTAGCCGGCTCTGTAAGTTTTCGGTTAAATCTATACGCTCAACGTAT
AGGCTGCCGGGAATACTGCAGAGCTAGGGAGTGGGAGAGGTAGACGGTACTCGGTAGGAAGGGGTAAAATCCTTTGATCT
ATTGATGACCACCTGTGGCGAAGGCGGTCTACCAGAACACGTCCGACGGTGAGGGATGAAAGCTGGGGGAGCAAACCGGA
TTAGATACCCGGGTAGTCCCAGCTGTAAACTATGCAAACTCAGTGATGCATTGGCTTGTGGCCAATGCAGTGCTGCAGGG
AAGCCGTTAAGTTTGCCGCCTGGGAAGTACGTACGCAAGTATGAAACTTAAAGGAATTGGCGGGGGAGCACCACAAGGGG
TGAAGCCTGCGGTTCAATTGGAGTCAACGCCAGAAATCTTACCCGGAGAGACAGCAGAATGAAGGTCAAGCTGAAGACTT
TACCAGACAAGCTGAGAGGTGGTGCATGGCCGTCGCCAGCTCGTGCCGTGAGATGTCCTGTTAAGTCAGGTAACGAGCGA
GATCCCTGCCTCTAGTTGCCACCATTACTCTCAGGAGTAGTGGGGCGAATTAGCGGGACCGCCGCAGTTAATGCGGAGGA
AGGAAGGGGCCACGGCAGGTCAGTATGCCCCGAAACTCTGGGGCCACACGCGGGCTGCAATGGTAACGACAATGGGTTTC
GAATCCGAAAGGATGAGGTAATCCTCAAACGTTACCACAGTTATGACTGAGGGCTGCAACTCGCCCTCACGAATATGGAA
TCCCTAGTAACTGCGTGTCATTATCGCGCGGTGAATACGTCCCTGCTCCTTGCACACACCGCCCGTCGTTTCATTGAAGT
GAGCTTTTAGCGAGGTGACGTCTGATTGGCGTTATCGAACTTGAGGTTCGTGACAAGGGAAAAGTCGTAACAAGGTGACC
GTAGGGGAACCTGCGGTCGGATCACCTCCT
>CP017922.1:1971556-1973023
AGGAGGTGATCCGGCCGCAGGTTCCCCTACGGCCACCTTGTTACGACTTCTCCCTCGTTGCTGACCCCAGGTTCGATAGT
ACCAATTAGGCACCACCTCGCCAAGAACCAACTTCGATGAAGCGACGGGCGGTGTGTGCAAGGAGCAGGGACGTATTCAC
CGCGCGATAGTGACACGCGGTTACTAGGGATTCCATATTCATGAGGGCGAGTTTCAGCCCTCAATCATAACTGTGGTAAG
GTTTAGAGATTGCCTCCTCCTTTCGGAATCGAAACTCATTGTCCTTACCATTGCAGCCCGCGTGTGGCCCGAGGGTTTCG
GGGCATACTGACCTGCCGTAGCCCCCACCTTCCTCCGTCTCAGCGACGGCGGTCCCTCTAATTAGCTCCACTACTCCTGA
GAATAATGGTAGCAACTAGAGGCAGGGATCTCGCTCGTTACCTGACTTAACAGGACACCTCACGGCACGAGCTGGCGACG
GCCATGCACCTCCTCTCAGCTTGTCTGGTAAAGTCTTCAGCTTGACCTTCACTCTGCTGTCGCCCCCGGTAAGATTTCCG
GCGTTGACTCCAATTGAACCGCAGGCTTCACCCCTTGTGGTGCTCCCCCGCCAATTCCTTTAAGTTTCAGTCTTGCGACC
GTACTCCCCAGGCGGCAAACTTAACGGCTTCCCTGCGGCACTGAATTAGCAATAAGCCAATTCATCACCGAGTCTGCATC
GTTTACAGCTGGGACTACCCGGGTATCTAATCCGGTTTGCTCCCCCAGCTTTCATCCCTCACCGTCGAGCGCGTTCTGGC
AAGCCGCCTTCGCCACTGGTGGTCTTCAATGGATCAACGGATTTTACCCCTACCCATCGAGTACCGCTTGCCTCTCCCGC
CTCCTAGCTCTATAGTATCTTCCGCAGCCCATCTGTTAAGCAGGTGGATTTAACGGAAGACTTGTAGAACCGGCTACGGA
TGCTTTAGGCCCAATAAACGTCCCGACCACTCGGGGTGCTGGTATTACCGCGGCGGCTGACACCAGACTTGCCCACCCCT
TATTCTGCACCATTTTTAGAGGTGCCAAAAGATCTCCTTAACGGAAATCACTCAGAGTAACCCTGTCAAGCTTTCGCCTA
TTGCAGAGGTTTCGCGCCTGCTGCGCCCCATAGGGCCTGGGCCCTTGTCTCAGTGCCCATCTCCGGGCTCCTCCTCTCAG
AGCCCGTACCGGTTACAGGTTTGGTGGGCCATTACCTCACCAACAGCCTGATCGGCCGCAGTCCAATCCAGGGGCCATAT
AGGTTTAAGTCATTACCCATTCCAGAAGTGATGACCTATCGCGGTTTATCCTCAGTTTCCCGAGGTTATCCACGTCCCCT
GGGCATGTTGACTACGTGTTACTGAGCCGTATGCCACATATTGCTATGTCGACTCGCATGGCTTAGTCCCACTCTGATAG
CAGTCGGGTCCGGCAGGATCAACCGGAG
>JH165283.1:13406-14875
ATCCGGTTGATCCTGCCGGACCTGACTGCTATCGGATTGATACTAAGCCATGCGAGTCATTGTAGCAATACAAGGCATAC
GGCTCAGTAACGCGTAGTCAACCTAACCTATGGACGGGAATAACCTCGGGAAACTGAGAATAATGCCCGATAGAACACTA
TACCTGGAATGGTTTGTGTTCCAAATGATTTATCGCCATAGGATGGGACTGCGGCCTATCAGTTTGTTGGTGAGGTAATG
GCCCACCAAGACTATTACAGGTACGGGCTCTGAGAGGAGTAGCCCGGAGATGGGTACTGAGACACGGACCCAGGCCCTAT
GGGGCGCAGCAGGCGAGAAAACTTTGCAATGTGCGAAAGCACGACAAGGTTAATCCGAGTGATTTGTGCTAAACGAATCT
TTTGTTAGTCCTAGAAACACTAACGAATAAGGGGTGGGCAAGTTCTGGTGTCAGCCGCCGCGGTAAAACCAGCACCTCAA
GTGGTCAGGATGATTATTGGGCCTAAAGCATCCGTAGCCGGCTCTGTAAGTTTTCGGTTAAATCTGTACGCTTAACGTAC
AGGCTGCCGGGAATACTGCAAAGCTAGGGAGTGGGAGAGGTAGACGGTACTCGGTAGGAAGTGGTAAAATGCTTTGATCT
ATCGATGACCACCTGTGGCGAAGGCGGTCTACCAGAACACGTCCGACGGTGAGGGATGAAAGCTGGGGGAGCAAACCGGA
TTAGATACCCGGGTAGTCCCAGCTGTAAACTATGCAAACTCAGTGATGCATTGGCTTGTGGCCAATGCAGTGCTGCAGGG
AAGCCGTTAAGTTTGCCGCCTGGGAAGTACGTACGCAAGTATGAAACTTAAAGGAATTGGCGGGGGAGCACCACAAGGGG
TGAAGCCTGCGGTTCAATTGGAGTCAACGCCAGAAATCTTACCCGGAGAGACAGCAGAATGAAGGTCAAGCTGAAGACTT
TACCAGACAAGCTGAGAGGTGGTGCATGGCCGTCGCCAGCTCGTGCCGTGAGATGTCCTGTTAAGTCAGGTAACGAGCGA
GATCCCTGCCTCTAGTTGCCACCATTACTCTCAGGAGTAGTGGGGCGAATTAGCGGGACCGCCGCAGTTAATGCGGAGGA
AGGAAGGGGCCACGGCAGGTCAGTATGCCCCGAAACTCTGGGGCCACACGCGGGCTGCAATGGTAGCGACAATTGGTTTC
GAATCCGAAAGGATGAGGTAATCCACAAACGCTACCACAGTTATGACTGAGGGCTGCAACTCGCCCTCACGAATATGGAA
TCCCTAGTAACTGCGTGTCATTATCGCGCGGTGAATACGTCCCTGCTCCTTGCACACACCGCCCGTCGTTTCATTGAAGT
GAGCTTTTAGCGAGGTGACGTCTGATTGGCGTTATCGAACTTGAGGTTCGTGACAAGGGAAAAGTCGTAACAAGGTGACC
GTAGGGGAACCTGCGGTCGGATCACCTCCT
>RHDB01000005.1:25065-26534
AGGAGGTGATCCGACCGCAGGTTCCCCTACGGTCACCTTGTTACGACTTTTCCCTCGTTACTGACCTCAAGCTCGATAAT
GCCAAGTAGACACTACCTCACTAAAGGCCAATTTCGATGAAACGACGGGCGGTGTGTGCAAGGAGCAGGGACGTATTCAC
CGCGTGGTAGTGACACGCGGTTACTAGGGATTCCATATTCGTGAGGGCGAGTTACAGCCCTCAGTCATAACTGAGATATT
GTTTAATGATTGCCTCCTCCTTTCGGATTCGGAACACATTGTCAATACCATTGCAGCCCGCGTGTGGCCCTAGGGTTTCG
GGGCATACTGACCTGCCGTGGCCCCTTCCTTCCTCCACATTAACTGTGGCGGTCCGTCTAATTCGCTCCACTACTCCAGA
GAGTAATGGTAGCAACTAGACGCAGGGGTCTCGCTCGTTACCTGACTTAACAGGACATCTCACGGCACGAGCTGGCGACG
GCCATGCACCACCTCTCAGCGTGTCTGGTAAAGTCTTCAGCTTGACCTTCATTCTGCTGTCTCCCCAGGTAAGATTTCTG
GCGTTGACTCCAATTGAACCGCAGGCTTCACCCCTTGTGGTGCTCCCCCGCCAATTCCTTTAAGTTTCATACTTGCGTAC
GTACTTCCCAGGCGGCAGACTTAACGGCTTCCCTGCGGCACTGCATTGGCCACAAGCCAATGCATCACCGAGTCTGCATC
GTTTACAGCTGGGACTACCCGGGTATCTAATCCGGTTTGCTCCCCCAGCTTTCATCCCTCACCGTCGAACGTGTTCTGGT
ACACCGCCTTCGCCACAGGTGGTCATCAATAGATCAAAGGATTTTACCCCTTCCTACTGAGTACCGTGTACCTCTCCCAC
TCCCTAGCTGCACAGTATTTTCGGCGGCCTATACGTTGAGCGCATAGATTTAACCGAAAACTTATGCAACCGGCTACGGA
TGCTTTAGGCCCAATAAACCTCCTGACCACTCGAGGTGCTGGTTTTACCGCGGCGGCTGACACCAGAACTTGCCCACCCC
TTATTCACCAGTGATTCTAAAACTGACAAAAGATTCCCTTAGCGGGAAACACTCGGATTAACCTTGTCGTGCTTTCGCAC
ATTGCAAAGGTTTCTCGCCTGCTGCGCCCCATAGGGCCTGGGTCCGTGTCTCAGTACCCATCTCCGGGCCCCTCCTCTCA
GAGCCCGTACCTGTTATAGCCTTGGTGGGCCATTACCTCACCAACAAGCTGATAGGCCGCAGTCCCATCCTACAGCGATA
AATCATTTCAATCACAAGCCATTCCAGGCACTGTGATCTATTGGGTATTATTCTCAGTTTCCCGAGGTTATCCCCATCCA
TAGGTTAGGTTAACTACGTGTTACTGAGCAGTCCGCCTTGTATTGCTACAACGACTCGCATGGCTTAGTACCAATCCGAT
AGCAGTCAGGTCCCGCAGGATCAACGGGAT
>CP007026.1:477692-479161
ATCCGTTTGATCCTGACGGACCTGACTGCTATCAGATTGATACTAAGCCATGTTAGTTATTGTAGTAATACAAGGCAGAC
GGCTCAGTAACACGTAGTCAACCTAACTTATGGACGGGGATAACCTCGGGAAACTGAGAATAATACCCGATAGGTCATGA
TGCCTGGAATGGTTTATGACTCAAATAATTTATTGCCGTAGGATGGGACTGCGAGCTATCAGCTTGTTGGTGAGGTAATG
GCCCACCAAGGCTATTACAGCTACGGGCTCTGAGAGGAGTAGCCCGGAGATGGGTACTGAGACAAGGACCCAGGCCCTAT
GGGGCGCAGCAGGCGAGAAAACTTTGCAATGCGCGAAAGCTCGACAAGGTTAATCTGAGTGGTTCCTGCTAAAGGAACCT
TTTGTTAGTCGTAGAACCACTGATGAATAAGGGGTGGGCAAGTTCTGGTGTCAGCCGCCGCGGTAAAACCAGCACCTCAA
GTGGTCAGGATGATTATTGGGCCTAAAGCATCCGTAGCCTGTTCTGTAAGTTTTCGGTTAAATCCATAAGCTCAACTTAT
GGGCTGCCGAAAATACTGCAGAACTAGGGAGTGGGAGAGGTAGACGGTACTCGGTAGGAAGGGGTAAAATCCTTTGATCT
ATTGATGACCACCTGTGGCGAAGGCGGTCTACCAGAACACGTTCGACGGTGAGGGATGAAAGCTGGGGGAGCAAACCGGA
TTAGATACCCGGGTAGTCCCAGCTGTAAACGATGCAAACTCGATGATGCGTTGGCTTGTTGCTAGCGCAGTGTCGCAGGG
AAGCCGTTAAGTTTGCCGCCTGGGAAGTACGTACGCAAGTATGAAACTTAAAGGAATTGGCGGGGGAGCACCACAAGGGG
TGAAGCCTGCGGTTCAATTGGAGTCAACGCCTGAAACCTTACCCGGAGAGACAGCAGAATGAAGGTCAAGCTGAAGACTT
TACCAGACAAGCTGAGAGGTGGTGCATGGCCGTCGCCAGCTCGTGCCGTGAGATGTCCTGTTAAGTCAGGTAACGAGCGA
GATCCCTGCCTCTAGTTGCCACTATTACACCCTGGTGTAGTAGGGCGAATTAGGGGGACCGCCGCAGTTAATGCGGAGGA
AGGAAGGGGCCACGGCAGGTCAGTATGCCCCGAAACTCTGGGGCCACACGCGGGCTGCAATGGTAGCGACAATGAGTTCC
AAAATCGAAAGATAGAGGTAATCCCTAAACGCTACCACAGTTGTGATTGAGGGCTGCAACTCGCCCTCATGAACATGGAA
TCCCTAGTAACCGCGTGTCATTATCGCGCAGTGAATACGTCCCTGCTCCTTGCACACACCGCCCGTCGTTTCATTGAAGT
TTGCCTTTAGCGAGGTGATGTCTAATTGGCATTATCGAACTTGGGGTAAGTGACAAGGGAAAAGTCGTAACAAGGTGACC
GTAGGGGAACCTGCGGTCGGATCACCTCCT
>LT981265.1:1002314-1003780
CTCCGGTTGATCCTGCCGGACCCGACTGCTATCGGATTGGGACTAAGCCATGCGAGTCAACTCCGCAAGGGGTGGCGCAC
GGCTCAGTAACACGTAGTCAACCTACCCTGGGGACGGGGATAACCTCGGGAAACTGAGGCTAAACCCCGATGGGCCATGG
CTCCTGGAATGGGCTATGGCTGAAATCTACATGGCCCCAGGATGGGACTGCGGCCGATCAGGTTGTTGGTGGGGTAATGG
CCCACCAAGCCTATAACCGGTGCGGGCTCTGAGAGGAGGAGCCCGGAGATGGGCACTGAGACAAGGGCCCAGGTCCTATG
GGGCGCAGCAGGCGCGAAACCTCCGCAATGGGCGAAAGCCCGACGGGGTCAGTCCGAGTGGTTCCCGCTGAGGGAACCTT
TTGCCAGCTGTAAACAGGCTGGCGAATAAGGGGTGGGCAAGTTTGGTGTCAGCCGCCGCGGTAATACCAGCACCCCGAGT
GGTCGGGACGATTATTGGGCCTAAAGCATCCGTAGCCGGCCCAGTAAGTCCTCCGTTAAATCCAACGGCTCAACCGTTGG
GCTGCGGGGGATACTGCTGGGCTAGGGGACGGGAGAGGCGAGGGGTATTCCCGGGGTAGGGGTAAAATCCACTGATCCCG
GGAGGACCACCAGTGGCGAAGGCGCCTCGCTAGAACGTGCCCGACGGTGAGGGATGAAAGCTGGGGGAGCGAACCGGATT
AGATACCCGGGTAGTCCCAGCCGTAAACGATGTAGGCTCGGTGTTGGGCTGCCTCAGTGGCAGCCCAGTGCCGCAGGGAA
GCCGTTAAGCCTACCGCCTGGGGAGTACGGCCGCAAGGCTGAAACTTAAAGGAATTGGCGGGGGAGCACCACAAGGGGTG
AAGCCTGCGGTTTAATTGGAGTCAACGCCGGGAACCTTACCAGGGGTGACAGCAGGATGAAGGTCAAGCTAAAGACTTTA
CCAGACAAGCTGAGAGGAGGTGCATGGCCGTCGCCAGCTCGTGCCGTGAGGTGTCCTGTTAAGTCAGGTAACGAGCGAGA
CCCTCGCATCCAGTTGCTACCATCACTCTTTGGAGCGGTGGGGCTAACTGGATGGACTGCCGCCGATAAGGCGGAGGAAG
GAGGGGGCTACGGCAGGTCAGTATGCCCCGAAACCCCTGGGCCACACGCGGGCTGCAATGGTAGGGACAATGGGTTCCGA
CCCCGAAAGGGGGAGGCAATCCCCAAACCCTACCCCAGTTATGATTGAGGGCTGCAACCCGCCCTCATGAATCTGGAATC
CCTAGTAATCGCGTGTCACCATCGCGCGGTGAATACGTCCCTGCTCCTTGCACACACCGCCCGTCGCTTCACCCGAGGTG
GGCTTGCGTGAGATGGTGCCTCTTGGTATCATCGAACGCAAGCTCGCTGAGGGGGGAGAAGTCGTAACAAGGTGGCCGTA
GGGGAACCTGCGGCCGGATCACCTCCT
>QQVN01000005.1:16296-17765
AGGAGGTGATCCGACCGCAGGTTCCCCTACGGTCACCTTGTTACGACTTTTCCCTTGTCACTTACCTCAAGTTCGATAAC
GCCAATTAGACGTCACCTCGCTAAAAGCAAACTTCAATGAAACGACGGGCGGTGTGTGCAAGGAGCAGGGACGTATTCAC
CGCGCGGTAATGACACGCAGTTACTAGGGATTCCATATTCGTGAGGGCGAGTTGCAGCCCTCAGTCATAACTGTGGTAGT
GTTTGAGGATTACCTCCTCCTTTCGGATTTGGGACCCATTGTCACTACCATTGCAGCCCGCGTGTGGCCCCAGAGTTTCG
GGGCATACTGACCTGCCGTGGCCCTTTCCTTCCTCCACATTAACTGCGGCGGTCCCGCTAATTCGCCCCACTACTCCTGA
GAGTAATGGTGGCAACTAGAGGCAAGGGTCTCGCTCGTTACCTGACTTAACAGGACATCTCACGGCACGAGCTGGCGACG
GCCATGCACCACCTCTCAGCTTGTCTGGTAAAGTCTTCAGCTTGACCTTCATTCTGCTGTCTCTCCGGGTAAGATTTCTG
GCGTTGACTCCAATTGAACCGCAGGCTTCACCCCTTGTGGTGCTCCCCCGCCAATTCCTTTAAGTTTCATACTTGCGTAC
GTACTTCCCAGGCGGCAAACTTAACGGCTTCCCTGCGGCACTGCACTGGCCACAAGCCAATGCATCACTGAGTTTGCATT
GTTTACAGCTGGGACTACCCGGGTATCTAATCCGGTTTGCTCCCCCAGCTTTCATCCCTCACCGTCGGACGTGTTCTGGT
AGACCGCCTTCGCCACAGGTGGTCATCAATAGATCAAAGGATTTTACCCCTTCCTACCGAGTACCGTCTACCTCTCCCAC
TCCCTAGCTGTACAGTATTCCCGGCAGCCCATACGTTGAGCGTATAGATTTAACCGAAAACTGATACAACAGGCTACGGA
TGCTTTAGGCCCAATAATCCTCCTGACCACTTGAGGTGCTGGTTTTACCGCGGCGGCTGACACCAGAACTTGCCCACCCC
TTATTCATCGGTGATTCTACGACCGACAAAAGATTTCTTTAGCAGAAATCACTCGGATTAACCTTGTCGTGCTTTCGCAC
ATTGCAAAGTTTTCTCGCCTGCTGCGCCCCATAGGGCCTGGGTCCGTGTCTCAGTACCCATCTCCGGGCCACTCCTCTCA
GAGCCCGTACCTGTAATTGTCTTGGTGGGCCATTACCCCACCAACAAACTGATAGGCCGCAGTCCCATCCTACGGCGATA
AATCATTTTGACCATAAACCATTCCAGGAGCTATGATCTATCGAGTATTATTCTCAGTTTCCCGAGGTTATCCTCGTCCA
TAGGGTAGATTGACTACGTGTTACTGAGCCGTCTGCCTTGTATTGCTACAAAGACTCGCATGGCTTAGTATCAATCCGAT
AGCAGTCAGGTCCGGCAGGATCAACCGGAT
>CACFMI010000012.1:23609-25078
AGGAGGTGATCCGACCGCAGGTTCCCCTACGGTCACCTTGTTACGACTTTTCCCTTGTCACTTACCCCAAGTTCGATAAT
GCCAATTAGACATCACCTCGCTAAAGGCAAACTTCAATGAAACGACGGGCGGTGTGTGCAAGGAGCAGGGACGTATTCAC
TGCGCGATAATGACACGCGGTTACTAGGGATTCCATGTTCATGAGGGCGAGTTGCAGCCCTCAATCACAACTGTGGTAAC
GTTTAGGGATTACCTCTATCTTTCGATTTTGGAACTCATTGTCGTTACCATTGCAGCCCGCGTGTGGCCCCAGAGTTTCG
GGGCATACTGACCTGCCGTGGCCCCTTCCTTCCTCCGCATTAACTGCGGCGGTCCCCCTAATTCGCCCTACTACACCAGG
GTGTAATAGTGGCAACTAGAGGCAGGGATCTCGCTCGTTACCTGACTTAACAGGACATCTCACGGCACGAGCTGGCGACG
GCCATGCACCACCTCTCAGCTTGTCTGGTAAAGTCTTCAGCTTGACCTTCATTCTGCTGTCTCTCCGGGTAAGGTTTCAG
GCGTTGACTCCAATTGAACCGCAGGCTTCACCCCTTGTGGTGCTCCCCCGCCAATTCCTTTAAGTTTCATACTTGCGTAC
GTACTTCCCAGGCGGCAAACTTAACGGCTTCCCTGCGACACTGCGCTAGCAACAAGCCAACGCATCATCGAGTTTGCATC
GTTTACAGCTGGGACTACCCGGGTATCTAATCCGGTTTGCTCCCCCAGCTTTCATCCCTCACCGTCGAACGTGTTCTGGT
AGACCGCCTTCGCCACAGGTGGTCATCAATAGATCAAAGGATTTTACCCCTTCCTACCGAGTACCGTCTACCTCTCCCAC
TCCCTAGTTCTGCAGTATTTTCGGCAGCCCATAAGTTGAGCTTATGGATTTAACCGAAAACTTACAGAACAGGCTACGGA
TGCTTTAGGCCCAATAATCATCCTGACCACTTGAGGTGCTGGTTTTACCGCGGCGGCTGACACCAGAACTTGCCCACCCC
TTATTCATCAGTGGTTCTACGACTAACAAAAGGTTCCTTTAGCAGGAACCACTCAGATTAACCTTGTCGAGCTTTCGCGC
ATTGCAAAGTTTTCTCGCCTGCTGCGCCCCATAGGGCCTGGGTCCTTGTCTCAGTACCCATCTCCGGGCTACTCCTCTCA
GAGCCCGTAGCTGTAATAGCCTTGGTGGGCCATTACCTCACCAACAAGCTGATAGCTCGCAGTCCCATCCTACGGCAATA
AATTATTTGAGTCATAAACCATTCCAGGCATCATGACCTATCGGGTATTATTCTCAGTTTCCCGAGGTTATCCCCGTCCA
TAAGTTAGGTTGACTACGTGTTACTGAGCCGTCTGCCTTGTATTACTACAATAACTAACATGGCTTAGTATCAATCTGAT
AGCAGTCAGGTCCGTCAGGATCAAACGGAT
>JACATI010000009.1:44102-45571
ATCCGGTTGATCCTGCCGGACCTGACTGCTATCGGATTGATACTAAGCCATGCGAGTCATTGTAGCAATACAAGGCAGAC
GGCTCAGTAACGCGTAGTCAACCTACCCTATGGACGGGAATAACCTCGGGAAACTGAGTATAATGCCCGATAGAACATTA
TGCCTGGAATGGTTTATGTTCCAAATGATTTATCGCCGTAGGATGGGACTGCGGCCTATCAGTTTGTTGGTGAGGTAATG
GCCCACCAAGACTATTACAGGTACGGGCTCTGAGAGGAGTAGCCCGGAGATGGGTACTGAGACACGGACCCAGGCCCTAT
GGGGCGCAGCAGGCGAGAAAACTTTGCAATGTGCGAAAGCACGACAAGGTTAATCCGAGTGGTTTCTGCTAAAGGAACCT
TTTGTTAGTCCTAAAAACACTAACGAATAAGGGGTGGGCAAGTTCTGGTGTCAGCCGCCGCGGTAAAACCAGCACCTCAA
GTGGTCAGGATGATTATTGGGCCTAAAGCATCCGTAGCCTGCTCTGTAAGTTTTCGGTTAAATCTGTATGCTTAACATAC
AGGCCGCCGGAAATACTGCAGGGCTAGGGAGTGGGAGAGGTAGACGGTACTCGGGAGGAAGTGGTAAAATGCTTTGATCT
TTCGATGACCACCTGTGGCGAAGGCGGTCTACCAGAACACGTCCGACGGTGAGGGATGAAAGCTGGGGGAGCAAACCGGA
TTAGATACCCGGGTAGTCCCAGCCGTAAACTATGCAAACTCAGTGATGCATTGGCTTGTGGCCAATGCAGTGTTGCAGGG
AAGCCGTTAAGTTTGCCGCCTGGGAAGTACGTACGCAAGTATGAAACTTAAAGGAATTGGCGGGGGAGCACCACAAGGGG
TGAAGCCTGCGGTTCAATTGGAGTCAACGCCAGAAATCTTACCCGGAGAGACAGCAGAATGAAGGTCAAGCTGAAGACTT
TACCAGACAAGCTGAGAGGTGGTGCATGGCCGTCGCCAGCTCGTGCCGTGAGATGTCCTGTTAAGTCAGGTAACGAGCGA
GATCCCTGCCTCTAGTTGCCACCATTACTCTCAGGAGTAGTGGGGCGAATTAGCGGGACCGCCGCAGTTAATGCGGAGGA
AGGAAGGGGCCACGGCAGGTCAGTATGCCCCGAAACTCTGGGGCCACACGCGGGCTGCAATGGTAATGACAATAGGTTCC
GAACCCGAAAGGAAGAGGTAATCCGTAAACATTACCACAGTTATGACTGAGGGCTGCAACTCGCCCTCACGAATATGGAA
TCCCTAGTAACTGCGTGTCATTATCGCGCGGTGAATACGTCCCTGCTCCTTGCACACACCGCCCGTCGTTTCATTGAAGT
GAGCTTTTAGTGATGTGACGTCTAATTGGCGTTATTGAACTTGAGGTTCGTGACAAGGGAAAAGTCGTAACAAGGTGACC
GTAGGGGAACCTGCGGTCGGATCACCTCCT
>JOKN01000012.1:3411-4880
AGGAGGTGATCCGACCGCAGGTTCCCCTACGGTCACCTTGTTACGACTTTTCCCTTGTCACGAACCTCAAGTTCGATAAC
GCCAATCAGACGTCACCTCGCTAAAAGCTCACTTCAATGAAACGACGGGCGGTGTGTGCAAGGAGCAGGGACGTATTCAC
CGCGCGATAATGACACGCAGTTACTAGGGATTCCATATTCGTGAGGGCGAGTTGCAGCCCTCAGTCATAACTGTGGTAAC
GTTTGAGGATTACCTCATCCTTTCGGATTCGAAACCCATTGTCGTTACCATTGCAGCCCGCGTGTGGCCCCAGAGTTTCG
GGGCATACTGACCTGCCGTGGCCCCTTCCTTCCTCCGTATTAACTACGGCGGTCCCGCTAATTCGCCCCACTACTCCTGA
GAGTAATGGTGGCAACTAGAGGCAGGGATCTCGCTCGTTACCTGACTTAACAGGACATCTCACGGCACGAGCTGGCGACG
GCCATGCACCACCTCTCAGCTTGTCTGGTAAAGTCTTCAGCTTGACCTTCATTCTGCTGTCTCTCCGGGTAAGATTTCTG
GCGTTGACTCCAATTGAACCGCAGGCTTCACCCCTTGTGGTGCTCCCCCGCCAATTCCTTTAAGTTTCATACTTGCGTAC
GTACTTCCCAGGCGGCAAACTTAACGGCTTCCCTGCAGCACTGCATTGGCCACAAGCCAATGCATCACTGAGTTTGCATA
GTTTACAGCTGGGACTACCCGGGTATCTAATCCGGTTTGCTCCCCCAGCTTTCATCCCTCACCGTCGGACGTGTTCTGGT
AGACCGCCTTCGCCACAGGTGGTCATCAATAGATCAAAGGATTTTACCCCTTCCTACCGAGTACCGTCTACCTCTCCCAC
TCCCTAGCTCTGCAGTATTCCCGGCAGCCTGTACGTTGAGCGTACAGATTTAACCGAAAACTTACAGAGCCGGCTACGGA
TGCTTTAGGCCCAATAATCATCCTGACCACTTGAGGTGCTGGTTTTACCGCGGCGGCTGACACCAGAACTTGCCCACCCC
TTATTCAACAGTGTTTCTAGGACTGTCAAAAGGTTCGTTTAGCACAAACCACTCGGATTAACCTTGTCGTGCTTTCGCAC
ATTGCAAAGTTTTCTCGCCTGCTGCGCCCCATAGGGCCTGGGTCCGTGTCTCAGTACCCATCTCCGGGCTACTCCTCTCA
GAGCCCGTACCTGTAATAGTCTTGGTGGGCCATTACCTCACCAACAAACTGATAGGCCGCAGTCCCATCCTACGGCGATA
AATCATTTGGAACACAAACCATTCCAGGAATAGTGTTCTATCGGGCATTATACTCAGTTTCCCGAGGTTATTCCCGTCCA
TAGGGTAGGTTGACTACGCGTTACTGAGCCGTCTGCCTTGTATTACTACAATGACTCGCATGGCTTAGTATCAATCCGAT
AGCAGTCAGGTCCGGCAGGATCAACCGGAT
>LUOZ01000014.1:6491-7959
ATCCGTTTGATCCTGACGGACCTGACTGCTATCAGATTGATACTAAGCCATGTTAGTCATTGTAGTAATACAAGGCAGAC
GGCTCAGTAACACGTAGTCAACCTAACTTATGGACGGGGATAACCTCGGGAAACTGAGAATAATACCCGATAGGTCATGA
TGCCTGGAATGGTTTATGACTCAAATGAATGTCGCCGTAGGATGGGACTGCGAGCTATCAGCTTGTTGGTGAGGTAATGG
CCCACCAAGGCTATAACAGCTACGGGCTCTGAGAGGAGTAGCCCGGAGATGGGTACTGAGACAAGGACCCAGGCCCTATG
GGGCGCAGCAGGCGAGAAAACTTTGCAATGCGCGAAAGCTCGACAAGGTTAATCTGAGTGGTTCCTGCTAAAGGAACCTT
TTGTTAGTCGTAGAACCACTGATGAATAAGGGGTGGGCAAGTTCTGGTGTCAGCCGCCGCGGTAAAACCAGCACCTCAAG
TGGTCAGGATGATTATTGGGCCTAAAGCATCCGTAGCCTGTTCTGTAAGTTTTCGGTTAAATCCATAAGCTCAACTTATG
GGCTGCCGAAAATACTGCAGGACTAGGGAGTGGGAGAGGTAGACGGTACTCGGTAGGAAGGGGTAAAATCCTTTGATCTA
TTGATGACCACCTGTGGCGAAGGCGGTCTACCAGAACACGTTCGACGGTGAGGGATGAAAGCTGGGGGAGCAAACCGGAT
TAGATACCCGGGTAGTCCCAGCTGTAAACGATGCAAACTCGATGATGCGTTGGCTTGTTGCTAGCGCAGTGTCGCAGGGA
AGCCGTTAAGTTTGCCGCCTGGGAAGTACGTACGCAAGTATGAAACTTAAAGGAATTGGCGGGGGAGCACCACAAGGGGT
GAAGCCTGCGGTTCAATTGGAGTCAACGCCTGAAACCTTACCCGGAGAGACAGCAGAATGAAGGTCAAGCTGAAGACTTT
ACCAGACAAGCTGAGAGGTGGTGCATGGCCGTCGCCAGCTCGTGCCGTGAGATGTCCTGTTAAGTCAGGTAACGAGCGAG
ATCCCTGCCTCTAGTTGCCACTATTACACCCTGGTGTAGTAGGGCGAATTAGGGGGACCGCCGCAGTTAATGCGGAGGAA
GGAAGGGGCCACGGCAGGTCAGTATGCCCCGAAACTCTGGGGCCACACGCGGGCTGCAATGGTAACGACAATGAGTTCCA
AAATCGAAAGATAGAGGTAATCCCTAAACGTTACCACAGTTATGATTGAGGGCTGCAACTCGCCCTCATGAATATGGAAT
CCCTAGTAACCGCGTGTCATTATCGCGCAGTGAATACGTCCCTGCTCCTTGCACACACCGCCCGTCGTTTCATTGAAGTT
TGCCTTTAGCGAGGTGATGTCTAATTGGCATTATCGAACTTGGGGTAAGTGACAAGGGAAAAGTCGTAACAAGGTGACCG
TAGGGGAACCTGCGGTCGGATCACCTCCT
>NZ_JAOLVA010000027.1:3623-5092
AGGAGGTGATCCGACCGCAGGTTCCCCTACGGTCACCTTGTTACGACTTTTCCCTTGTCACGAACCTCAAGTTCGATAAC
GCCAATTAGACGTCACCTCGCTAAAAGCTCACTTCAATGAAACGACGGGCGGTGTGTGCAAGGAGCAGGGACGTATTCAC
CGCGCGATAATGACACGCAGTTACTAGGGATTCCATATTCGTGAGGGCGAGTTGCAGCCCTCAGTCATAACTGTGGTAAC
GTTTGAGGATTACCTCATCCTTTCGGATTCGAAACCAATTGTCGTTACCATTGCAGCCCGCGTGTGGCCCCAGAGTTTCG
GGGCATACTGACCTGCCGTGGCCCCTTCCTTCCTCCGCATTAACTGCGGCGGTCCCGCTAATTCGCCCCACTACTCCTGA
GAGTAATGGTGGCAACTAGAGGCAGGGATCTCGCTCGTTACCTGACTTAACAGGACATCTCACGGCACGAGCTGGCGACG
GCCATGCACCACCTCTCAGCTTGTCTGGTAAAGTCTTCAGCTTGACCTTCATTCTGCTGTCTCTCCGGGTAAGATTTCTG
GCGTTGACTCCAATTGAACCGCAGGCTTCACCCCTTGTGGTGCTCCCCCGCCAATTCCTTTAAGTTTCATACTTGCGTAC
GTACTTCCCAGGCGGCAAACTTAACGGCTTCCCTGCAGCACTGCATTGGCCACAAGCCAATGCATCACTGAGTTTGCATA
GTTTACAGCTGGGACTACCCGGGTATCTAATCCGGTTTGCTCCCCCAGCTTTCATCCCTCACCGTCGGACGTGTTCTGGT
AGACCGCCTTCGCCACAGGTGGTCATCAATAGATCAAAGGATTTTACCCCTTCCTACCGAGTACCGTCTACCTCTCCCAC
TCCCTAGCTCTGCAGTATTCCCGGCAGCCTGTACGTTGAGCGTACAGATTTAACCGAAAACTTACAGAGCCGGCTACGGA
TGCTTTAGGCCCAATAATCATCCTGACCACTTGAGGTGCTGGTTTTACCGCGGCGGCTGACACCAGAACTTGCCCACCCC
TTATTCATCAGTGTTTCTAGGACTGACAAAAGGTTTCTTTAGCAGAAACCACTCGGATTAACCTTGTCGTGCTTTCGCAC
ATTGCAAAGTTTTCTCGCCTGCTGCGCCCCATAGGGCCTGGGTCCGTGTCTCAGTACCCATCTCCGGGCTACTCCTCTCA
GAGCCCGTACCTGTAATAGTCTTGGTGGGCCATTACCTCACCAACAAACTGATAGGCCGCAGTCCCATCCTACGGCGATA
AATCATTTGGAACATAAACCATTCCAGGCATAATGTTCTATCGGGCATTATTCTCAGTTTCCCGAGGTTATTCCCGTCCA
TAGGTTAGGTTGACTACGCGTTACTGAGCCGTATGCCTTGTATTGCTACAATGACTCGCATGGCTTAGTATCAATCCGAT
AGCAGTCAGGTCCGGCAGGATCAACCGGAT
>RHFA01000180.1:16809-18278
ATCCGGTTGATCCTGCCGGACCTGACTGCTATCGGATTGATACTAAGCCATGCGAGTCGTTGCAGCAATGCAAGGCAAAC
GGCTCAGTAACACGTAGTCAACCTCACCTGTAGACGGGGATAACCTCGGGAAACTGAGAATAATACCCGATAGGCCACGG
TGCCTGGAATGGCCCGCGGCCCAAATGATTTATCGCTGCAGGATGGGACTGCGGCCTATCAGCTTGTTGGTGAGGTAATG
GCCCACCAAGGCGATAACAGGTACGGGCTCTGAGAGGAGAGGCCCGGAGATGGGTACTGAGACACGGACCCAGGCCCTAT
GGGGCGCAGCAGGCGAGAAAACTTTGCAATGTGCGAAAGCACGACAAGGTTAATCCGAGTGGTTCCTGCTTAGGGAACCT
TTTGTCAGTCCTAAAAGCACTGACGAATAAGGGGTGGGCAAGTTCTGGTGTCAGCCGCCGCGGTAAAACCAGCACCTCAA
GTGGTCAGGAGGATTATTGGGCCTAAAGCATCCGTAGCCGGCCGTGTAAGTTTTCGGTTAAATCCACGCGCTCAACGCGT
GGGCCGCCGGGAATACTGCACGGCTAGGGAGTGGGAGAGGTAGACGGTACTCCGTAGGAAGGGGTAAAATCCTGTGATCT
ATGGATGACCACCTGTGGCGAAGGCGGTCTACTAGAACATGTCCGACGGTGAGGGATGAAAGCTGGGGGAGCAAACCGGA
TTAGATACCCGGGTAGTCCCAGCTGTAAACCATGCAAACTCGGTGATGCACTGGCCTTTGCCAGTGCAGTGTCGCAGGGA
AGCCGTTAAGTTTGCCGCCTGGGAAGTACGTACGCAAGTATGAAACTTAAAGGAATTGGCGGGGGAGCACCACAAGGGGT
GAAGCCTGCGGTTCAATTGGAGTCAACGCCAGAAATCTTACCCGGAGCGACAGCAGGATGAAGGTCAGGCTGAAGACCTT
ACCAGACAAGCTGAGAGGTGGTGCATGGCCGTCGCCAGCTCGTGCCGTGAGATGTCCTGTTAAGTCAGGTAACGAGCGAG
ACCCTTGCCTCTAGTTGCCACTATTGCTCTCCGGAGCAGTCGGGCGAATTAGCGGGACCGCCGCAGTTAATGCGGAGGAA
GGAAAGGGCTACGGCAGGTCAGTATGCCCCGAATCTCTGGGGCCACACGCGGGCTGCAATGGTAGTGACAATGGGAACCC
AAACCCGAAAGGGGGAGGCAATCCTCAAACGCTACCACAGTTATGACTGAGGGCTGCAACTCGCCCTCACGAATATGGAA
TCCCTAGTAACTGCGTGTCATTACCGCGCGGTGAATACGTCCCTGCTCCTTGCACACACCGCCCGTCGTTTCATCGAAGT
TTGCCTTTAGCGAGGTGACGTCTAGTTGGCGTTATCGAACTTGAGGTAAGCGACGAGGGAAAAGTCGTAACAAGGTGACC
GTAGGGGAACCTGCGGTCGGATCACCTCCT
>SHMJ01000004.1:162109-163578
AGGAGGTGATCCGACCGCAGGTTCCCCTACGGTCACCTTGTTACGACTTTTCCCTTGTCACGAACCTCAAGTTCAATAAC
GCCAATTAGACGTCACATCACTAAAAGCTCACTTCAATGAAACGACGGGCGGTGTGTGCAAGGAGCAGGGACGTATTCAC
CGCGCGATAATGACACGCAGTTACTAGGGATTCCATATTCGTGAGGGCGAGTTGCAGCCCTCAGTCATAACTGTGGTAAT
GTTTACGGATTACCTCTTCCTTTCGGGTTCGGAACCTATTGTCATTACCATTGCAGCCCGCGTGTGGCCCCAGAGTTTCG
GGGCATACTGACCTGCCGTGGCCCCTTCCTTCCTCCGCATTAACTGCGGCGGTCCCGCTAATTCGCCCCACTACTCCTGA
GAGTAATGGTGGCAACTAGAGGCAGGGATCTCGCTCGTTACCTGACTTAACAGGACATCTCACGGCACGAGCTGGCGACG
GCCATGCACCACCTCTCAGCTTGTCTGGTAAAGTCTTCAGCTTGACCTTCATTCTGCTGTCTCTCCGGGTAAGATTTCTG
GCGTTGACTCCAATTGAACCGCAGGCTTCACCCCTTGTGGTGCTCCCCCGCCAATTCCTTTAAGTTTCATACTTGCGTAC
GTACTTCCCAGGCGGCAAACTTAACGGCTTCCCTGCAACACTGCATTGGCCACAAGCCAATGCATCACTGAGTTTGCATA
GTTTACGGCTGGGACTACCCGGGTATCTAATCCGGTTTGCTCCCCCAGCTTTCATCCCTCACCGTCGGACGTGTTCTGGT
AGACCGCCTTCGCCACAGGTGGTCATCGAAAGATCAAAGCATTTTACCACTTCCTCCCGAGTACCGTCTACCTCTCCCAC
TCCCTAGCCCTGCAGTATTTCCGGCGGCCTGTATGTTAAGCATACAGATTTAACCGAAAACTTACAGAGCAGGCTACGGA
TGCTTTAGGCCCAATAATCATCCTGACCACTTGAGGTGCTGGTTTTACCGCGGCGGCTGACACCAGAACTTGCCCACCCC
TTATTCGTTAGTGTTTTTAGGACTAACAAAAGGTTCCTTTAGCAGAAACCACTCGGATTAACCTTGTCGTGCTTTCGCAC
ATTGCAAAGTTTTCTCGCCTGCTGCGCCCCATAGGGCCTGGGTCCGTGTCTCAGTACCCATCTCCGGGCTACTCCTCTCA
GAGCCCGTACCTGTAATAGTCTTGGTGGGCCATTACCTCACCAACAAACTGATAGGCCGCAGTCCCATCCTACGGCGATA
AATCATTTGGAACATAAACCATTCCAGGCATAATGTTCTATCGGGCATTATACTCAGTTTCCCGAGGTTATTCCCGTCCA
TAGGGTAGGTTGACTACGCGTTACTGAGCCGTCTGCCTTGTATTGCTACAATGACTCGCATGGCTTAGTATCAATCCGAT
AGCAGTCAGGTCCGGCAGGATCAACCGGAT
>CP021324.1:507271-508740
ATCCGGTTGATCCTGCCGGACCTGACTGCTATCGGATTGATACTAAGCCATGCGAGTCATTGTAGCAATACAAGGCATAC
GGCTCAGTAACGCGTAGTCAACCTAACCTATGGACGGGAATAACCTCGGGAAACTGAGAATAATGCCCGATAGAACATTA
TGCCTGGAATGGTTTATGTTCCAAATGATTTATCGCCGTAGGATGGGACTGCGGCCTATCAGTTTGTTGGTGAGGTAATG
GCCCACCAAGACTATTACAGGTACGGGCTCTGAGAGGAGTAGCCCGGAGATGGGTACTGAGACACGGACCCAGGCCCTAT
GGGGCGCAGCAGGCGAGAAAACTTTGCAATGTGCGAAAGCACGACAAGGTTAATCCGAGTGGTTTCTGCTAAAGAAACCT
TTTGTCAGTCCTAGAAACACTGATGAATAAGGGGTGGGCAAGTTCTGGTGTCAGCCGCCGCGGTAAAACCAGCACCTCAA
GTGGTCAGGATGATTATTGGGCCTAAAGCATCCGTAGCCGGCTCTGTAAGTTTTCGGTTAAATCTGTACGCTCAACGTAC
AGGCTGCCGGGAATACTGCAGAGCTAGGGAGTGGGAGAGGTAGACGGTACTCGGTAGGAAGGGGTAAAATCCTTTGATCT
ATTGATGACCACCTGTGGCGAAGGCGGTCTACCAGAACACGTCCGACGGTGAGGGATGAAAGCTGGGGGAGCAAACCGGA
TTAGATACCCGGGTAGTCCCAGCTGTAAACTATGCAAACTCAGTGATGCATTGGCTTGTGGCCAATGCAGTGCTGCAGGG
AAGCCGTTAAGTTTGCCGCCTGGGAAGTACGTACGCAAGTATGAAACTTAAAGGAATTGGCGGGGGAGCACCACAAGGGG
TGAAGCCTGCGGTTCAATTGGAGTCAACGCCAGAAATCTTACCCGGAGAGACAGCAGAATGAAGGTCAAGCTGAAGACTT
TACCAGACAAGCTGAGAGGTGGTGCATGGCCGTCGCCAGCTCGTGCCGTGAGATGTCCTGTTAAGTCAGGTAACGAGCGA
GATCCCTGCCTCTAGTTGCCACCATTACTCTCAGGAGTAGTGGGGCGAATTAGCGGGACCGCCGCAGTTAATGCGGAGGA
AGGAAGGGGCCACGGCAGGTCAGTATGCCCCGAAACTCTGGGGCCACACGCGGGCTGCAATGGTAACGACAATTGGTTTC
AAATCCGAAAGGATGAGGTAATCCTCAAACGTTACCACAGTTATGACTGAGGGCTGCAACTCGCCCTCACGAATATGGAA
TCCCTAGTAACTGCGTGTCATTATCGCGCGGTGAATACGTCCCTGCTCCTTGCACACACCGCCCGTCGTTTCATTGAAGT
GAGCTTTTAGCGAGGTGACGTCTAATTGGCGTTATCGAACTTGAGGTTCGTGACAAGGGAAAAGTCGTAACAAGGTGACC
GTAGGGGAACCTGCGGTCGGATCACCTCCT
>CAJNAQ010000005.1:600734-602203
ATCCCGTTGATCCTGCGGGACCTGACTGCTATCGGATTGGTACTAAGCCATGCGAGTCGTTGTAGCAATACAAGGCAGAC
TGCTCAGTAACACGTAGTTAACCTACCCTATGGACGGGGATAACCTCGGGAAACTGAGAATAATCCCCGATAGACCACGA
TGCCTGGAATGGTTTGTGGTTGAAATGATTTATCGCCGTAGGATGGGACTGCGGTCTATCAGCTAGTTGGTGAGGTAATG
GCCCACCAAGGCTATAACAGATACGGGCTCTGAGAGGAGGAGCCCGGAGATGGGTACTGAGACACGGACCCAGGCCCTAT
GGGGCGCAGCAGGCGAGAAACCTTTGCAATGTGCGAAAGCACGACAAGGTTAATCCGAGTGTCTCCTGCTAAAGGAGTCT
TTTGCCAGTCCTAGAAACACTGGTGAATAAGGGGTGGGCAAGTTCTGGTGTCAGCCGCCGCGGTAAAACCAGCACCTCGA
GTGGTCAGGAGGTTTATTGGGCCTAAAGCATCCGTAGCCGGTTGTCTAAGTCTTCGGTTAAATCTATGCGCTTAACGTAT
AGGCCGCCGAGGATACTGGACAGCTAGGGAGTGGGAGAGGTACACGGTACTCAATAGGAAGGGGTAAAATCCTTTGATCT
ATTGATGACCACCTGTGGCGAAGGCGGTGTACCAGAACACGTTCGACGGTGAGGGATGAAAGCTGGGGGAGCAAACCGGA
TTAGATACCCGGGTAGTCCCAGCTGTAAACGATGCAGACTCGGTGATGCATTGGCTTGTGGCCAATGCAGTGCCGCAGGG
AAGCCGTTAAGTCTGCCGCCTGGGAAGTACGTACGCAAGTATGAAACTTAAAGGAATTGGCGGGGGAGCACCACAAGGGG
TGAAGCCTGCGGTTCAATTGGAGTCAACGCCAGAAATCTTACCCGGAGCGACAGCAGAATGAAGGTCAAGCTGAAGACTT
TACCAGACAAGCTGAGAGGTGGTGCATGGCCGTCGCCAGCTCGTGCCGTGAGATGTCCTGTTAAGTCAGGTAACGAGCGA
GACCCCTGCTACTAGTTGCTACCGTTACTCTCTGGAGCAGCGGAGCGAATTAGTAGGACCGCCGCAGTTAATGCGGAGGA
AGGAAGGGGCCACGGCAGGTCAGTATGCCCCGAAACTCTGGGGCCACACGCGGGCTGCAATGGTATTGACAATGTGTTCC
GAATCCGAAAGGAGGAGGCAATCATCAAACGATACCTCAGTTATGACTGAGGGCTGTAACTCGCCCTCACGAATATGGAA
TCCCTAGTAACTGCGCGTCACTACCGCGCGGTGAATACGTCCCTGCTCCTTGCACACACCGCCCGTCGTTTCATTGGAGT
TGGCTTTTAGTGAGGTAGTGTCTTGTTGGCATTATCGAGCTTGAGGTCAGTGACAAGGGAAAAGTCGTAACAAGGTGACC
GTAGGGGAACCTGCGGTCGGATCACCTCCT
>CP000866.1:896241-897710
AGGAGGTGATCCGACCGCAGGTTCCCCTACGGTCACCTTGTTACGACTTTTCCCTTGTCACGAACCTCAAGTTCGATAAC
GCCAATCAGACGTCACCTCGCTAAAAGCTCACTTCAATGAAACGACGGGCGGTGTGTGCAAGGAGCAGGGACGTATTCAC
CGCGCGATAATGACACGCAGTTACTAGGGATTCCATATTCGTGAGGGCGAGTTGCAGCCCTCAGTCATAACTGTGGTAAC
GTTTGAGGATTACCTCATCCTTTCGGATTCGAAACCCATTGTCGTTACCATTGCAGCCCGCGTGTGGCCCCAGAGTTTCG
GGGCATACTGACCTGCCGTGGCCCCTTCCTTCCTCCGTATTAACTACGGCGGTCCCGCTAATTCGCCCCACTACTCCTGA
GAGTAATGGTGGCAACTAGAGGCAGGGATCTCGCTCGTTACCTGACTTAACAGGACATCTCACGGCACGAGCTGGCGACG
GCCATGCACCACCTCTCAGCTTGTCTGGTAAAGTCTTCAGCTTGACCTTCATTCTGCTGTCTCTCCGGGTAAGATTTCTG
GCGTTGACTCCAATTGAACCGCAGGCTTCACCCCTTGTGGTGCTCCCCCGCCAATTCCTTTAAGTTTCATACTTGCGTAC
GTACTTCCCAGGCGGCAAACTTAACGGCTTCCCTGCAGCACTGCATTGGCCACAAGCCAATGCATCACTGAGTTTGCATA
GTTTACAGCTGGGACTACCCGGGTATCTAATCCGGTTTGCTCCCCCAGCTTTCATCCCTCACCGTCGGACGTGTTCTGGT
AGACCGCCTTCGCCACAGGTGGTCATCAATAGATCAAAGGATTTTACCCCTTCCTACCGAGTACCGTCTACCTCTCCCAC
TCCCTAGCTCTGCAGTATTCCCGGCAGCCTGTACGTTGAGCGTACAGATTTAACCGAAAACTTACAGAGCCGGCTACGGA
TGCTTTAGGCCCAATAATCATCCTGACCACTTGAGGTGCTGGTTTTACCGCGGCGGCTGACACCAGAACTTGCCCACCCC
TTATTCAACAGTGTTTCTAGGACTGTCAAAAGGTTCGTTTAGCACAAACCACTCGGATTAACCTTGTCGTGCTTTCGCAC
ATTGCAAAGTTTTCTCGCCTGCTGCGCCCCATAGGGCCTGGGTCCGTGTCTCAGTACCCATCTCCGGGCTACTCCTCTCA
GAGCCCGTACCTGTAATAGTCTTGGTGGGCCATTACCTCACCAACAAACTGATAGGCCGCAGTCCCATCCTACGGCGATA
AATCATTTGGAACACAAACCATTCCAGGTATAGTGTTCTATCGGGCATTATACTCAGTTTCCCGAGGTTATTCCCGTCCA
TAGGGTAGGTTGACTACGCGTTACTGAGCCGTCTGCCTTGTATTACTACAATGACTCGCATGGCTTAGTATCAATCCGAT
AGCAGTCAGGTCCGGCAGGATCAACCGGAT
>CP002408.1:1010638-1012106
AGGAGGTGATCCAGCCGCAGGTTCCCCTACGACTACCTTGTTACGACTTCTCCCCCGTTGCTGACCCCAGGTTCGATAGC
GCCAATTAGGCGCCACCTCGCCAAGAACCAGCTTCGGTGAAGCGACGGGCGGTGTGTGCAAGGAGCAGGGACGTATTCAC
CGCGCGATGGTGACACGCGGTTACTAGGGATTCCATATTCATGAGGGCGAGTTTCAGCCCTCAATCATAACTGAGGTAAG
GTTTGAGGGATTGCCTCCCCCTTTCGGGATCGGAGCCCGCTGTCCTTACCATTGCAGCCCGCGTGTGGCCCGAGGGTTTC
GGGGCATACTGACCTGCCGTAGCCCCCTCCTTCCTCCGCCTCAGCGGCGGCGGTCCCTCTAATTAGCCCCTCCGTTCCTG
AGAACAGAGGTAGCAACTAGAGGCAGGGATCTTGCTCGTTACCTGACTTAACAGGACACCTCACGGCACGAGCTGGCGAC
GGCCATGCACCTCCTCTCAGCTTGTCTGGTAAAGTCTTCAGCTTGACCTTCACTCTGCTGTCGCCCCCGGTAAGATTCCC
GGCGTTGACTCCAATTGAACCGCAGGCTTCACCCCTTGTGGTGCTCCCCCGCCAATTCCTTTAAGTTTCAGTCTTGCGAC
CGTACTCCCCAGGCGGCAGACTTAACGGCTTCCCTGCGGCACTGGGTTGGCGCGAAGCCAACCCATCACCGAGTCTGCAT
CGTTTACAGCTGGGACTACCCGGGTATCTAATCCGGTTTGCTCCCCCAGCTTTCATCCCTCACCGTCGAGCGCGTTCTGG
CAAGCCGCCTTCGCCACTGGTGGTCTTCGGTGGATCAGAGGATTTTACCCCTACCCACTGAGTACCGCTTGCCTCTCCCG
CCTCCTAGCCCTGTAGTATCCTCCGCAGCCCATCTGTTGAGCAGGTGGATTTAACGGAGGACTTGCAGAACAAGCTACGG
ATGCTTTAGGCCCAATAATCGTCCCGACCACTCGGGGTGCTGGTATTACCGCGGCGGCTGACACCAGACTTGCCCACCCC
TTATTCTGCACCATTTTTAGAGGTGCCAAAAGATGCCCTTAGCGGGCATCACTCAGAGTAACCCTGTCAGGCTTTCGCCT
ATTGCAGAGGTTTCGCGCCTGCTGCGCCCCATAGGGCCTGGGCCCTTGTCTCAGTGCCCATCTCCGGGCTCCTTCTCTCA
AAGCCCGTACCGGTTACAGGTTTGGTGGGCCATTACCTCACCAACAGCCTGATCGGCCGCAGTCCAATCCAGGGGCCATA
TAGATTTCAGCCATGGTCCATTCCAGAAACCTTGGCCTATCGCGGTTTATCCTCAGTTTCCCGAGGTTATCCACGTCCCC
TGGGCATGTTGACTACGTGTTACTGAGCCGTATGCCACGCCTTGCGGCGTTGACTCGCATGGCTTAGTCCCACTCTGATA
GCAGTCGGGTCCGGCAGGATCAACCGGAG
>CP003842.1:945952-947421
ATCCGGTTGATCCTGCCGGACCTGACTGCTATCGGATTGATACTAAGCCATGCGAGTCATTGTAGCAATACAAGGCAGAC
GGCTCAGTAACGCGTAGTCAACCTAACCTATGGACGGGAATAACCTCGGGAAACTGAGAATAATGCCCGATAGAACACTA
TATCTGGAATGGTTTGTGTTCCAAATGATTTATCGCCGTAGGATGGGACTGCGGCCTATCAGTTTGTTGGTGAGGTAATG
GCCCACCAAGACTATTACAGGTACGGGCTCTGAGAGGAGTAGCCCGGAGATGGGTACTGAGACACGGACCCAGGCCCTAT
GGGGCGCAGCAGGCGAGAAAACTTTGCAATGTGCGAAAGCACGACAAGGTTAATCCGAGTGGTTTCTGCTAAAGGAACCT
TTTGTCAGTCCTAGAAACACTGACGAATAAGGGGTGGGCAAGTTCTGGTGTCAGCCGCCGCGGTAAAACCAGCACCTCAA
GTGGTCAGGATGATTATTGGGCCTAAAGCATCCGTAGCCGGCTCTGTAAGTTTTCGGTTAAATCTGTACGCTCAACGTAC
AGGCTGCCGGGAATACTGCAGAGCTAGGGAGTGGGAGAGGTAGACGGTACTCGGTAGGAAGGGGTAAAATCCTTTGATCT
ATTGATGACCACCTGTGGCGAAGGCGGTCTACCAGAACACGTCCGACGGTGAGGGATGAAAGCTGGGGGAGCAAACCGGA
TTAGATACCCGGGTAGTCCCAGCTGTAAACTATGCAAACTCAGTGATGCATTGGCTTGTGGCCAATGCAGTGCTGCAGGG
AAGCCGTTAAGTTTGCCGCCTGGGAAGTACGTACGCAAGTATGAAACTTAAAGGAATTGGCGGGGGAGCACCACAAGGGG
TGAAGCCTGCGGTTCAATTGGAGTCAACGCCAGAAATCTTACCCGGAGAGACAGCAGAATGAAGGTCAAGCTGAAGACTT
TACCAGACAAGCTGAGAGGTGGTGCATGGCCGTCGCCAGCTCGTGCCGTGAGATGTCCTGTTAAGTCAGGTAACGAGCGA
GATCCCTGCCTCTAGTTGCCACCATTACTCTCAGGAGTAGTGGGGCGAATTAGCGGGACCGCCGCAGTTAATGCGGAGGA
AGGAAGGGGCCACGGCAGGTCAGTATGCCCCGAAACTCTGGGGCCACACGCGGGCTGCAATGGTAACGACAATGGGTTTC
AAATCCGAAAGGATGAGGTAATCCTCAAACGTTACCACAGTTATGACTGAGGGCTGCAACTCGCCCTCACGAATATGGAA
TCCCTAGTAACTGCGTGTCATTATCGCGCGGTGAATACGTCCCTGCTCCTTGCACACACCGCCCGTCGTTTCATTGAAGT
GAGCTTTTAGCGAGGTGACGTCTGATTGGCGTTATCGAACTTGAGGTTCGTGACAAGGGAAAAGTCGTAACAAGGTGACC
GTAGGGGAACCTGCGGTCGGATCACCTCCT
>CP003843.1:952925-954394
AGGAGGTGATCCGACCGCAGGTTCCCCTACGGTCACCTTGTTACGACTTTTCCCTTGTCACGAACCCCAAGTTCGATAAC
GCCAATCAGACGTCACCTCGCTAAGAGCTCACTTCAATGAAACGACGGGCGGTGTGTGCAAGGAGCAGGGACGTATTCAC
CGCGCGATAATGACACGCAGTTACTAGGGATTCCATATTCGTGAGGGCGAGTTGCAGCCCTCAGTCATAACTGTGGTAAC
GTTTGAGGATTACCTCATCCTTTCGGATTTGAAACCCATTGTCGTTACCATTGCAGCCCGCGTGTGGCCCCAGAGTTTCG
GGGCATACTGACCTGCCGTGGCCCCTTCCTTCCTCCGCATTAACTGCGGCGGTCCCGCTAATTCGCCCCACTACTCCTGA
GAGTAATGGTGGCAACTAGAGGCAGGGATCTCGCTCGTTACCTGACTTAACAGGACATCTCACGGCACGAGCTGGCGACG
GCCATGCACCACCTCTCAGCTTGTCTGGTAAAGTCTTCAGCTTGACCTTCATTCTGCTGTCTCTCCGGGTAAGATTTCTG
GCGTTGACTCCAATTGAACCGCAGGCTTCACCCCTTGTGGTGCTCCCCCGCCAATTCCTTTAAGTTTCATACTTGCGTAC
GTACTTCCCAGGCGGCAAACTTAACGGCTTCCCTGCAGCACTGCATTGGCCACAAGCCAATGCATCACTGAGTTTGCATA
GTTTACAGCTGGGACTACCCGGGTATCTAATCCGGTTTGCTCCCCCAGCTTTCATCCCTCACCGTCGGACGTGTTCTGGT
AGACCGCCTTCGCCACAGGTGGTCATCAATAGATCAAAGGATTTTACCCCTTCCTACCGAGTACCGTCTACCTCTCCCAC
TCCCTAGCTCTGCAGTATTCCCGGCAGCCTGTACGTTGAGCGTACAGATTTAACCGAAAACTTACAGAGCCGGCTACGGA
TGCTTTAGGCCCAATAATCATCCTGACCACTTGAGGTGCTGGTTTTACCGCGGCGGCTGACACCAGAACTTGCCCACCCC
TTATTCGTCAGTGTTTCTAGGACTGACAAAAGGTTCCTTTAGCAGAAACCACTCGGATTAACCTTGTCGTGCTTTCGCAC
ATTGCAAAGTTTTCTCGCCTGCTGCGCCCCATAGGGCCTGGGTCCGTGTCTCAGTACCCATCTCCGGGCTACTCCTCTCA
GAGCCCGTACCTGTAATAGTCTTGGTGGGCCATTACCTCACCAACAAACTGATAGGCCGCAGTCCCATCCTACGGCGATA
AATCATTTGGAACACAAACCATTCCAGATATAGTGTTCTATCGGGCATTATTCTCAGTTTCCCGAGGTTATTCCCGTCCA
TAGGTTAGGTTGACTACGCGTTACTGAGCCGTCTGCCTTGTATTGCTACAATGACTCGCATGGCTTAGTATCAATCCGAT
AGCAGTCAGGTCCGGCAGGATCAACCGGAT
>CP007174.1:1979203-1980671
AGGAGGTGATCCAGCCGCAGGTTCCCCTACGACTACCTTGTTACGACTTCTCCCCCGTTGCTGACCCCAGGTTCGATAGC
GCCAATTAGGCGCCACCTCGCCAAGAACCAGCTTCGGTGAAGCGACGGGCGGTGTGTGCAAGGAGCAGGGACGTATTCAC
CGCGCGATAGTGACACGCGGTTACTAGGGATTCCAGATTCATGAGGGCGAGTTTCAGCCCTCAATCATAACTGAGGTAAG
GTTTGTGGGATTGCCTCCTCCTTTCGGAATCGGAGCCCGTTGTCCTTACCATTGCAGCCCGCGTGTGGCCCGAGGGTTTC
GGGGCATACTGACCTGCCGTAGCCCCCTCCTTCCTCCGCCTCAGCGGCGGCGGTCCCTCTAATTAGCCCTGCTAGTCCGG
AGACCAGCAGTAGCAACTAGAGGCAGGGATCTTGCTCGTTACCTGACTTAACAGGACACCTCACGGCACGAGCTGGCGAC
GGCCATGCACCTCCTCTCAGCTTGTCTGGTAAAGTCTTCAGCTTGACCTTCACTCTGCTGTCGCCCCCGGTAAGATTTCC
GGCGTTGACTCCAATTGAACCGCAGGCTTCACCCCTTGTGGTGCTCCCCCGCCAATTCCTTTAAGTTTCAGTCTTGCGAC
CGTACTCCCCAGGCGGCAGACTTAACGGCTTCCCTGCGGCACTGGGTTGGCCCAAAGCCAACCCATCACCGAGTCTGCAT
CGTTTACAGCTGGGACTACCCGGGTATCTAATCCGGTTTGCTCCCCCAGCTTTCATCCCTCACCGTCGAGCGCGTTCTGG
CAAGCCGCCTTCGCCACTGGTGGTCTTCAGTGGATCAGAGGATTTTACCCCTACCCACTGAGTACCGCTTGCCTCTCCCG
CCTCCTAGCCCTGTAGTATCCTCCGCAGCCCATCTGTTGAGCAGGTGGATTTAACGGAAGACTTGCAGAACCGGCTACGG
ATGCTTTAGGCCCAATAATCGTCCCGACCACTCGGGGTGCTGGTATTACCGCGGCGGCTGACACCAGACTTGCCCACCCC
TTATTCTGCACCATTTTTAGAGGTGCCAAAAGACGTCCTTAACGGACGTCACTCAGAGTAACCCTGTCAAGCTTTCGCCT
ATTGCAGAGGTTTCGCGCCTGCTGCGCCCCATAGGGCCTGGGCCCTTGTCTCAGTGCCCATCTCCGGGCTCCTCCTCTCA
GAGCCCGTACCGGTTACAGGTTTGGTGGGCCATTACCTCACCAACAGCCTGATCGGCCGCAGTCCAATCCAGGGGCCATG
TAGGTTTCAGCCATGATCCATTCCAGAAACCATGGCCTATCGCGGTTTATCCTCAGTTTCCCGAGGTTATCCACGTCCCC
TGGGTATGTTGACTACGTGTTACTGAGCCGTATGCCACGCATTGCTGCGTTAACTCGCATGGCTTAGTCCCACTCTGATA
GCAGTCGGGTCCGGCAGGATCAACCGGAG
>CP011070.1:762944-764413
ATCCGGTTGATCCTGCCGGACCTGACTGCTATCGGATTGATACTAAGCCATGCGAGTCATTGTAGCAATACAAGGCAGAC
GGCTCAGTAACGCGTAGTCAACCTACCCTATGGACGGGAATAACCTCGGGAAACTGAGAATAATGCCCGATAGAACATTA
TGCCTGGAATGGTTTATGTTCCAAATGATTTATCGCCGTAGGATGGGACTGCGGCCTATCAGTTTGTTGGTGAGGTAATG
GCCCACCAAGACTATTACAGGTACGGGCTCTGAGAGGAGTAGCCCGGAGATGGGTACTGAGACACGGACCCAGGCCCTAT
GGGGCGCAGCAGGCGAGAAAACTTTGCAATGTGCGAAAGCACGACAAGGTTAATCCGAGTGGTTTCTGCTAAAGGAACCT
TTTGACAGTCCTAGAAACACTGTTGAATAAGGGGTGGGCAAGTTCTGGTGTCAGCCGCCGCGGTAAAACCAGCACCTCAA
GTGGTCAGGATGATTATTGGGCCTAAAGCATCCGTAGCCGGCTCTGTAAGTTTTCGGTTAAATCTATACGCTCAACGTAT
AGGCTGCCGGGAATACTGCAGAGCTAGGGAGTGGGAGAGGTAGACGGTACTCGGTAGGAAGGGGTAAAATCCTTTGATCT
ATTGATGACCACCTGTGGCGAAGGCGGTCTACCAGAACACGTCCGACGGTGAGGGATGAAAGCTGGGGGAGCAAACCGGA
TTAGATACCCGGGTAGTCCCAGCTGTAAACTATGCAAACTCAGTGATGCATTGGCTTGTGGCCAATGCAGTGCTGCAGGG
AAGCCGTTAAGTTTGCCGCCTGGGAAGTACGTACGCAAGTATGAAACTTAAAGGAATTGGCGGGGGAGCACCACAAGGGG
TGAAGCCTGCGGTTCAATTGGAGTCAACGCCAGAAATCTTACCCGGAGAGACAGCAGAATGAAGGTCAAGCTGAAGACTT
TACCAGACAAGCTGAGAGGTGGTGCATGGCCGTCGCCAGCTCGTGCCGTGAGATGTCCTGTTAAGTCAGGTAACGAGCGA
GATCCCTGCCTCTAGTTGCCACCATTACTCTCAGGAGTAGTGGGGCGAATTAGCGGGACCGCCGCAGTTAATGCGGAGGA
AGGAAGGGGCCACGGCAGGTCAGTATGCCCCGAAACTCTGGGGCCACACGCGGGCTGCAATGGTAATGACAATGGGTTCC
AAATCCGAAAGGAGGAGGTAATCCCCAAACATTACCACAGTTATGACTGAGGGCTGCAACTCGCCCTCACGAATATGGAA
TCCCTAGTAACTGCGTGTCATTATCGCGCGGTGAATACGTCCCTGCTCCTTGCACACACCGCCCGTCGTTTCATTGAAGT
GAGCTTTTAGCGAGGTGACGTCTGATTGGCGTTATCGAACTTGAGGTTCGTGACAAGGGAAAAGTCGTAACAAGGTGACC
GTAGGGGAACCTGCGGTCGGATCACCTCCT
>CP011097.2:737014-738483
ATCCCGTTGATCCTGCGGGACCTGACTGCTATCGGATTGGTACTAAGCCATGCGAGTCGTTGTAGCAATACAAGGCGGAC
TGCTCAGTAACACGTAGTTAATCTAACCTATGGATGGGCATAACCTCGGGAAACTGAGAATAATACCCAATAGACCACAG
TGCCTGGAATGGCCTGTGGTTCAAATGATTTATCGCCGTAGGATGGGACTGCGGCCTATCAGCTAGTTGGTGAGGTAATG
GCCCACCAAGGCTATAACAGGTACGGGCTCTGAGAGGAGGGGCCCGGAGATGGGTACTGAGACACGGACCCAGGCCCTAT
GGGGCGCAGCAGGCGAGAAACCTTTGCAATGTGCGAAAGCACGACAAGGTTAATCCGAGTGTCTCCCGCTAAGGGAGTCT
TTTGTCAGTTCTAGAACCACTGGTGAATAAGGGGTGGGCAAGTTCTGGTGTCAGCCGCCGCGGTAAAACCAGCACCTCGA
GTGGTCAGGAGGTTTATTGGGCCTAAAGCATCCGTAGCCGGTTGCATAAGTTTTCGGTTAAATCTATGCGCTTAACGTAT
AGGCCGCCGAAAATACTGTGCAGCTAGGGAGTGGGAGAGGTACACGGTACTCGATAGGAAGGGGTAAAATCCTTTGATCT
ATTGATGACCACCTGTGGCGAAGGCGGTGTACCAGAACACGTTCGACGGTGAGGGATGAAAGCTGGGGGAGCAAACCGGA
TTAGATACCCGGGTAGTCCCAGCTGTAAACGATGCAGACTCGGTGATGCATTGGCTTGTGGCCAATGCAGTGCCGCAGGG
AAGCCGTTAAGTCTGCCGCCTGGGAAGTACGTACGCAAGTATGAAACTTAAAGGAATTGGCGGGGGAGCACCACAAGGGG
TGAAGCCTGCGGTTCAATTGGAGTCAACGCCAGAAATCTTACCTGGGGCGACAGCAGAATGAAGGTCAAGCTGAAGACTT
TACCAGACAAGCTGAGAGGTGGTGCATGGCCGTCGCCAGCTCGTGCCGTGAGATGTCCTGTTAAGTCAGGTAACGAGCGA
GACCCCTGCGTCTAGTTGCTACCATTACTCTCTGGAGTAGTGGAGCGAATTAGACGGACCGCCACAGTTAATGTGGAGGA
AGGAAGGGGCCACGGCAGGTCAGTATGCCCCGAAACCCTAGGGCTACACGCGGGCTGCAATGGTATTGACAATGTGTTCC
GAATCCGAAAGGAGGAGGCAATCATTAAACGATACCTCAGTTATGACTGAGGGCTGTAACTCGCCCTCACGAATATGGAA
TCCCTAGTAACCGCGCGTCACTACCGCGCGGTGAATACGTCCCTGCTCCTTGCACACACCGCCCGTCGTTTCATCGAAGT
TGGCCTTTAGTGAGGTAGTGTCTACTTGGCATTATCGAGCTTGAGGTCAGTGACGAGGGAAAAGTCGTAACAAGGTGACC
GTAGGGGAACCTGCGGTCGGATCACCTCCT
>CP024014.1:710109-711575
AGGAGGTGATCCGGCCGCAGGTTCCCCTACGGCCACCTTGTTACGACTTCTCCCCCCTCAGCGAGCTTGCGTTCGATGAT
ACCAAGAGGCACCATCTCACGCAAGCCCACCTCGGGTGAAGCGACGGGCGGTGTGTGCAAGGAGCAGGGACGTATTCACC
GCGCGATGGTGACACGCGATTACTAGGGATTCCAGATTCATGAGGGCGGGTTGCAGCCCTCAATCATAACTGGGGTAGGG
TTTGGGGATTGCCTCCCCCTTTCGGGGTCGGAACCCATTGTCCCTACCATTGCAGCCCGCGTGTGGCCCAGGGGTTTCGG
GGCATACTGACCTGCCGTAGCCCCCTCCTTCCTCCGCCTTATCGGCGGCAGTCCATCCAGTTAGCCCCACCGCTCCAAAG
AGTGATGGTAGCAACTGGATGCGAGGGTCTCGCTCGTTACCTGACTTAACAGGACACCTCACGGCACGAGCTGGCGACGG
CCATGCACCTCCTCTCAGCTTGTCTGGTAAAGTCTTTAGCTTGACCTTCATCCTGCTGTCACCCCTGGTAAGGTTCCCGG
CGTTGACTCCAATTAAACCGCAGGCTTCACCCCTTGTGGTGCTCCCCCGCCAATTCCTTTAAGTTTCAGCCTTGCGGCCG
TACTCCCCAGGCGGTAGGCTTAACGGCTTCCCTGCGGCACTGGGCTGCCACTGAGGCAGCCCAACACCGAGCCTACATCG
TTTACGGCTGGGACTACCCGGGTATCTAATCCGGTTCGCTCCCCCAGCTTTCATCCCTCACCGTCGGGCACGTTCTAGCG
AGGCGCCTTCGCCACTGGTGGTCCTCCCGGGATCAGTGGATTTTACCCCTACCCCGGGAATACCCCTCGCCTCTCCCGTC
CCCTAGCCCAGCAGTATCCCCCGCAGCCCAACGGTTGAGCCGTTGGATTTAACGGAGGACTTACTGGGCCGGCTACGGAT
GCTTTAGGCCCAATAATCGTCCCGACCACTCGGGGTGCTGGTATTACCGCGGCGGCTGACACCAAACTTGCCCACCCCTT
ATTCGCCAGCCTGTTTACAGCTGGCAAAAGGTTCCCTCAGCGGGAACCACTCGGACTGACCCCGTCGGGCTTTCGCCCAT
TGCGGAGGTTTCGCGCCTGCTGCGCCCCATAGGACCTGGGCCCTTGTCTCAGTGCCCATCTCCGGGCTCCTCCTCTCAGA
GCCCGCACCGGTTATAGGCTTGGTGGGCCATTACCCCACCAACAACCTGATCGGCCGCAGTCCCATCCTGGGGCCATGTA
GATTTCAGCCATAGCCCATTCCAGGAGCCATGGCCCATCGGGGTTTAGCCTCAGTTTCCCGAGGTTATCCCCGTCCCCAG
GGTAGGTTGACTACGTGTTACTGAGCCGTGCGCCACCCCTTGCGGAGTTGACTCGCATGGCTTAGTCCCAATCCGATAGC
AGTCGGGTCCGGCAGGATCAACCGGAG
>CP024808.1:289228-290697
ATCCCGTTGATCCTGCGGGACCTGACTGCTATCGGATTGGTACTAAGCCATGCGAGTCGTTGTAGCAATACAAGGCGAAC
TGCTCAGTAACACGTAGTTAACCTAACCTATGGATGGGGATAACCTCGGGAAACTGAGAATAATACCCAATAGACCACAG
TGCCTGGAATGGCCTGTGGTTGAAATGATTTATCGCTGTAGGATGGGACTGCGGCCTATCAGCTTGTTGGTGAGGTAATG
GCCCACCAAGGCTATAACAGGTACGGGCTCTGAGAGGAGGGGCCCGGAGATGGGTACTGAGACACGGACCCAGGCCCTAT
GGGGCGCAGCAGGCGAGAAACCTTTGCAATGTGCGAAAGCACGACAAGGTTAATCCGAGTGTCTCCTGCTAAAGGAGTCT
TTTGTCAGTTGTAGAATCACTGGTGAATAAGGGGTGGGCAAGTTCTGGTGTCAGCCGCCGCGGTAAAACCAGCACCTCGA
GTGGTCAGGAGGTTTATTGGGCCTAAAGCATCCGTAGCCGGTTGCATAAGTTTTCGGTTAAATCTATGCGCTCAACGTAT
AGGCCGCCGAAAATACTGTGCAGCTAGGGAGTGGGAGAGGTACACGGTACTCAATAGGAAGGGGTAAAATCCTTTGATCT
ATTGATGACCACCTGTGGCGAAGGCGGTGTACCAGAACACGTTCGACGGTGAGGGATGAAAGCTGGGGGAGCAAACCGGA
TTAGATACCCGGGTAGTCCCAGCTGTAAACGATGCAGACTCGGTGATGCATTGGCTTGTGGCCAATGCAGTGCCGCAGGG
AAGCCGTTAAGTCTGCCGCCTGGGAAGTACGTACGCAAGTATGAAACTTAAAGGAATTGGCGGGGGAGCACCACAAGGGG
TGAAGCCTGCGGTTCAATTGGAGTCAACGCCAGAAATCTTACCTGGGGCGACAGCAGAATGAAGGTCAAGCTGAAGACTT
TACCAGACACGCTGAGAGGTGGTGCATGGCCGTCGCCAGCTCGTGCCGTGAGATGTCCTGTTAAGTCAGGTAACGAGCGA
GACCCCTGCGTCTAGTTGCTACCATTACTCTCTGGAGTAGTGGAGCGAATTAGACGGACCGCCACAGTTAATGTGGAGGA
AGGAAGGGGCCACGGCAGGTCAGTATGCCCCGAAACCCTAGGGCTACACGCGGGCTGCAATGGTATTGACAATGTGTTCC
GAATCCGAAAGGAGGAGGCAATCATTAAACAATATCTCAGTTATGACTGAGGGCTGTAACTCGCCCTCACGAATATGGAA
TCCCTAGTAACCGCGCGTCACTACCGCGCGGTGAATACGTCCCTGCTCCTTGCACACACCGCCCGTCGTTTCATCGAAAT
TGGCCTTTAGTGAGGTAGTGTCTACTTGGCATTATCGAGCTTGAGGTCAGTAACGAGGGAAAAGTCGTAACAAGGTGACC
GTAGGGGAACCTGCGGTCGGATCACCTCCT
>CP026993.1:590048-591517
ATCCGGTTGATCCTGCCGGACCTGACTGCTATCGGATTGATACTAAGCCATGCGAGTCATTGTAGCAATACAAGGCAGAC
GGCTCAGTAACGCGTAGTCAACCTAACCTATGGACGGGAATAACCTCGGGAAACTGAGAATAATGCCCGATAGAACACTA
TACCTGGAATGGTTTGTGTTCCAAATGATTTATCGCCGTAGGATGGGACTGCGGCCTATCAGTTTGTTGGTGAGGTAATG
GCCCACCAAGACTATTACAGGTACGGGCTCTGAGAGGAGTAGCCCGGAGATGGGTACTGAGACACGGACCCAGGCCCTAT
GGGGCGCAGCAGGCGAGAAAACTTTGCAATGTGCGAAAGCACGACAAGGTTAATCCGAGTGGTTTGTGCTAAACGAACCT
TTTGTCGGTCCTAGAAACACCGATGAATAAGGGGTGGGCAAGTTCTGGTGTCAGCCGCCGCGGTAAAACCAGCACCTCAA
GTGGTCAGGATGATTATTGGGCCTAAAGCATCCGTAGCCGGCTCTGTAAGTTTTCGGTTAAATCTGTACGCTCAACGTAC
AGGCTGCCGGGAATACTGCAGAGCTAGGGAGTGGGAGAGGTAGACGGTACTCGGTAGGAAGGGGTAAAATCCTTTGATCT
ATTGATGACCACCTGTGGCGAAGGCGGTCTACCAGAACACGTCCGACGGTGAGGGATGAAAGCTGGGGGAGCAAACCGGA
TTAGATACCCGGGTAGTCCCAGCTGTAAACTATGCAAACTCAGTGATGCATTGGCTTGTGGCCAATGCAGTGCTGCAGGG
AAGCCGTTAAGTTTGCCGCCTGGGAAGTACGTACGCAAGTATGAAACTTAAAGGAATTGGCGGGGGAGCACCACAAGGGG
TGAAGCCTGCGGTTCAATTGGAGTCAACGCCAGAAATCTTACCCGGAGAGACAGCAGAATGAAGGTCAAGCTGAAGACTT
TACCAGACAAGCTGAGAGGTGGTGCATGGCCGTCGCCAGCTCGTGCCGTGAGATGTCCTGTTAAGTCAGGTAACGAGCGA
GATCCCTGCCTCTAGTTGCCACCATTACTCTCAGGAGTAGTGGGGCGAATTAGCGGGACCGCCGCAGTTAATGCGGAGGA
AGGAAGGGGCCACGGCAGGTCAGTATGCCCCGAAACTCTGGGGCCACACGCGGGCTGCAATGGTAACGACAATGGGTTTC
AAATCCGAAAGGATGAGGTAATCCTCAAACGTTACCACAGTTATGACTGAGGGCTGCAACTCGCCCTCACGAATATGGAA
TCCCTAGTAACTGCGTGTCATTATCGCGCGGTGAATACGTCCCTGCTCCTTGCACACACCGCCCGTCGTTTCATTGAAGT
GAGCTCTTAGCGAGGTGACGTCTGATTGGCGTTATCGAACTTGGGGTTCGTGACAAGGGAAAAGTCGTAACAAGGTGACC
GTAGGGGAACCTGCGGTCGGATCACCTCCT
>CP026994.1:623745-625214
ATCCGGTTGATCCTGCCGGACCTGACTGCTATCGGATTGATACTAAGCCATGCGAGTCATTGTAGCAATACAAGGCATAC
GGCTCAGTAACGCGTAGTCAACCTAACCTATGGACGAGAATAACCTCGGGAAACTGAGAATAATGCTCGATAGAACACTA
TATCTGGAATGGTTTGTGTTCCAAATGATTTATCGCCGTAGGATGGGACTGCGGCCTATCAGTTTGTTGGTGAGGTAATG
GCCCACCAAGACTATTACAGGTACGGGCTCTGAGAGGAGTAGCCCGGAGATGGGTACTGAGACACGGACCCAGGCCCTAT
GGGGCGCAGCAGGCGAGAAAACTTTGCAATGTGCGAAAGCACGACAAGGTTAATCCGAGTGATTTGTGCTAAACGAATCT
TTTGTTAGTCCTAGAAACACTAACGAATAAGGGGTGGGCAAGTTCTGGTGTCAGCCGCCGCGGTAAAACCAGCACCTCAA
GTGGTCAGGATGATTATTGGGCCTAAAGCATCCGTAGCCGGCTCTGTAAGTTTTCGGTTAAATCTGTACGCTTAACGTAC
AGGCTGCCGGGAATACTGCAGAGCTAGGGAGTGGGAGAGGTAGACGGTACTCGGTAGGAAGGGGTAAAATCCTTTGATCT
ATTGATGACCACCTGTGGCGAAGGCGGTCTACCAGAACACGTCCGACGGTGAGGGATGAAAGCTGGGGGAGCAAACCGGA
TTAGATACCCGGGTAGTCCCAGCTGTAAACTATGCAAACTCAGTGATGCATTGACTTGTGGTCAATGCAGTGCTGCAGGG
AAGCCGTTAAGTTTGCCGCCTGGGAAGTACGTACGCAAGTATGAAACTTAAAGGAATTGGCGGGGGAGCACCACAAGGGG
TGAAGCCTGCGGTTCAATTGGAGTCAACGCCAGAAATCTTACCCGGAGAGACAGCAGAATGAAGGTCAAGCTGAAGACTT
TACCAGACAAGCTGAGAGGTGGTGCATGGCCGTCGCCAGCTCGTGCCGTGAGATGTCCTGTTAAGTCAGGTAACGAGCGA
GATCCCTGCCTCTAGTTGCCACCATTACTCTCAGGAGTAGTGGGGCGAATTAGCGGGACCGCCGCAGTTAATGCGGAGGA
AGGAAGGGGCCACGGCAGGTCAGTATGCCCCGAAACTCTGGGGCCACACGCGGGCTGCAATGGTAACGACAATGGGTTTC
AAATCCGAAAGGATGAGGTAATCCTCAAACGTTACCACAGTTATGACTGAGGGCTGCAACTCGCCCTCACGAATATGGAA
TCCCTAGTAAATGCGTGTCATTATCGCGCGTTGAATACGTCCCTGCTCCTTGCACACACCGCCCGTCGTTTCATTGAAGT
GAGCTCTTAGCGAGGTGACGTCTGATTGGCGTTATCGAACTTGGGGTTCGTGACAAGGGAAAAGTCGTAACAAGGTGACC
GTAGGGGAACCTGCGGTCGGATCACCTCCT
>CP026995.1:1350810-1352279
AGGAGGTGATCCGACCGCAGGTTCCCCTACGGTCACCTTGTTACGACTTTTCCCTTGTCACGAACCTCAAGTTCGATAAC
GCCAATCAGACGTCACCTCGCTAAAAGCTCACTTCAATGAAACGACGGGCGGTGTGTGCAAGGAGCAGGGACGTATTCAC
CGCGCGATAATGACACGCAGTTACTAGGGATTCCATATTCGTGAGGGCGAGTTGCAGCCCTCAGTCATAACTGTGGTAAT
GTTTGGGGATTACCTCCTCCTTTCGGATTTGGAACCCATTGTCATTACCATTGCAGCCCGCGTGTGGCCCCAGAGTTTCG
GGGCATACTGACCTGCCGTGGCCCCTTCCTTCCTCCGCATTAACTGCGGCGGTCCCGCTAATTCGCCCCACTACTCCTGA
GAGTAATGGTGGCAACTAGAGGCAGGGATCTCGCTCGTTACCTGACTTAACAGGACATCTCACGGCACGAGCTGGCGACG
GCCATGCACCACCTCTCAGCTTGTCTGGTAAAGTCTTCAGCTTGACCTTCATTCTGCTGTCTCTCCGGGTAAGATTTCTG
GCGTTGACTCCAATTGAACCGCAGGCTTCACCCCTTGTGGTGCTCCCCCGCCAATTCCTTTAAGTTTCATACTTGCGTAC
GTACTTCCCAGGCGGCAAACTTAACGGCTTCCCTGCAGCACTGCATTGGCCACAAGCCAATGCATCACTGAGTTTGCATA
GTTTACAGCTGGGACTACCCGGGTATCTAATCCGGTTTGCTCCCCCAGCTTTCATCCCTCACCGTCGGACGTGTTCTGGT
AGACCGCCTTCGCCACAGGTGGTCATCAATAGATCAAAGGATTTTACCCCTTCCTACCGAGTACCGTCTACCTCTCCCAC
TCCCTAGCTCTGCAGTATTCCCGGCAGCCTGTACGTTGAGCGTACAGATTTAACCGAAAACTTATAGAGCCGGCTACGGA
TGCTTTAGGCCCAATAATCATCCTGACCACTTGAGGTGCTGGTTTTACCGCGGCGGCTGACACCAGAACTTGCCCACCCC
TTATTCATCAGTGTTTCTAGGACTGACAAAAGGTTCCTTTAGCAGAAACCACTCGGATTAACCTTGTCGTGCTTTCGCAC
ATTGCAAAGTTTTCTCGCCTGCTGCGCCCCATAGGGCCTGGGTCCGTGTCTCAGTACCCATCTCCGGGCTACTCCTCTCA
GAGCCCGTACCTGTAATAGTCTTGGTGGGCCATTACCTCACCAACAAACTGATAGGCCGCAGTCCCATCCTACGGCGATA
AATCATTTGAAACATAAACCATTCCAGGCATAATGTTCTATCGGGCATTATTCTCAGTTTCCCGAGGTTATTCCCGTCCA
TAGGGTAGGTTGACTACGCGTTACTGAGCCGTCTGCCTTGTATTGCTACAATGACTCGCATGGCTTAGTATCAATCCGAT
AGCAGTCAGGTCCGGCAGGATCAACCGGAT
>CP030846.1:1030041-1031510
AGGAGGTGATCCGACCGCAGGTTCCCCTACGGTCACCTTGTTACGACTTTTCCCTTGTCACTGACCTCAAGCTCGATAAT
GCCAACAAGACACTACCTCACTAAAAGCCAACTTCAATGAAACGACGGGCGGTGTGTGCAAGGAGCAGGGACGTATTCAC
CGCGCGGTAGTGACGCGCAGTTACTAGGGATTCCATATTCATGAGGGCGAGTTACAGCCCTCAATCATAACTGAGGTATT
GTTTGATGATTGCCTCCTCCTTTCGGATTCGGAACACATTGTCAATACCATTGCAGCCCGCGTGTGGCCCCAGAGTTTCG
GGGCATACTGACCTGCCGTGGCCCCTTCCTTCCTCCGCATTAACTGCGGCGGTCCTACTAATTCGCTCCGCTACTCCAGA
GAGTAACGGTAGCAACTAGGAGCAGGGGTCTCGCTCGTTACCTGACTTAACAGGACATCTCACGGCACGAGCTGGCGACG
GCCATGCACCACCTCTCAGCTTGTCTGGTAAAGTCTTCAGCTTGACCTTCATTCTGCTGTCGCTCCGGGTAAGATTTCTG
GCGTTGACTCCAATTGAACCGCAGGCTTCACCCCTTGTGGTGCTCCCCCGCCAATTCCTTTAAGTTTCATACTTGCGTAC
GTACTTCCCAGGCGGCAAACTTAACGGCTTCCCTGCGGCACTGCATTGGCCACAAGCCAATGCATCACCGAGTTTGCATC
GTTTACAGCTGGGACTACCCGGGTATCTAATCCGGTTTGCTCCCCCAGCTTTCATCCCTCACCGTCGAACGTGTTCTGGT
ACACCGCCTTCGCCACAGGTGGTCATCAACAGATCAAAGGATTTTACCCCTTCCTATTGAGTACCGTGTACCTCTCCCAC
TCCCTAGCTGTCCAGTATTTTCGGCAGCCTATACGTTAAGCGCATAGATTTAACCGAAAACTTAAACAACCGGCTACGGA
TGCTTTAGGCCCAATAAACCTCCTGACCACTCGAGGTGCTGGTTTTACCGCGGCGGCTGACACCAGAACTTGCCCACCCC
TTATTCATCAGTGGTTCTATGACTAACAAAAGACTTCTTTAGCAGAAGACACTCGGATTAACCTTGTCGTGCTTTCGCAC
ATTGCAAAGGTTTCTCGCCTGCTGCGCCCCATAGGGCCTGGGTCCGTGTCTCAGTACCCATCTCCGGGCCCCTCCTCTCA
GAGCCCGTACCTGTTATAGCCTTGGTGGGCCATTACCTCACCAACTAGCTGATAGGCCGCAGTCCCATCCTACGGCGATA
AATCATTTCAACCACAAACCATTCCAGGCATTGTGGTCTATCGGGGATTATTCTCAGTTTCCCGAGGTTATCCCCATCCA
TAGGTTAGGTTAACTACGTGTTACTGAGCAGTCTGCCTTGTATTGCTACAACGACTCGCATGGCTTAGTACCAATCCGAT
AGCAGTCAGGTCCCGCAGGATCAACGGGAT
>CP035425.1:1404614-1406082
ATCCGGTTGATCCTGCCGGACCTGACTGCTATCGGATTGATACTAAGCCATGCGAGTCATTGTAGTAATACAAGGCAGAC
GGCTCAGTAACGCGTAGTCAACCTACCCTATGGACGGGAATAACCTCGGGAAACTGAGTATAATGCCCGATAGAACACTA
TACCTGGAATGGTTTGTGTTCCAAATGAATGTCGCCGTAGGATGGGACTGCGGCCTATCAGTTTGTTGGTGAGGTAATGG
CCCACCAAGACTATTACAGGTACGGGCTCTGAGAGGAGTAGCCCGGAGATGGGTACTGAGACACGGACCCAGGCCCTATG
GGGCGCAGCAGGCGAGAAAACTTTGCAATGTGCGAAAGCACGACAAGGTTAATCCGAGTGGTTTGTGCTAAACGAACCTT
TTGACAGTCCTAGAAACACTGTTGAATAAGGGGTGGGCAAGTTCTGGTGTCAGCCGCCGCGGTAAAACCAGCACCTCAAG
TGGTCAGGATGATTATTGGGCCTAAAGCATCCGTAGCCGGCTCTGTAAGTTTTCGGTTAAATCTGTACGCTCAACGTACA
GGCTGCCGGGAATACTGCAGAGCTAGGGAGTGGGAGAGGTAGACGGTACTCGGTAGGAAGGGGTAAAATCCTTTGATCTA
TTGATGACCACCTGTGGCGAAGGCGGTCTACCAGAACACGTCCGACGGTGAGGGATGAAAGCTGGGGGAGCAAACCGGAT
TAGATACCCGGGTAGTCCCAGCTGTAAACTATGCAAACTCAGTGATGCATTGGCTTGTGGCCAATGCAGTGCTGCAGGGA
AGCCGTTAAGTTTGCCGCCTGGGAAGTACGTACGCAAGTATGAAACTTAAAGGAATTGGCGGGGGAGCACCACAAGGGGT
GAAGCCTGCGGTTCAATTGGAGTCAACGCCAGAAATCTTACCCGGAGAGACAGCAGAATGAAGGTCAAGCTGAAGACTTT
ACCAGACAAGCTGAGAGGTGGTGCATGGCCGTCGCCAGCTCGTGCCGTGAGATGTCCTGTTAAGTCAGGTAACGAGCGAG
ATCCCTGCCTCTAGTTGCCACCATTACTCTCAGGAGTAGTGGGGCGAATTAGCGGGACCGCCGCAGTTAATGCGGAGGAA
GGAAGGGGCCACGGCAGGTCAGTATGCCCCGAAACTCTGGGGCCACACGCGGGCTGCAATGGTAACGACAATGGGTTTCG
AATCCGAAAGGATGAGGTAATCCTCAAACGTTACCACAGTTATGACTGAGGGCTGCAACTCGCCCTCACGAATATGGAAT
CCCTAGTAACTGCGTGTCATTATCGCGCGGTGAATACGTCCCTGCTCCTTGCACACACCGCCCGTCGTTTCATTGAAGTG
AGCTCTTAGCGAGGTGACGTCTGATTGGCGTTATCGAACTTGGGGTTCGTGACAAGGGAAAAGTCGTAACAAGGTGACCG
TAGGGGAACCTGCGGTCGGATCACCTCCT
>FRFC01000003.1:577519-578987
ATCCGGTTGATCCTGCCGGACCTGACTGCTATCGGATTGGTACTAAGCCATGCGAGTCATTGTAGCAATACAAGGCGGAC
GGCTCAGTAACACGTAGTCAACCTAACTCGTGGACGTGGATAACCTCGGGAAACTGAGAATAAACCGCGATAGACCATAG
TGCCTGGAATGGCCTATGATCAAAACAGTTTACTGCCATGGGATGGGACTGCGGCCTATCAGCTTGTTGGTGAGGTAATG
GCCCACCAAGGCGATTACAGGTACGGGCTCTGAGAGGAGAAGCCCGGAGATGGGTACTGAGACACGGACCCAGGCCCTAT
GGGGCGCAGCAGGCGAGAAACCTTAGCAATGTGCGAAAGCACGACTGGGTCAGTCCGAGTGATTCCTGATGAAGGAGTCT
TTTGCTTGTCCTAAAAGCACAGGTGAATAAGGGGTGGGCAAGTCTGGTGTCAGCCGCCGCGGTAATACCAGCACCTCGAG
TGGTCAGGACGTTTATTGGGCCTAAAGCATCCGTAGCCGGCGCTGCAAGTCTTCGGTTAAATCCATCTGCTTAACAGATG
GGCCGCTGGAGATACTACAGCGCTAGGGAGTGGGAGAGGCAGACGGTATTCAGTGGGTAGGGGTAAAATCCTCTGATCCA
TTGAGGACCACCAGTGGCGAAGGCGGTCTGCCAGAACACGTTCGACGGTGAGGGATGAAAGCTGGGGGAGCAAACCGGAT
TAGATACCCGGGTAGTCCCAGCTGTAAACGATGCAAACTCGGTGATGCATTGGCTTATGGCCAATGCAGTGCCGCAGGGA
AGCCGTTAAGTTTGCCGCCTGGGAAGTACGGACGCAAGTCTGAAACTTAAAGGAATTGGCGGGGGAGCACCACAAGGGGT
GAAGCCTGCGGTTCAATTGGAGTCAACGCCAGGAATCTTACCCGGGGAGACAGCAGAATGAAGGTCAAGCTGAAGACTTT
ACCAGACAAGCTGAGAGGAGGTGCATGGCCGTCGCCAGCTCGTGCCGTGAGGTGTCCTGTTAAGTCAGGTAACGAGCGAG
ATCCCTGCCCTTAGTTGCTGCAGTTACTCTCAGGAGTAGCTGGGCTAACTAAGGGGACCGCCACTGCTGAAGTGGAGGAA
GGAGGGGGCCACGGCAGGTCAGTATGCCCCGAAACCCTGGGGCTACACGCGGGCTGCAATGATAGAGACAACGGGTCCCG
AACTCGAAAGAGGGAGGCAATCCTTAAACTCTATCTCAGTTATGATTGAGGGCTGCAACTCGCCCTCATGAATATGGAAT
CCCTAGTAACCGCGCGTCATAACCGCGCAGTGAATACGTCCCTGCTCCTTGCACACACCGCCCGTCGCTTCATTGAAGTT
GGGTTTGTGCGAGGTGACGCCTAATTGACGTCATCGAACACGAGTTTAGCAACAAGGGAGAAGTCGTAACAAGGTGACCG
TAGGGGAACCTGCGGTCGGATCACCTCCT

>LR216287.1:3918-5385
AGGAGGTGATCCGGCCGCAGGTTCCCCTACGGCCACCTTGTTACGACTTCTCCCTCGTTGCTGACCCCAGGTTCGATAGT
GCCAATGAGGCACCACCTCGCCAAGAACCAACTTCGATGAAGCGACGGGCGGTGTGTGCAAGGAGCAGGGACGTATTCAC
CGCGCGATAGTGACACGCGGTTACTAGGGATTCCATATTCATGAGGGCGAGTTTCAGCCCTCAATCATAACTGTGGTAAG
GTTTAGAGATTGCCTCCTCCTTTCGGAATCGAAACTCATTGTCCTTACCATTGCAGCCCGCGTGTGGCCCGAGGGTTTCG
GGGCATACTGACCTGCCGTAGCCCCCACCTTCCTCCGTCTCAGCGACGGCGGTCCCTCTAATTAGCTCCACTACTCCTGA
GAATAATGGTAGCAACTAGAGGCAGGGATCTCGCTCGTTACCTGACTTAACAGGACACCTCACGGCACGAGCTGGCGACG
GCCATGCACCTCCTCTCAGCTTGTCTGGTAAAGTCTTCAGCTTGACCTTCACTCTGCTGTCGCCCCCGGTAAGATTTCCG
GCGTTGACTCCAATTGAACCGCAGGCTTCACCCCTTGTGGTGCTCCCCCGCCAATTCCTTTAAGTTTCAGTCTTGCGACC
GTACTCCCCAGGCGGCAAACTTAACGGCTTCCCTGCGGCACTGAGTTAGCAAAAAGCCAACTCATCACCGAGTCTGCATC
GTTTACAGCTGGGACTACCCGGGTATCTAATCCGGTTTGCTCCCCCAGCTTTCATCCCTCACCGTCGAGCGCGTTCTGGC
AAGCCGCCTTCGCCACTGGTGGTCTTCAATGGATCAACGGATTTTACCCCTACCCATCGAGTACCGCTTGCCTCTCCCGC
CTCCTAGCTCTATAGTATCTTCCGCAGCCCATCTGTTAAGCAGGTGGATTTAACGGAAGACTTGTAGAACCGGCTACGGA
TGCTTTAGGCCCAATAAACGTCCCGACCACTCGGGGTGCTGGTATTACCGCGGCGGCTGACACCAGACTTGCCCACCCCT
TATTCTGCACCATTTTTAGAGGTGCCAAAAGATCTCCTTAACGGAAATCACTCAGAGTAACCCTGTCAGGCTTTCGCCTA
TTGCAGAGGTTTCGCGCCTGCTGCGCCCCATAGGGCCTGGGCCCTTGTCTCAGTGCCCATCTCCGGGCTCCTCCTCTCAG
AGCCCGTACCGGTTACAGGTTTGGTGGGCCATTACCTCACCAACAGCCTGATCGGCCGCAGTCCAATCCAGGGGCCATAT
AGGTTTGAGTCATTACCCATTCCAGAAGTAGTGACCTATCGCGGTTTATCCTCAGTTTCCCGAGGTTATCCACGTCCCCT
GGGCATGTTGACTACGTGTTACTGAGCCGTACGCCACATATTGCTATGTCGACTCGCATGGCTTAGTCCCACTCTGATAG
CAGTCGGGTCCGGCAGGATCAACCGGAG
>QQVT01000001.1:601449-602918
ATCCGGTTGATCCTGCCGGACCTGACTGCTATCGGATTGATACTAAGCCATGCGAGTCTTTGTAGCAATACAAGGCAGAC
GGCTCAGTAACACGTAGTCAATCTACCCTATGGACGAGGATAACCTCGGGAAACTGAGAATAATACTCGATAGATCATAG
CTCCTGGAATGGTTTATGGTCAAAATGATTTATCGCCGTAGGATGGGACTGCGGCCTATCAGTTTGTTGGTGGGGTAATG
GCCCACCAAGACAATTACAGGTACGGGCTCTGAGAGGAGTGGCCCGGAGATGGGTACTGAGACACGGACCCAGGCCCTAT
GGGGCGCAGCAGGCGAGAAAACTTTGCAATGTGCGAAAGCACGACAAGGTTAATCCGAGTGATTTCTGCTAAAGAAATCT
TTTGTCGGTCGTAGAATCACCGATGAATAAGGGGTGGGCAAGTTCTGGTGTCAGCCGCCGCGGTAAAACCAGCACCTCAA
GTGGTCAGGAGGATTATTGGGCCTAAAGCATCCGTAGCCTGTTGTATCAGTTTTCGGTTAAATCTATACGCTCAACGTAT
GGGCTGCCGGGAATACTGTACAGCTAGGGAGTGGGAGAGGTAGACGGTACTCGGTAGGAAGGGGTAAAATCCTTTGATCT
ATTGATGACCACCTGTGGCGAAGGCGGTCTACCAGAACACGTCCGACGGTGAGGGATGAAAGCTGGGGGAGCAAACCGGA
TTAGATACCCGGGTAGTCCCAGCTGTAAACAATGCAAACTCAGTGATGCATTGGCTTGTGGCCAGTGCAGTGCCGCAGGG
AAGCCGTTAAGTTTGCCGCCTGGGAAGTACGTACGCAAGTATGAAACTTAAAGGAATTGGCGGGGGAGCACCACAAGGGG
TGAAGCCTGCGGTTCAATTGGAGTCAACGCCAGAAATCTTACCCGGAGAGACAGCAGAATGAAGGTCAAGCTGAAGACTT
TACCAGACAAGCTGAGAGGTGGTGCATGGCCGTCGCCAGCTCGTGCCGTGAGATGTCCTGTTAAGTCAGGTAACGAGCGA
GACCCTTGCCTCTAGTTGCCACCATTACTCTCAGGAGTAGTGGGGCGAATTAGCGGGACCGCCGCAGTTAATGTGGAGGA
AGGAAAGGGCCACGGCAGGTCAGTATGCCCCGAAACTCTGGGGCCACACGCGGGCTGCAATGGTAGTGACAATGGGTCCC
AAATCCGAAAGGAGGAGGTAATCCTCAAACACTACCACAGTTATGACTGAGGGCTGCAACTCGCCCTCACGAATATGGAA
TCCCTAGTAACTGCGTGTCATTACCGCGCGGTGAATACGTCCCTGCTCCTTGCACACACCGCCCGTCGTTTCATTGAAGT
TTGCTTTTAGCGAGGTGACGTCTAATTGGCGTTATCGAACTTGAGGTAAGTGACAAGGGAAAAGTCGTAACAAGGTGACC
GTAGGGGAACCTGCGGTCGGATCACCTCCT
>JABDOO010000004.1:9649-10572
ATCCGGTTGATCCTGCCGGACCTGACTGCTATCGGATTGATACTAAGCCATGCGAGTCATTGTAGCAATACAAGGCAGAC
GGCTCAGTAACGCGTAGTCAACCTAACCTATGGACGGGAATAACCTCGGGAAACTGAGAATAATGCCCGATAGAACACTA
TACCTGGAATGGTTTGTGTTCCAAATGATTTATCGCCGTAGGATGGGACTGCGGCCTATCAGTTTGTTGGTGAGGTAATG
GCCCACCAAGACTATTACAGGTACGGGCTCTGAGAGGAGTAGCCCGGAGATGGGTACTGAGACACGGACCCAGGCCCTAT
GGGGCGCAGCAGGCGAGAAAACTTTGCAATGTGCGAAAGCACGACAAGGTTAATCCGAGTGGTTTCTGCTAAAGGAACCT
TTTGTCGGTCCTAGAAACACCGATGAATAAGGGGTGGGCAAGTTCTGGTGTCAGCCGCCGCGGTAAAACCAGCACCTCAA
GTGGTCAGGATGATTATTGGGCCTAAAGCATCCGTAGCCGGCTCTATAAGTTTTCGGTTAAATCTGTACGCTCAACGTAC
AGGCTGCCGGGAATACTGCAGAGCTAGGGAGTGGGAGAGGTAGACGGTACTCGGTAGGAAGGGGTAAAATCCTTTGATCT
ATTGATGACCACCTGTGGCGAAGGCGGTCTACCAGAACACGTCCGACGGTGAGGGATGAAAGCTGGGGGAGCAAACCGGA
TTAGATACCCGGGTAGTCCCAGCTGTAAACGATGCAGACTCGGTGATGCCCTGGCTTGTGGCCAGTGCAGTGCCGCAGGG
AAGCCGTTAAGTTTGCCGCCTGGGAAGTACGTACGCAAGTATGAAACTTAAAGGAATTGGCGGGGGAGCACCACAAGGGG
TGAAGCCTGCGGTTCAATTGGAGTCAACGCCAGAAATCTTACCC
>JABSRD010000009.1:1-867
TCCCCCGCCAATTCCTTTAAGTTTCATACTTGCGTACGTACTTCCCAGGCGGCAAACTTAACGGCTTCCCTGCAGCACTG
CATTGACCACAAGTCAATGCATCACTGAGTTTGCATAGTTTACGGCTGGGACTACCCGGGTATCTAATCCGGTTTGCTCC
CCCAGCTTTCATCCCTCACCGTCGAACGTGTTCTGGTAGACCGCCTTCGCCACAGGTGGTCATCGATAGATCAAAGGATT
TTACCCCTTCCTACCGAGTACCGTCTACCTCTCCCACTCCCTAGCTCTGCAGTATTCCCGGCAGCCTGTACGTTAAGCGT
ACAGATTTAACCGAAAACTTACAGGACCGGCTACGGATGCTTTAGGCCCAATAATCATCCTGACCACTTGAGGTGCTGGT
TTTACCGCGGCGGCTGACACCAGAACTTGCCCACCCCTTATTCGTTAGTGTTTCTAGGACTAACAAAAGGTTCGTTTAGC
ACAAACCACTCGGATTAACCTTGTCGTGCTTTCGCACATTGCAAAGTTTTCTCGCCTGCTGCGCCCCATAGGGCCTGGGT
CCGTGTCTCAGTACCCATCTCCGGGCTACTCCTCTCAGAGCCCGTACCTGTAATAGTCTTGGTGGGCCATTACCTCACCA
ACAAACTGATAGGCCGCAGTCCCATCCTACGGCGATAAATCATTTGGAACATAAACCATTCCAGGCATAATGTTCTATCG
GGCATTATACTCAGTTTCCCGAGGTTATTCCCGTCCATAGGTTAGGTTGACTACGCGTTACTGAGCCGTCTGCCTTGTAT
TACTACAATGACTCGCATGGCTTAGTATCAATCCGATAGCAGTCAGGTCCGGCAGGATCAACCGGAT
>JACDOP010000014.1:20152-21621
ATCCGGTTGATCCTGCCGGACCTGACTGCTATCGGATTGATACTAAGCCATGCGAGTCATTGTAGCAATACAAGGCAGAC
GGCTCAGTAACGCGTAGTCAATCTACCCTATGGACGGGAATAACCTCGGGAAACTGAGAATAATGCCCGATAGAACATTA
TGCCTGGAATGGTTTATGTTTCAAATGATTTATCGCCATAGGATGGGACTGCGGCCTATCAGTTTGTTGGTGAGGTAATG
GCCCACCAAGACTATTACAGGTACGGGCTCTGAGAGGAGTAGCCCGGAGATGGGTACTGAGACACGGACCCAGGCCCTAT
GGGGCGCAGCAGGCGAGAAAACTTTGCAATGTGCGAAAGCACGACAAGGTTAATCCGAGTGGTTTCTGCTAAAGAAACCT
TTTGTCAGTCCTAGAAACACTAACGAATAAGGGGTGGGCAAGTTCTGGTGTCAGCCGCCGCGGTAAAACCAGCACCTCAA
GTGGTCAGGATGATTATTGGGCCTAAAGCATCCGTAGCCCGTTTTGTAAGTTTTCGGTTAAATCCATGCGCTTAACGTAT
GGGCTGCCGGGAATACTGCATAACTAGGAAGTGGGAGAGGTAGACGGTACTCGGTAGGAAGGGGTAAAATCCTTTGATCT
ATTGATGACCACCTGTGGCGAAGGCGGTCTACCAGAACACGTTCGACGGTGAGGGATGAAAGCTGGGGGAGCAAACCGGA
TTAGATACCCGGGTAGTCCCAGCTGTAAACTATGCAAACTCAGTGATGCATTGGCTTATGGCCAATGCAGTGCTGCAGGG
AAGCCGTTAAGTTTGCCGCCTGGGAAGTACGTACGCAAGTATGAAACTTAAAGGAATTGGCGGGGGAGCACCACAAGGGG
TGAAGCCTGCGGTTCAATTGGAGTCAACGCCAGAAATCTTACCCGGAGAGACAGCAGAATGAAGGTCAAGCTGAAGACTT
TACCAGACAAGCTGAGAGGTGGTGCATGGCCGTCGCCAGCTCGTGCCGTGAGATGTCCTGTTAAGTCAGGTAACGAGCGA
GATCCCTGCCTCTAGTTGCCACCATTACTCTCAGGAGTAGTGGGGCGAATTAGCGGGACCGCCGTAGTTAATACGGAGGA
AGGAAGGGGCCACGGCAGGTCAGTATGCCCCGAAACTCTGGGGCCACACGCGGGCTGCAATGGTAGTGACAATTGGTTCC
GAATCCGAAAGGAGGAGGTAATCCCTAAACGCTACCACAGTTATGACTGAGGGCTGCAACTCGCCCTCACGAATATGGAA
TCCCTAGTAACTGCGTGTCATTATCGCGCGGTGAATACGTCCCTGCTCCTTGCACACACCGCCCGTCGTTTCATTGAAGT
TTGCTTTTAGCGAGGTGACGTCTGATTGGCGTTATCGAACTTGAGGTAAGTGACAAGGGAAAAGTCGTAACAAGGTGACC
GTAGGGGAACCTGCGGTCGGATCACCTCCT
>JAERSZ010000103.1:2730-4199
ATCCGGTTGATCCTGCCGGACCTGACTGCTATCGGATTGATACTAAGCCATGCGAGTCATTGTAGCAATACAAGGCATAC
GGCTCAGTAACGCGTAGTCAACCTAACCTATGGACGGGAATAACCTCGGGAAACTGAGAATAATGCCCGATAGAACATTA
TGCCTGGAATGGTTTATGTTCCAAATGATTTATCGCCGTAGGATGGGACTGCGGCCTATCAGTTTGTTGGTGAGGTAATG
GCCCACCAAGACTATTACAGGTACGGGCTCTGAGAGGAGTAGCCCGGAGATGGGTACTGAGACACGGACCCAGGCCCTAT
GGGGCGCAGCAGGCGAGAAAACTTTGCAATGTGCGAAAGCACGACAAGGTTAATCCGAGTGGTTTCTGCTAAAGGAACCT
TTTGTCAGTCCTAGAAACACTGATGAATAAGGGGTGGGCAAGTTCTGGTGTCAGCCGCCGCGGTAAAACCAGCACCTCAA
GTGGTCAGGATGATTATTGGGCCTAAAGCATCCGTAGCCGGCTCTGTAAGTTTTCGGTTAAATCTGTACGCTCAACGTAC
AGGCTGCCGGGAATACTGCAGAGCTAGGGAGTGGGAGAGGTAGACGGTACTCGGTAGGAAGGGGTAAAATCCTTTGATCT
ATTGATGACCACCTGTGGCGAAGGCGGTCTACCAGAACACGTCCGACGGTGAGGGATGAAAGCTGGGGGAGCAAACCGGA
TTAGATACCCGGGTAGTCCCAGCTGTAAACTATGCAAACTCAGTGATGCATTGGCTTGTGGCCAATGCAGTGCTGCAGGG
AAGCCGTTAAGTTTGCCGCCTGGGAAGTACGTACGCAAGTATGAAACTTAAAGGAATTGGCGGGGGAGCACCACAAGGGG
TGAAGCCTGCGGTTCAATTGGAGTCAACGCCAGAAATCTTACCCGGAGAGACAGCAGAATGAAGGTCAAGCTGAAGACTT
TACCAGACAAGCTGAGAGGTGGTGCATGGCCGTCGCCAGCTCGTGCCGTGAGATGTCCTGTTAAGTCAGGTAACGAGCGA
GATCCCTGCCTCTAGTTGCCACCATTACTCTCAGGAGTAGTGGGGCGAATTAGCGGGACCGCCGCAGTTAATGCGGAGGA
AGGAAGGGGCCACGGCAGGTCAGTATGCCCCGAAACTCTGGGGCCACACGCGGGCTGCAATGGTAACGACAATTGGTTTC
AAATCCGAAAGGATGAGGTAATCCTCAAACGTTACCACAGTTATGACTGAGGGCTGCAACTCGCCCTCACGAATATGGAA
TCCCTAGTAACTGCGTGTCATTATCGCGCGGTGAATACGTCCCTGCTCCTTGCACACACCGCCCGTCGTTTCATTGAAGT
GAGCTTTTAGCGAGGTGACGTCTAATTGGCGTTATCGAACTTGAGGTTCGTGACAAGGGAAAAGTCGTAACAAGGTGACC
GTAGGGGAACCTGCGGTCGGATCACCTCCT
>JAIBIM010000127.1:3088-4008
CTCCGGTTGATCCTGCCGGACCCGACTGCTATCAGAGTGAGATTAAGCCATGCGAGTCAACGTAGCAATACGTGGCACAC
GGCTCAGTAACACGTAGTCAACATAACCAAAGGACGTGGATAATCTCGGGAAACTGAGGCTAAACCGCGATAGACCAAGA
TACCTGGAATGGTTTTTGATCAAAATCTATATGGCCCTTGGATTGGACTGCGTCCGATCAGGCTGTTGGTGAGGTAATGG
CCCACCAAACCTATAACCGGTACGGGCTCTGAGAGGAGGAGCCCGGAGATGGGTACTGAGACAAGGACCCAGGCCCTATG
GGGCGCAGCAGGCGCGAAACCTCTGCAATAGGCGAAAGCCTGACAGGGTTACTCTGAGTGACTTTCGCTAAGAAAGTCTT
TTGACATCTGTAAAAATGGTGTAGAATAAGGGGTGGGCAAGTCTGGTGTCAGCCGCCGCGGTAATACCAGCACCCCGAGT
GGTCGGGACGATTATTGGGCCTAAAGCATCCGTAGCCGGTTTTACAAGTCCTCCGTTAAATCCAACTGCTTAACAGATGG
GCTGCGGAGGATACTATAAGACTAGGAGGCAGGAGAGGCAAGCGGTACTCAGTGGGTAGGGGTAAAATCCGTTGATCCAT
TGAAGACCACCAGTGGCGAAGGCGGCTTGCCAGAATGCGCTCGACGGTGAGGGATGAAAGCTGGGGGAGCAAACCGGATT
AGATACCCGGGTAGTCCCAGCCGTAAACGATGCAGACTCGGTGATGGACCAGCTTAATGCTAGTCCAGTGCCGCAGGGAA
GCCGTTAAGTCTGCCGCCTGGGTAGTACGGTCGCAAGACTGAAACTTAAAGGAATTGGCGGGGGAGCACCACAAGGGGTG
AAGCCTGCGGTTCAATTGGAGTCAACGCCGGGAATCTTACC
>JAILWV010000011.1:25474-26943
ATCCGGTTGATCCTGCCGGACCTGACTGCTATCGGATTGATACTAAGCCATGCGAGTCATTGTAGTAATACAAGGCAGAC
GGCTCAGTAACGCGTAGTCAATCTACCCTATGGACGGGAATAACCTCGGGAAACTGAGAATAATGCCCGATAGAACACTA
TGCCTGGAATGGTTTGTGTTTGAAATGATTTATCGCCGTAGGATGGGACTGCGGCCTATCAGTTTGTTGGTGAGGTAATG
GCCCACCAAGACTATTACAGGTACGGGCTCTGAGAGGAGTGGCCCGGAGATGGGTACTGAGACACGGACCCAGGCCCTAT
GGGGCGCAGCAGGCGAGAAAACTTTGCAATGTGCGAAAGCACGACAAGGTTAATCCGAGTGGTTTCTGCTAAAGAGACCT
TTTGTTAGTCCTAGAAACACTGATGAATAAGGGGTGGGCAAGTTCTGGTGTCAGCCGCCGCGGTAAAACCAGCACCTCAA
GTGGTCAGGATGATTATTGGGCCTAAAGCATCCGTAGCCGGCTGTGTAAGTTTTCGGTTAAATCTGTGCGCTTAACGTAC
AGGCTGCCGGAAATACTGTACAGCTAGGAAGTGGGAGAGGTAGACGGTACTCGGTAGGAAGGGGTAAAATCCTTTGATCT
ATTGATGACCACCTGTGGCGAAGGCGGTCTACCAGAACACGTTCGACGGTGAGGGATGAAAGCTGGGGGAGCAAACCGGA
TTAGATACCCGGGTAGTCCCAGCTGTAAACTATGCAAACTCAGTGATGCATTGGCTTGTGGCCAATGCAGTGCTGCAGGG
AAGCCGTTAAGTTTGCCGCCTGGGAAGTACGTACGCAAGTATGAAACTTAAAGGAATTGGCGGGGGAGCACCACAAGGGG
TGAAGCCTGCGGTTCAATTGGAGTCAACGCCAGAAATCTTACCCGGAGAGACAGCAGAATGAAGGTCAAGCTGAAGACTT
TACCAGACAAGCTGAGAGGTGGTGCATGGCCGTCGCCAGCTCGTGCCGTGAGATGTCCTGTTAAGTCAGGTAACGAGCGA
GATCCCTGCCTCTAGTTGCCACCATTACTCTCAGGAGTAGTGGGGCGAATTAGCGGGACCGCCGCAGTTAATGTGGAGGA
AGGAAGGGGCCACGGCAGGTCAGTATGCCCCGAAACTCTGGGGCCACACGCGGGCTGCAATGGTAATGACAATGGGTTCC
GAATCCGAAAGGAGGAGGTAATCCTCAAACATTACCACAGTTATGACTGAGGGCTGCAACTCGCCCTCACGAATATGGAA
TCCCTAGTAACTGCGTGTCACTATCGCGCGGTGAATACGTCCCTGCTCCTTGCACACACCGCCCGTCGTTTCATTGAAGT
GTGCCTTTAGCGAGGTGACGTCTGATTGGCGTTATCGAACTTGAGGTACGTGACAAGGGAAAAGTCGTAACAAGGTGACC
GTAGGGGAACCTGCGGTCGGATCACCTCCT
>JAOMDU010000011.1:30291-31760
ATCCGGTTGATCCTGCCGGACCTGACTGCTATCGGATTGATACTAAGCCATGCGAGTCATTGTAGCAATACAAGGCATAC
GGCTCAGTAACGCGTAGTCAACCTAACCTATGGACGGGAATAACCTCGGGAAACTGAGAATAATGCCCGATAGAACATTA
TGCCTGGAATGGTTTATGTTCCAAATGATTTATCGCCGTAGGATGGGACTGCGGCCTATCAGTTTGTTGGTGAGGTAATG
GCCCACCAAGACTATTACAGGTACGGGCTCTGAGAGGAGTAGCCCGGAGATGGGTACTGAGACACGGACCCAGGCCCTAT
GGGGCGCAGCAGGCGAGAAAACTTTGCAATGTGCGAAAGCACGACAAGGTTAATCCGAGTGGTTTCTGCTAAAGAAACCT
TTTGTCAGTCCTAGAAACACTGATGAATAAGGGGTGGGCAAGTTCTGGTGTCAGCCGCCGCGGTAAAACCAGCACCTCAA
GTGGTCAGGATGATTATTGGGCCTAAAGCATCCGTAGCCGGCTCTGTAAGTTTTCGGTTAAATCTGTACGCTCAACGTAC
AGGCTGCCGGGAATACTGCAGAGCTAGGGAGTGGGAGAGGTAGACGGTACTCGGTAGGAAGGGGTAAAATCCTTTGATCT
ATTGATGACCACCTGTGGCGAAGGCGGTCTACCAGAACACGTCCGACGGTGAGGGATGAAAGCTGGGGGAGCAAACCGGA
TTAGATACCCGGGTAGTCCCAGCTGTAAACTATGCAAACTCAGTGATGCATTGGCTTGTGGCCAATGCAGTGCTGCAGGG
AAGCCGTTAAGTTTGCCGCCTGGGAAGTACGTACGCAAGTATGAAACTTAAAGGAATTGGCGGGGGAGCACCACAAGGGG
TGAAGCCTGCGGTTCAATTGGAGTCAACGCCAGAAATCTTACCCGGAGAGACAGCAGAATGAAGGTCAAGCTGAAGACTT
TACCAGACAAGCTGAGAGGTGGTGCATGGCCGTCGCCAGCTCGTGCCGTGAGATGTCCTGTTAAGTCAGGTAACGAGCGA
GATCCCTGCCTCTAGTTGCCACCATTACTCTCAGGAGTAGTGGGGCGAATTAGCGGGACCGCCGCAGTTAATGCGGAGGA
AGGAAGGGGCCACGGCAGGTCAGTATGCCCCGAAACTCTGGGGCCACACGCGGGCTGCAATGGTAACGACAATTGGTTTC
GAATCCGAAAGGATGAGGTAATCCTCAAACGTTACCACAGTTATGACTGAGGGCTGCAACTCGCCCTCACGAATATGGAA
TCCCTAGTAACTGCGTGTCATTATCGCGCGGTGAATACGTCCCTGCTCCTTGCACACACCGCCCGTCGTTTCATTGAAGT
GAGCTTTTAGCGAGGTGACGTCTAATTGGCGTTATCGAACTTGAGGTTCGTGACAAGGGAAAAGTCGTAACAAGGTGACC
GTAGGGGAACCTGCGGTCGGATCACCTCCT
>JAPFQG010000029.1:104371-105840
AGGAGGTGATCCGACCGCAGGTTCCCCTACGGTCACCTTGTTACGACTTTTCCCTTGTCACGAACCCCAAGTTCGATAAC
GCCAATTAGACGTCACCTCGCTAAGAGCTCACTTCAATGAAACGACGGGCGGTGTGTGCAAGGAGCAGGGACGTATTCAC
CGCGCGATAATGACACGCAGTTACTAGGGATTCCATATTCGTGAGGGCGAGTTGCAGCCCTCAGTCATAACTGTGGTAAC
GTTTGAGGATTACCTCATCCTTTCGGATTCGAAACCAATTGTCGTTACCATTGCAGCCCGCGTGTGGCCCCAGAGTTTCG
GGGCATACTGACCTGCCGTGGCCCCTTCCTTCCTCCGCATTAACTGCGGCGGTCCCGCTAATTCGCCCCACTACTCCTGA
GAGTAATGGTGGCAACTAGAGGCAGGGATCTCGCTCGTTACCTGACTTAACAGGACATCTCACGGCACGAGCTGGCGACG
GCCATGCACCACCTCTCAGCTTGTCTGGTAAAGTCTTCAGCTTGACCTTCATTCTGCTGTCTCTCCGGGTAAGATTTCTG
GCGTTGACTCCAATTGAACCGCAGGCTTCACCCCTTGTGGTGCTCCCCCGCCAATTCCTTTAAGTTTCATACTTGCGTAC
GTACTTCCCAGGCGGCAAACTTAACGGCTTCCCTGCAGCACTGCATTGACCACAAGTCAATGCATCACTGAGTTTGCATA
GTTTACAGCTGGGACTACCCGGGTATCTAATCCGGTTTGCTCCCCCAGCTTTCATCCCTCACCGTCGGACGTGTTCTGGT
AGACCGCCTTCGCCACAGGTGGTCATCAAAAGATCAAAGGATTTTACCCCTTCCTTCCGAGTACCGTCTACCTCTCCCAC
TCCCTAGCTCTGCAGTATTCCCGGCAGCCTGTACGTTGAGCGTACAGATTTAACCGAAAACTTATAGAGCCGGCTACGGA
TGCTTTAGGCCCAATAATCATCCTGACCACTTGAGGTGCTGGTTTTACCGCGGCGGCTGACACCAGAACTTGCCCACCCC
TTATTCGTTAGTGGTTCTAAGACTAACAAAAGATTCGTTTAGCACAAATCACTCGGATTAACCTTGTCGTGCTTTCGCAC
ATTGCAAAGTTTTCTCGCCTGCTGCGCCCCATAGGGCCTGGGTCCGTGTCTCAGTACCCATCTCCGGGCTACTCCTCTCA
GAGCCCGTACCTGTAATAGTCTTGGTGGGCCATTACCTCACCAACAAACTGATAGGCCGCAGTCCCATCCTACGGCGATA
AATCATTTGGAACACAAACCATTCCAGGTATAGTGTTCTATCGGATATTATTCTCAGTTTCCCGAGGTTATTTCCGTCCA
TAGGTTAGGTTGACTACGCGTTACTGAGCCGTATGCCTTGTATTGCTACAATGACTCGCATGGCTTAGTATCAATCCGAT
AGCAGTCAGGTCCGGCAGGATCAACCGGAT
>LIAL01000036.1:1660-3129
AGGAGGTGATCCGACCGCAGGTTCCCCTACGGTCACCTTGTTACGACTTTTCCCTTGTCACGAACCTCAAGTTCGATAAC
GCCAATCAGACGTCACCTCGCTAAAAGCTCACTTCAATGAAACGACGGGCGGTGTGTGCAAGGAGCAGGGACGTATTCAC
CGCGCGATAATGACACGCAGTTACTAGGGATTCCATATTCGTGAGGGCGAGTTGCAGCCCTCAGTCATAACTGTGGTAGC
GTTTGTGGATTACCTCATCCTTTCGGATTCGAAACCAATTGTCGCTACCATTGCAGCCCGCGTGTGGCCCCAGAGTTTCG
GGGCATACTGACCTGCCGTGGCCCCTTCCTTCCTCCGCATTAACTGCGGCGGTCCCGCTAATTCGCCCCACTACTCCTGA
GAGTAATGGTGGCAACTAGAGGCAGGGATCTCGCTCGTTACCTGACTTAACAGGACATCTCACGGCACGAGCTGGCGACG
GCCATGCACCACCTCTCAGCTTGTCTGGTAAAGTCTTCAGCTTGACCTTCATTCTGCTGTCTCTCCGGGTAAGATTTCTG
GCGTTGACTCCAATTGAACCGCAGGCTTCACCCCTTGTGGTGCTCCCCCGCCAATTCCTTTAAGTTTCATACTTGCGTAC
GTACTTCCCAGGCGGCAAACTTAACGGCTTCCCTGCAGCACTGCATTGGCCACAAGCCAATGCATCACTGAGTTTGCATA
GTTTACAGCTGGGACTACCCGGGTATCTAATCCGGTTTGCTCCCCCAGCTTTCATCCCTCACCGTCGGACGTGTTCTGGT
AGACCGCCTTCGCCACAGGTGGTCATCGATAGATCAAAGCATTTTACCACTTCCTACCGAGTACCGTCTACCTCTCCCAC
TCCCTAGCTCTGCAGTATTCCCGGCAGCCTGTACGTTAAGCGTACAGATTTAACCGAAAACTTACAGAGCCGGCTACGGA
TGCTTTAGGCCCAATAATCATCCTGACCACTTGAGGTGCTGGTTTTACCGCGGCGGCTGACACCAGAACTTGCCCACCCC
TTATTCGTTAGTGTTTCTAGGACTAACAAAAGATTCGTTTAGCACAAATCACTCGGATTAACCTTGTCGTGCTTTCGCAC
ATTGCAAAGTTTTCTCGCCTGCTGCGCCCCATAGGGCCTGGGTCCGTGTCTCAGTACCCATCTCCGGGCTACTCCTCTCA
GAGCCCGTACCTGTAATAGTCTTGGTGGGCCATTACCTCACCAACAAACTGATAGGCCGCAGTCCCATCCTATGGCGATA
AATCATTTGGAACACAAACCATTCCAGGTATAGTGTTCTATCGGGTATTATTCTCAGTTTCCCGAGGTTATTCCCGTCCA
TAGGTTAGGTTGACTACGCGTTACTGAGCCGTATGCCTTGTATTGCTACAATGACTCGCATGGCTTAGTATCAATCCGAT
AGCAGTCAGGTCCGGCAGGATCAACCGGAT
>NZ_AHJG01000224.1:3276-4745
AGGAGGTGATCCGACCGCAGGTTCCCCTACGGTCACCTTGTTACGACTTTTCCCTTGTCACTTACCTCAAGTTCGATAAC
GCCAATCAGACGTCACCTCGCTAAAAGCAAACTTCAATGAAACGACGGGCGGTGTGTGCAAGGAGCAGGGACGTATTCAC
CGCGCGATAATGACACGCAGTTACTAGGGATTCCATATTCGTGAGGGCGAGTTGCAGCCCTCAGTCATAACTGTGGTAGC
GTTTGAGGATTACCTCCTCCTTTCGGATTCGGAACCAATTGTCACTACCATTGCAGCCCGCGTGTGGCCCCAGAGTTTCG
GGGCATACTGACCTGCCGTGGCCCCTTCCTTCCTCCGCATTAACTGCGGCGGTCCCGCTAATTCGCCCCACTACTCCTGA
GAGTAATGGTGGCAACTAGAGGCAGGGATCTCGCTCGTTACCTGACTTAACAGGACATCTCACGGCACGAGCTGGCGACG
GCCATGCACCACCTCTCAGCTTGTCTGGTAAAGTCTTCAGCTTGACCTTCATTCTGCTGTCTCTCCGGGTAAGATTTCTG
GCGTTGACTCCAATTGAACCGCAGGCTTCACCCCTTGTGGTGCTCCCCCGCCAATTCCTTTAAGTTTCATACTTGCGTAC
GTACTTCCCAGGCGGCAAACTTAACGGCTTCCCTGCAGCACTGCATTGGCCACAAGCCAATGCATCACTGAGTTTGCATA
GTTTACAGCTGGGACTACCCGGGTATCTAATCCGGTTTGCTCCCCCAGCTTTCATCCCTCACCGTCGAACGTGTTCTGGT
AGACCGCCTTCGCCACAGGTGGTCATCAATAGATCAAAGGATTTTACCCCTTCCTACCGAGTACCGTCTACCTCTCCCAC
TTCCTAGTTATGCAGTATTCCCGGCAGCCCATACGTTGAGCGCATGGATTTAACCGAAAACTTACAAAACGAGCTACGGA
TGCTTTAGGCCCAATAATCATCCTGACCACTTGAGGTGCTGGTTTTACCGCGGCGGCTGACACCAGAACTTGCCCACCCC
TTATTCACCAGTGTTTCTAGGACTGGCAAAAGGTTTCTTTAGCAGAAACCACTCGGATTAACCTTGTCGTGCTTTCGCAC
ATTGCAAAGTTTTCTCGCCTGCTGCGCCCCATAGGGCCTGGGTCCGTGTCTCAGTACCCATCTCCGGGCTACTCCTCTCA
GAGCCCGTACCTGTAATAGTCTTGGTGGGCCATTACCTCACCAACAAACTGATAGGCCGCAGTCCCATCCTATGGCGATA
AATCATTTGAAACATAAACCATTCCAGGCATAATGTTCTATCGGGTATTATTCTCAGTTTCCCGAGATTATTCCCGTCCA
CAGGGTAGATTGACTACGCGTTACTGAGCCGTCTGCCTTGTATTGCTACAATGACTCGCATGGCTTAGTATCATTCCGAT
AGCAGTCAGGTCCGGCAGGATCAACCGGAT
>NZ_AJVI01000001.1:38165-39634
AGGAGGTGATCCGACCGCAGGTTCCCCTACGGTCACCTTGTTACGACTTTTCCCTTGTCACGAACCTCAAGTTCGATAAC
GCCAATCAGACGTCACCTCGCTAAAAGCTCACTTCAATGAAACGACGGGCGGTGTGTGCAAGGAGCAGGGACGTATTCAC
CGCGCGATAATGACACGCAGTTACTAGGGATTCCATATTCGTGAGGGCGAGTTGCAGCCCTCAGTCATAACTGTGGTAAC
GTTTGAGGATTACCTCATCCTTTCGGATTCGAAACCCATTGTCGTTACCATTGCAGCCCGCGTGTGGCCCCAGAGTTTCG
GGGCATACTGACCTGCCGTGGCCCCTTCCTTCCTCCGCATTAACTGCGGCGGTCCCGCTAATTCGCCCCACTACTCCTGA
GAGTAATGGTGGCAACTAGAGGCAGGGATCTCGCTCGTTACCTGACTTAACAGGACATCTCACGGCACGAGCTGGCGACG
GCCATGCACCACCTCTCAGCTTGTCTGGTAAAGTCTTCAGCTTGACCTTCATTCTGCTGTCTCTCCGGGTAAGATTTCTG
GCGTTGACTCCAATTGAACCGCAGGCTTCACCCCTTGTGGTGCTCCCCCGCCAATTCCTTTAAGTTTCATACTTGCGTAC
GTACTTCCCAGGCGGCAAACTTAACGGCTTCCCTGCAGCACTGCATTGGCCACAAGCCAATGCATCACTGAGTTTGCATA
GTTTACAGCTGGGACTACCCGGGTATCTAATCCGGTTTGCTCCCCCAGCTTTCATCCCTCACCGTCGGACGTGTTCTGGT
AGACCGCCTTCGCCACAGGTGGTCATCAATAGATCAAAGGATTTTACCCCTTCCTACCGAGTACCGTCTACCTCTCCCAC
TCCCTAGCTCTGCAGTATTCCCGGCAGCCTGTACGTTGAGCGTACAGATTTAACCGAAAACTTACAGAGCCGGCTACGGA
TGCTTTAGGCCCAATAATCATCCTGACCACTTGAGGTGCTGGTTTTACCGCGGCGGCTGACACCAGAACTTGCCCACCCC
TTATTCAACAGTGTTTCTAGGACTGTCAAAAGGTTCGTTTAGCACAAACCACTCGGATTAACCTTGTCGTGCTTTCGCAC
ATTGCAAAGTTTTCTCGCCTGCTGCGCCCCATAGGGCCTGGGTCCGTGTCTCAGTACCCATCTCCGGGCTACTCCTCTCA
GAGCCCGTACCTGTAATAGTCTTGGTGGGCCATTACCTCACCAACAAACTGATAGGCCGCAGTCCCATCCTACGGCGATA
AATCATTTGGAACACAAACCATTCCAGGTATAGTGTTCTATCGGGCATTATACTCAGTTTCCCGAGGTTATTCCCGTCCA
TAGGGTAGGTTGACTACGCGTTACTGAGCCGTCTGCCTTGTATTACTACAATGACTCGCATGGCTTAGTATCAATCCGAT
AGCAGTCAGGTCCGGCAGGATCAACCGGAT
>NZ_AVSQ01000019.1:27402-28871
AGGAGGTGATCCGACCGCAGGTTCCCCTACGGTCACCTTGTTACGACTTTTCCCTTGTCACTGACCTCAAGCTCGATAAT
GCCAACAAGACACTACCTCACTAAAAGCCAACTTCAATGAAACGACGGGCGGTGTGTGCAAGGAGCAGGGACGTATTCAC
CGCGCGGTAGTGACGCGCAGTTACTAGGGATTCCATATTCATGAGGGCGAGTTACAGCCCTCAATCATAACTGAGGTATT
GTTTGATGATTGCCTCCTCCTTTCGGATTCGGAACACATTGTCAATACCATTGCAGCCCGCGTGTGGCCCCAGAGTTTCG
GGGCATACTGACCTGCCGTGGCCCCTTCCTTCCTCCGCATTAACTGCGGCGGTCCTACTAATTCGCTCCGCTACTCCAGA
GAGTAACGGTAGCAACTAGGAGCAGGGGTCTCGCTCGTTACCTGACTTAACAGGACATCTCACGGCACGAGCTGGCGACG
GCCATGCACCACCTCTCAGCTTGTCTGGTAAAGTCTTCAGCTTGACCTTCATTCTGCTGTCGCTCCGGGTAAGATTTCTG
GCGTTGACTCCAATTGAACCGCAGGCTTCACCCCTTGTGGTGCTCCCCCGCCAATTCCTTTAAGTTTCATACTTGCGTAC
GTACTTCCCAGGCGGCAAACTTAACGGCTTCCCTGCGGCACTGCATTGGCCACAAGCCAATGCATCACCGAGTTTGCATC
GTTTACAGCTGGGACTACCCGGGTATCTAATCCGGTTTGCTCCCCCAGCTTTCATCCCTCACCGTCGAACGTGTTCTGGT
ACACCGCCTTCGCCACAGGTGGTCATCAACAGATCAAAGGATTTTACCCCTTCCTATTGAGTACCGTGTACCTCTCCCAC
TCCCTAGCTGTCCAGTATTTTCGGCAGCCTATACGTTAAGCGCATAGATTTAACCGAAAACTTAAACAACCGGCTACGGA
TGCTTTAGGCCCAATAAACCTCCTGACCACTCGAGGTGCTGGTTTTACCGCGGCGGCTGACACCAGAACTTGCCCACCCC
TTATTCATCAGTGGTTCTATGACTAACAAAAGACTTCTTTAGCAGAAGACACTCGGATTAACCTTGTCGTGCTTTCGCAC
ATTGCAAAGGTTTCTCGCCTGCTGCGCCCCATAGGGCCTGGGTCCGTGTCTCAGTACCCATCTCCGGGCCCCTCCTCTCA
GAGCCCGTACCTGTTATAGCCTTGGTGGGCCATTACCTCACCAACTAGCTGATAGGCCGCAGTCCCATCCTACGGCGATA
AATCATTTGAGCCACAAACCATTCCAGGCATTGTGGCCTATCGGGGATTATTCTCAGTTTCCCGAGGTTATCCCCATCCA
TAGGTTAGGTTAACTACGTGTTACTGAGCAGTCTGCCTTGTATTGCTACAACGACTCGCATGGCTTAGTACCAATCCGAT
AGCAGTCAGGTCCCGCAGGATCAACGGGAT
>NZ_BGKI01000007.1:193646-195115
AGGAGGTGATCCGACCGCAGGTTCCCCTACGGTCACCTTGTTACGACTTTTCCCTTGTCACGAACCTCGAGTTCGATAAC
GCCAATCAGACGTCACCTCGCTAAAAGCTCACTTCAATGAAACGACGGGCGGTGTGTGCAAGGAGCAGGGACGTATTCAC
CGCGCGATAATGACACGCAGTTACTAGGGATTCCATATTCGTGAGGGCGAGTTGCAGCCCTCAGTCATAACTGTGGTAAT
GTTTGGGGATTACCTCCTCCTTTCGGATTTGGAACCCATTGTCATTACCATTGCAGCCCGCGTGTGGCCCCAGAGTTTCG
GGGCATACTGACCTGCCGTGGCCCCTTCCTTCCTCCGCATTAACTGCGGCGGTCCCGCTAATTCGCCCCACTACTCCTGA
GAGTAATGGTGGCAACTAGAGGCAGGGATCTCGCTCGTTACCTGACTTAACAGGACATCTCACGGCACGAGCTGGCGACG
GCCATGCACCACCTCTCAGCTTGTCTGGTAAAGTCTTCAGCTTGACCTTCATTCTGCTGTCTCTCCGGGTAAGATTTCTG
GCGTTGACTCCAATTGAACCGCAGGCTTCACCCCTTGTGGTGCTCCCCCGCCAATTCCTTTAAGTTTCATACTTGCGTAC
GTACTTCCCAGGCGGCAAACTTAACGGCTTCCCTGCAGCACTGCATTGGCCACAAGCCAATGCATCACTGAGTTTGCATA
GTTTACAGCTGGGACTACCCGGGTATCTAATCCGGTTTGCTCCCCCAGCTTTCATCCCTCACCGTCGGACGTGTTCTGGT
AGACCGCCTTCGCCACAGGTGGTCATCAATAGATCAAAGGATTTTACCCCTTCCTACCGAGTACCGTCTACCTCTCCCAC
TCCCTAGCTCTGCAGTATTCCCGGCAGCCTGTACGTTGAGCGTACAGATTTAACCGAAAACTTACAGAGCCGGCTACGGA
TGCTTTAGGCCCAATAATCATCCTGACCACTTGAGGTGCTGGTTTTACCGCGGCGGCTGACACCAGAACTTGCCCACCCC
TTATTCATCAGTGTTTCTAGGACTGACAAAAGGTTCCTTTAGCAGAAACCACTCGGATTAACCTTGTCGTGCTTTCGCAC
ATTGCAAAGTTTTCTCGCCTGCTGCGCCCCATAGGGCCTGGGTCCGTGTCTCAGTACCCATCTCCGGGCTACTCCTCTCA
GAGCCCGTACCTGTAATAGTCTTGGTGGGCCATTACCTCACCAACAAACTGATAGGCCGCAGTCCCATCCTACGGCGATA
AATCATTTGAAACATAAACCATTCCAGGCATAATGTTCTATCGAGTATTATTCTCAGTTTCCCGAGGTTATTCTCGTCCA
TAGGGTAGGTTGACTACGCGTTACTGAGCCGTCTGCCTTGTATTACTACAATGACTCGCATGGCTTAGTATCAATCCGAT
AGCAGTCAGGTCCGGCAGGATCAACCGGAT
>NZ_CBTY010000008.1:401526-402995
AGGAGGTGATCCGACCGCAGGTTCCCCTACGGTCACCTTGTTACGACTTTTCCCTTGTCACTGACCTCAAGCTCGATAAT
GCCAACAAGACACTACCTCACTAAAAGCCAACTCCAATGAAACGACGGGCGGTGTGTGCAAGGAGCAGGGACGTATTCAC
CGCGCGGTAGTGACGCGCAGTTACTAGGGATTCCATATTCGTGAGGGCGAGTTACAGCCCTCAGTCATAACTGAGGTATC
GTTTGATGATTGCCTCCTCCTTTCGGATTCGGAACACATTGTCAATACCATTGCAGCCCGCGTGTGGCCCCAGAGTTTCG
GGGCATACTGACCTGCCGTGGCCCCTTCCTTCCTCCGCATTAACTGCGGCGGTCCTACTAATTCGCTCCGCTGCTCCAGA
GAGTAACGGTAGCAACTAGTAGCAGGGGTCTCGCTCGTTACCTGACTTAACAGGACATCTCACGGCACGAGCTGGCGACG
GCCATGCACCACCTCTCAGCTTGTCTGGTAAAGTCTTCAGCTTGACCTTCATTCTGCTGTCGCTCCGGGTAAGATTTCTG
GCGTTGACTCCAATTGAACCGCAGGCTTCACCCCTTGTGGTGCTCCCCCGCCAATTCCTTTAAGTTTCATACTTGCGTAC
GTACTTCCCAGGCGGCAGACTTAACGGCTTCCCTGCGGCACTGCATTGGCCACAAGCCAATGCATCACCGAGTCTGCATC
GTTTACAGCTGGGACTACCCGGGTATCTAATCCGGTTTGCTCCCCCAGCTTTCATCCCTCACCGTCGAACGTGTTCTGGT
ACACCGCCTTCGCCACAGGTGGTCATCAATAGATCAAAGGATTTTACCCCTTCCTATTGAGTACCGTGTACCTCTCCCAC
TCCCTAGCTGTCCAGTATCCTCGGCGGCCTATACGTTAAGCGCATAGATTTAACCGAAGACTTAGACAACCGGCTACGGA
TGCTTTAGGCCCAATAAACCTCCTGACCACTCGAGGTGCTGGTTTTACCGCGGCGGCTGACACCAGAACTTGCCCACCCC
TTATTCACCAGTGTTTCTAGGACTGGTAAAAGACTCCTTTAGCAGGAGACACTCGGATTAACCTTGTCGTGCTTTCGCAC
ATTGCAAAGGTTTCTCGCCTGCTGCGCCCCATAGGGCCTGGGTCCGTGTCTCAGTACCCATCTCCGGGCTCCTCCTCTCA
GAGCCCGTATCTGTTATAGCCTTGGTGGGCCATTACCTCACCAACTAGCTGATAGACCGCAGTCCCATCCTACGGCGATA
AATCATTTCAACCACAAACCATTCCAGGCATCGTGGTCTATCGGGGATTATTCTCAGTTTCCCGAGGTTATCCCCGTCCA
TAGGGTAGGTTAACTACGTGTTACTGAGCAGTCTGCCTTGTATTGCTACAACGACTCGCATGGCTTAGTACCAATCCGAT
AGCAGTCAGGTCCCGCAGGATCAACGGGAT
>NZ_FUYK01000013.1:14919-16387
ATCCGGTTGATCCTGCCGGACCTGACTGCTATCGGATTGGTACTAAGCCATGCGAGTCATTGTAGCAATACAAGGCGGAC
GGCTCAGTAACACGTAGTCAACCTAACTCGTGGACGTGGATAACCTCGGGAAACTGAGAATAAACCACGATAGATCATAG
TGCCTGGAATGGCTTATGGTCCAAACAGTTTACTGCCATGGGATGGGACTGCGGCCTATCAGCTTGTTGGTGAGGTAATG
GCCCACCAAGGCGATTACAGGTACGGGCTCTGAGAGGAGAAGCCCGGAGATGGGTACTGAGACACGGACCCAGGCCCTAT
GGGGCGCAGCAGGCGAGAAACCTTAGCAATGTGCGAAAGCACGACTGGGTCAGTCCGAGTGATTCCTGATAAAGGAGTCT
TTTGCCTGTCCTAAAAGCACAGGTGAATAAGGGGTGGGCAAGTCTGGTGTCAGCCGCCGCGGTAATACCAGCACCTCGAG
TGGTCAGGACGTTTATTGGGCCTAAAGCATCCGTAGCCGGCTCTGCAAGTCTTCGGTTAAATCCACCTGCTCAACAGATG
GGCCGCTGGAGATACTACAGAGCTAGGGAGTGGGAGAGGCAGACGGTATTCAGTGGGTAGGGGTAAAATCCTCTGATCCA
TTGAGGACCACCAGTGGCGAAGGCGGTCTGCCAGAACACGTTCGACGGTGAGGGATGAAAGCTGGGGGAGCAAACCGGAT
TAGATACCCGGGTAGTCCCAGCTGTAAACGATGCAAACTCGGTGATGCATTGGCTTATGGCCAATGCAGTGCCGCAGGGA
AGCCGTTAAGTTTGCCGCCTGGGAAGTACGGACGCAAGTCTGAAACTTAAAGGAATTGGCGGGGGAGCACCACAAGGGGT
GAAGCCTGCGGTTCAATTGGAGTCAACGCCAGGAATCTTACCCGGGGAGACAGCAGAATGAAGGTCAAGCTGAAGACTTT
ACCAGACAAGCTGAGAGGAGGTGCATGGCCGTCGCCAGCTCGTGCCGTGAGGTGTCCTGTTAAGTCAGGTAACGAGCGAG
ATCCCTGCCCTTAGTTGCTGCAGTTACTCTCAGGAGTAGCTGGGCTAACTAAGGGGACCGCCACTGCTGAAGTGGAGGAA
GGAGGGGGCCACGGCAGGTCAGTATGCCCCGAAACCCTGGGGCTACACGCGGGCTGCAATGATAGAGACAACGGGTTCCG
AACTCGAAAGAGGGAGGCAATCCTTAAACTCTATCTCAGTTATGATTGAGGGCTGCAACTCGCCCTCATGAATATGGAAT
CCCTAGTAACCGCGCGTCATAACCGCGCAGTGAATACGTCCCTGCTCCTTGCACACACCGCCCGTCGCTTCATTGAAGTT
GGGTTTGTGCGAGGTGACGCCTAATTGACGTCATCGAACACGAGTTTAGCAACAAGGGAGAAGTCGTAACAAGGTGACCG
TAGGGGAACCTGCGGTCGGATCACCTCCT
>NZ_JAPPVQ010000014.1:435624-437093
AGGAGGTGATCCGACCGCAGGTTCCCCTACGGTCACCTTGTTACGACTTTTCCCTTGTCACTGACCTCAAACTCGATAAT
GCCAACAAGACACTACCTCACTAAAGGCCAACTTCAATGAAACGACGGGCGGTGTGTGCAAGGAGCAGGGACGTATTCAC
CGCGCGGTAGTGACGCGCAGTTACTAGGGATTCCATATTCGTGAGGGCGAGTTACAGCCCTCAGTCATAACTGAGGTATC
GTTTGATGATTGCCTCCTCCTTTCGGATTCGGAACACATTGTCAATACCATTGCAGCCCGCGTGTGGCCCCAGAGTTTCG
GGGCATACTGACCTGCCGTGGCCCCTTCCTTCCTCCACATTAACTGTGGCGGTCCTACTAATTCGCTCCGCTGCTCCAGA
GAGTAGCGGTAGCAACTAGTAGCAGGGGTCTCGCTCGTTACCTGACTTAACAGGACATCTCACGGCACGAGCTGGCGACG
GCCATGCACCACCTCTCAGCTTGTCTGGTAAAGTCTTCAGCTTGACCTTCATTCTGCTGTCGCTCCGGGTAAGATTTCTG
GCGTTGACTCCAATTGAACCGCAGGCTTCACCCCTTGTGGTGCTCCCCCGCCAATTCCTTTAAGTTTCATACTTGCGTAC
GTACTTCCCAGGCGGCAGACTTAACGGCTTCCCTGCGGCACTGCATTGGCCACAAGCCAATGCATCACCGAGTCTGCATC
GTTTACAGCTGGGACTACCCGGGTATCTAATCCGGTTTGCTCCCCCAGCTTTCATCCCTCACCGTCGAACGTGTTCTGGT
ATACCGCCTTCGCCACAGGTGGTCATCAATAGATCAAAGGATTTTACCCCTTCCTATCGAGTACCGTATACCTCTCCCAC
TCCCTAGCTGTCCAGTATCTTCGGCAGCCTATACGTTAAGCGCATAGATTTAACCGAAGACTTAAACAACCGGCTACGGA
TGCTTTAGGCCCAATAAACCTCCTGACCACTCGAGGTGCTGGTTTTACCGCGGCGGCTGACACCAGAACTTGCCCACCCC
TTATTCACTAGTGGTTCTACGACTAACAAAAGACTCCTTTAGCAGGAGACACTCGGATTAACCTTGTCGTGCTTTCGCAC
ATTGCAAAGGTTTCTCGCCTGCTGCGCCCCATAGGGCCTGGGTCCGTGTCTCAGTACCCATCTCCGGGCCCCTCCTCTCA
GAGCCCGTACCTGTTATAGCCTTGGTGGGCCATTACCTCACCAACTAGCTGATAGGCCGCAGTCCCATCCTACGGCGATA
AATCATTTGAACCACAAACCATTCCAGGCATTGTGGTCTATCGGGGATTATTCTCAGTTTCCCGAGGTTATCCCCGTCCA
TAGGTTAGGTTAACTACGTGTTACTGAGCAGTCTGCCTTGTATTGCTACAACGACTCGCATGGCTTAGTACCAATCCGAT
AGCAGTCAGGTCCCGCAGGATCAACGGGAT
>NZ_LQMW01000026.1:5810-7279
AGGAGGTGATCCGACCGCAGGTTCCCCTACGGTCACCTTGTTACGACTTTTCCCTTGTCACGAACCTCAAGTTCGATAAC
GCCAATTAGACGTCACCTCGCTAAAAGCTCACTTCAATGAAACGACGGGCGGTGTGTGCAAGGAGCAGGGACGTATTCAC
CGCGCGATAATGACACGCAGTTACTAGGGATTCCATATTCGTGAGGGCGAGTTGCAGCCCTCAGTCATAACTGTGGTAAC
GTTTGAGGATTACCTCATCCTTTCGGATTTGAAACCAATTGTCGTTACCATTGCAGCCCGCGTGTGGCCCCAGAGTTTCG
GGGCATACTGACCTGCCGTGGCCCCTTCCTTCCTCCGCATTAACTGCGGCGGTCCCGCTAATTCGCCCCACTACTCCTGA
GAGTAATGGTGGCAACTAGAGGCAGGGATCTCGCTCGTTACCTGACTTAACAGGACATCTCACGGCACGAGCTGGCGACG
GCCATGCACCACCTCTCAGCTTGTCTGGTAAAGTCTTCAGCTTGACCTTCATTCTGCTGTCTCTCCGGGTAAGATTTCTG
GCGTTGACTCCAATTGAACCGCAGGCTTCACCCCTTGTGGTGCTCCTCCGTCAATTCCTTTAAGTTTCATACTTGCGTAC
GTACTTCCCAGGCGGCAAACTTAACGGCTTCCCTGCAGCACTGCATTGGCCACAAGCCAATGCATCACTGAGTTTGCATA
GTTTACAGCTGGGACTACCCGGGTATCTAATCCGGTTTGCTCCCCCAGCTTTCATCCCTCACCGTCGGACGTGTTCTGGT
AGACCGCCTTCGCCACAGGTGGTCATCAATAGATCAAAGGATTTTACCCCTTCCTACCGAGTACCGTCTACCTCTCCCAC
TCCCTAGCTCTGCAGTATTCCCGGCAGCCTGTACGTTGAGCGTACAGATTTAACCGAAAACTTACAGAGCCGGCTACGGA
TGCTTTAGGCCCAATAATCATCCTGACCACTTGAGGTGCTGGTTTTACCGCGGCGGCTGACACCAGAACTTGCCCACCCC
TTATTCATCAGTGTTTCTAGGACTGACAAAAGGTTCCTTTAGCAGAAACCACTCGGATTAACCTTGTCGTGCTTTCGCAC
ATTGCAAAGTTTTCTCGCCTGCTGCGCCCCATAGGGCCTGGGTCCGTGTCTCAGTACCCATCTCCGGGCTACTCCTCTCA
GAGCCCGTACCTGTAATAGTCTTGGTGGGCCATTACCTCACCAACAAACTGATAGGCCGCAGTCCCATCCTACGGCGATA
AATCATTTGGAACATAAACCATTCCAGGCATAATGTTCTATCGGGCATTATTCTCAGTTTCCCGAGGTTATTCCCGTCCA
TAGGTTAGGTTGACTACGCGTTACTGAGCCGTATGCCTTGTATTGCTACAATGACTCGCATGGCTTAGTATCAATCCGAT
AGCAGTCAGGTCCGGCAGGATCAACCGGAT
>NZ_MU078694.1:83176-84645
ATCCGGTTGATCCTGCCGGACCTGACTGCTATCGGATTGATACTAAGCCATGCGAGTCATTGTAGCAATACAAGGCAGAC
GGCTCAGTAACGCGTAGTCAACCTACCCTATGGACGGGAATAACCTCGGGAAACTGAGAATAATGCCCGATAGAACATTA
TGCCTGGAATGGTTTATGTTCCAAATGATTTATCGCCGTAGGATGGGACTGCGGCCTATCAGTTTGTTGGTGAGGTAATG
GCCCACCAAGACTATTACAGGTACGGGCTCTGAGAGGAGTGGCCCGGAGATGGGTACTGAGACACGGACCCAGGCCCTAT
GGGGCGCAGCAGGCGAGAAAACTTTGCAATGTGCGAAAGCACGACAAGGTTAATCCGAGTGGTTTCTGCTAAAGGAACCT
TTTGACAGTCCTAGAAACACTGTTGAATAAGGGGTGGGCAAGTTCTGGTGTCAGCCGCCGCGGTAAAACCAGCACCTCAA
GTGGTCAGGATGATTATTGGGCCTAAAGCATCCGTAGCCGGCTCTGTAAGTTTTCGGTTAAATCTATACGCTCAACGTAT
AGGCTGCCGGGAATACTGCAGAGCTAGGGAGTGGGAGAGGTAGACGGTACTCGGTAGGAAGGGGTAAAATCCTTTGATCT
ATTGATGACCACCTGTGGCGAAGGCGGTCTACCAGAACACGTCCGACGGTGAGGGATGAAAGCTGGGGGAGCAAACCGGA
TTAGATACCCGGGTAGTCCCAGCTGTAAACTATGCAAACTCAGTGATGCATTGGCTTGTGGCCAATGCAGTGCTGCAGGG
AAGCCGTTAAGTTTGCCGCCTGGGAAGTACGTACGCAAGTATGAAACTTAAAGGAATTGGCGGGGGAGCACCACAAGGGG
TGAAGCCTGCGGTTCAATTGGAGTCAACGCCAGAAATCTTACCCGGAGAGACAGCAGAATGAAGGTCAAGCTGAAGACTT
TACCAGACAAGCTGAGAGGTGGTGCATGGCCGTCGCCAGCTCGTGCCGTGAGATGTCCTGTTAAGTCAGGTAACGAGCGA
GATCCCTGCCTCTAGTTGCCACCATTACTCTCAGGAGTAGTGGGGCGAATTAGCGGGACCGCCGCAGTTAATGCGGAGGA
AGGAAGGGGCCACGGCAGGTCAGTATGCCCCGAAACTCTGGGGCCACACGCGGGCTGCAATGGTAATGACAATGGGTTCC
AAATCCGAAAGGAGGAGGTAATCCCCAAACATTACCACAGTTATGACTGAGGGCTGCAACTCGCCCTCACGAATATGGAA
TCCCTAGTAACTGCGTGTCATTATCGCGCGGTGAATACGTCCCTGCTCCTTGCACACACCGCCCGTCGTTTCATTGAAGT
GAGCTTTTAGCGAGGTGACGTCTGATTGGCGTTATCGAACTTGAGGTTCGTGACAAGGGAAAAGTCGTAACAAGGTGACC
GTAGGGGAACCTGCGGTCGGATCACCTCCT
>NZ_MU078707.1:3-834
ACGTACTTCCCAGGCGGCAAACTTAACGGCTTCCCTGCGGCACTGCACTGGCCACAAGCCAATGCATCACTGAGTTTGCA
TTGTTTACAGCTGGGACTACCCGGGTATCTAATCCGGTTTGCTCCCCCAGCTTTCATCCCTCACCGTCGGACGTGTTCTG
GTAGACCGCCTTCGCCACAGGTGGTCATCAATAGATCAAAGGATTTTACCCCTTCCTACCGAGTACCGTCTACCTCTCCC
ACTCCCTAGCTGTACAGTATTCCCGGCAGCCCATACGTTGAGCGTATAGATTTAACCGAAAACTGATACAACAGGCTACG
GATGCTTTAGGCCCAATAATCCTCCTGACCACTTGAGGTGCTGGTTTTACCGCGGCGGCTGACACCAGAACTTGCCCACC
CCTTATTCATCGGTGATTCTACGACCGACAAAAGATTTCTTTAGCAGAAATCACTCGGATTAACCTTGTCGTGCTTTCGC
ACATTGCAAAGTTTTCTCGCCTGCTGCGCCCCATAGGGCCTGGGTCCGTGTCTCAGTACCCATCTCCGGGCCACTCCTCT
CAGAGCCCGTACCTGTAATTGTCTTGGTGGGCCATTACCCCACCAACAAACTGATAGGCCGCAGTCCCATCCTACGGCGA
TAAATCATTTGGACCATAAACCATTCCAGGAGTTATGATCTATCGAGTATTATTCTCAGTTTCCCGAGGTTATCCTCGTC
CATAGGGTAGATTGACTACGTGTTACTGAGCCGTCTGCCTTGTATTGCTACAAAGACTCGCATGGCTTAGTATCAATCCG
ATAGCAGTCAGGTCCGGCAGGATCAACCGGAT
>NZ_QURE01000023.1:17953-19419
TCCGGTTGATCCTGCCGGACCCGACTGCTATCAGAGTGGGACTAAGCCATGCGAGTTAACGTAGCAATACGTAGCGAACG
GCTCAGTAACACGTAGTCAACATGCCCAGGGGACGTGGATAACCTCGGGAAACTGAGAATAAACCGCGATAGGTCACAAT
TTCTGGAATGGATTTTGGCTCAAATCTACATGGCCCCTGGATTGGACTGCGGCCGATCAGGCTGTTGGTGAGGTAATGGC
CCACCAAACCTATAACCGGTACGGGCTCTGAGAGGAGGAGCCCGGAGATGGGCACTGAGATAAGGGCCCAGGCCCTACGG
GGCGCAGCAGGCGCGAAACCTCTGCAATGGGCGAAAGCCTGACAGGGTTACTCTGAGTGATTCCCGCTAAGGGGATCTTT
TGACACCTCTAAAAATGGTGTAGAATAAGGGGTGGGCAAGTCTGGTGTCAGCCGCCGCGGTAATACCAGCACCCCGAGTG
GTCGGGACGATTATTGGGCCTAAAGCATCCGTAGCCGGTTCTACAAGTCTTCCGTTAAATCCACCTGCTTAACAGATGGG
CTGCGGAAGATACTATGGAGCTAGGAGGCGGGAGAGGCAAGCGGTATTCAGTGGGTAGGGGTAAAATCCTCTGATCCATT
GAGGACCACCAGTGGCGAAGGCGGTCTGCCAGAACACGTTCGACGGTGAGGGATGAAAGCTGGGGGAGCAAACCGGATTA
GATACCCGGGTAGTCCCAGCTGTAAACGATGCAAACTCGGTGATGCATTGGCTTATGGCCAATGCAGTGCCGCAGGGAAG
CCGTTAAGTTTGCCGCCTGGGAAGTACGGACGCAAGTCTGAAACTTAAAGGAATTGGCGGGGGAGCACCACAAGGGGTGA
AGCCTGCGGTTCAATTGGAGTCAACGCCAGGAATCTTACCCGGGGAGACAGCAGAGTGAAGGTCAAGCTGAAGACTTTAC
TAGACAAGCTGAGAGGAGGTGCATGGCCGTCGCCAGCTCGTGCCGTGAGGTGTCCTGTTAAGTCAGGTAACGAGCGAGAT
CCCTGCCCTTAGTTGCTACTGTTATTCTCAGGAGTAATAGAGCTAATTAGAGGGACCGCCGCCGCTGAGGCGGAGGAAGG
AGGGGGCTACGGCAGGTCAGTATGCCCCGAAACCCTCGGGCCACACGCGGGCTGCAATGGTAAGGACAATGGGTTCCGAT
TCCGAAAGGAGGAGGCAATCCCTAAACCTTACCACAGTTATGATTGAGGGCTGCAACTCGCCCTCATGAATATGGAATCC
CTAGTAACCGCGTGTCATCATCGCGCGGTGAATACGTCCCTGCTCCTTGCACACACCGCCCGTCGCTTCACCGAAGTTGG
TTCTTGGCGAGGTGGTGTCTAATTGGCACTATCGAACCTGGGGTCAGCAACGAGGGAGAAGTCGTAACAAGGTGGCCGTA
GGGGAACCTGCGGCCGGATCACCTCCT
>NZ_RCMB01000017.1:17933-19402
ATCCGGTTGATCCTGCCGGACCTGATTGCTATCGGATTGGTACTAAGCCATGCGAGTAAGTGTAGCAATACACTGCAGAC
GGCTCAGTAACACGTGGTCAAGCTAACCTATGGACGTGGATAACCTCGGGAAACTGAGAATAAACCGCGATAGATCATGA
TGCCTGGAATGGCTCATGGTCGAAATAGTTTACTGCCGTAGGATGCGACTGCGGCCTATCAGTTTGTTGGTGAGGTAATG
GCCCACCAAGACTATTACAGGTACGGGCTCTGAGAGGAGAAGCCCGGAGATGGGTACTGAGACACGGACCCAGGCCCTAT
GGGGCGCAGCAGGCGAGAAACCTTAGCAATGTGCGAAAGCACGACTGGGTTAGTCCGAGTGATTCCTGCTAAAGGAATCT
TTTGCCGGTCCTAAAAGCACCGGTGAATAAGGGGTGGGCAAGTCTGGTGTCAGCCGCCGCGGTAATACCAGCACCTCGAG
TGATCAGGACGTTTATTGGGCCTAAAGCATCCGTAGCTGGCTTTGCAAGTCTCCGGTTAAATCAACCTGCTCAACAGATT
GGCCGCTGGAGATACTACAAGGCTAGGGAGTGGGAGAGGCAGACGGTATTCGGGGGGTAGGGGTAAAATCCTCTGATCCT
CTGAGGACCACCAGTGGCGAAGGCGGTCTGCCAGAACACGTTCGACAGTGAGGGATGAAAGCTGGGGGAGCAAACCGGAT
TAGATACCCGGGTAGTCCCAGCTGTAAACGATGCAAACTCGGTGAAGCATTGGCTTAATGCTAATGCTGTGCCGCAGGGA
AGCCGTTAAGTTTGCCGCCTGGGAAGTACGGTCGCAAGATTGAAACTTAAAGGAATTGGCGGGGGAGCACCACAAGGGGT
GAAGCCTGCGGTTCAATTGGAGTCAACGCCAGGAATCTTACCCGGGGAGACAGCAGAATGAAGGTCAAGCTGAAGACTTT
ACCAGACAAGCTGAGAGGAGGTGCATGGCCGTCGCCAGCTCGTGCCGTGAGGTGTCCTGTTAAGTCAGGTAACGAGCGAG
ATCCCTGCTCTTAGTTGCCACAGCTATTCTCAGGAAAAGCTGGGCTAACTAGGAGGACCGCCACTGCTGAAGTGGAGGAA
GGAGGGGGCCACGGCAGGTCAGTATGCCCCGAAACCCTGGGGCTACACGCGGGCTGCAATGATAATGACAACGGGTCCCG
AAGCTGAAAAGTGGAGGCAATCCTTAAACATTATCTCAGTTATGACTGAGGGCTGTAACTCGCCCTCACGAATATGGAAT
CCCTAGTAACCGCGCGTCACAATCGCGCAGTGAATACGTCCCTGCTCCTTGCACACACCGCCCGTCGCTTCATCGAAGTT
GGGTTTGTGCGAGGTGATGACTCAATTGTCATCATCGAACACGAGTTTAGCAACGAGGGAGAAGTCGTAACAAGGTGACC
GTAGGGGAACCTGCGGTCGGATCACCTCCT
>NZ_RCMC01000220.1:10434-11902
AGGAGGTGATCCGACCGCAGGTTCCCCTACGGTCACCTTGTTACGACTTCTCCCTTGTTGCTAAACTCGTGTTCGATGAC
GTCAATTAGGCGTCACCTCGCACAAACCCAACTTCAATGAAGCGACGGGCGGTGTGTGCAAGGAGCAGGGACGTATTCAC
TGCGCGGTTATGACGCGCGGTTACTAGGGATTCCATATTCATGAGGGCGAGTTGCAGCCCTCAATCATAACTGAGATAGA
GTTTAAGGATTGCCTCCCTCTTTCGAGTTCGGAACCCGTTGTCTCTATCATTGCAGCCCGCGTGTAGCCCCAGGGTTTCG
GGGCATACTGACCTGCCGTGGCCCCCTCCTTCCTCCACTTCAGCAGTGGCGGTCCCCTTAGTTAGCCCAGCTACTCCTGA
GAGTAACTGCAGCAACTAAGGGCAGGGATCTCGCTCGTTACCTGACTTAACAGGACACCTCACGGCACGAGCTGGCGACG
GCCATGCACCTCCTCTCAGCTTGTCTGGTAAAGTCTTCAGCTTGACCTTCATTCTGCTGTCTCCCCGGGTAAGATTCCTG
GCGTTGACTCCAATTGAACCGCAGGCTTCACCCCTTGTGGTGCTCCCCCGCCAATTCCTTTAAGTTTCAGACTTGCGTCC
GTACTTCCCAGGCGGCAAACTTAACGGCTTCCCTGCGGCACTGCATTGGCCATAAGCCAATGCATCACCGAGTTTGCATC
GTTTACAGCTGGGACTACCCGGGTATCTAATCCGGTTTGCTCCCCCAGCTTTCATCCCTCACCGTCGAACGTGTTCTGGC
AGACCGCCTTCGCCACTGGTGGTCCTCAATGGATCAGAGGATTTTACCCCTACCCACTGAATACCGTCTGCCTCTCCCAC
TCCCTAGCTTTGTAGTATCTCCAGCGGCCCATCTGTTGAGCAGGTGGATTTAACCGAAGACTTGCAAAGCCGGCTACGGA
TGCTTTAGGCCCAATAAACGTCCTGACCACTCGAGGTGCTGGTATTACCGCGGCGGCTGACACCAGACTTGCCCACCCCT
TATTCACCTGTGCTTTTAGGACAAGCAAAAGACTCCTTTATCAGGAATCACTCGGACTGACCCAGTCGTGCTTTCGCACA
TTGCTAAGGTTTCTCGCCTGCTGCGCCCCATAGGGCCTGGGTCCGTGTCTCAGTACCCATCTCCGGGCTTCTCCTCTCAG
AGCCCGTACCTGTAATCGCCTTGGTGGGCCATTACCTCACCAACAAGCTGATAGGCCGCAGTCCCATCCCATGGCAGTAA
ACTGTTTGGACCATAAGCCATTCCAGGCACTATGATCTATCGTGGTTTATTCTCAGTTTCCCGAGGTTATCCACGTCCAC
GAGTTAGGTTGACTACGTGTTACTGAGCCGTCCGCCTTGTATTGCTACAATGACTCGCATGGCTTAGTACCAATCCGATA
GCAGTCAGGTCCGGCAGGATCAACCGGAT
>RHEZ01000118.1:6971-8440
AGGAGGTGATCCGACCGCAGGTTCCCCTACGGTCACCTTGTTACGACTTTTCCCTCGTCGCTTACCTCAAGTTCGATAAC
GCCAACTAGACGTCACCTCGCTAAAGGCAAACTTCGATGAAACGACGGGCGGTGTGTGCAAGGAGCAGGGACGTATTCAC
CGCGCGGTAATGACACGCAGTTACTAGGGATTCCATATTCGTGAGGGCGAGTTGCAGCCCTCAGTCATAACTGTGGTAGC
GTTTGAGGATTGCCTCCCCCTTTCGGGTTTGGGTTCCCATTGTCACTACCATTGCAGCCCGCGTGTGGCCCCAGAGATTC
GGGGCATACTGACCTGCCGTAGCCCTTTCCTTCCTCCGCATTAACTGCGGCGGTCCCGCTAATTCGCCCGACTGCTCCGG
AGAGCAATAGTGGCAACTAGAGGCAAGGGTCTCGCTCGTTACCTGACTTAACAGGACATCTCACGGCACGAGCTGGCGAC
GGCCATGCACCACCTCTCAGCTTGTCTGGTAAGGTCTTCAGCCTGACCTTCATCCTGCTGTCGCTCCGGGTAAGATTTCT
GGCGTTGACTCCAATTGAACCGCAGGCTTCACCCCTTGTGGTGCTCCCCCGCCAATTCCTTTAAGTTTCATACTTGCGTA
CGTACTTCCCAGGCGGCAAACTTAACGGCTTCCCTGCGACACTGCACTGGCAAAGGCCAGTGCATCACCGAGTTTGCATG
GTTTACAGCTGGGACTACCCGGGTATCTAATCCGGTTTGCTCCCCCAGCTTTCATCCCTCACCGTCGGACATGTTCTAGT
AGACCGCCTTCGCCACAGGTGGTCATCCATAGATCACAGGATTTTACCCCTTCCTACGGAGTACCGTCTACCTCTCCCAC
TCCCTAGCCGTGCAGTATTCCCGGCGGCCCACGCGTTGAGCGCGTGGATTTAACCGAAAACTTACACGGCCGGCTACGGA
TGCTTTAGGCCCAATAATCCTCCTGACCACTTGAGGTGCTGGTTTTACCGCGGCGGCTGACACCAGAACTTGCCCACCCC
TTATTCGTCAGTGCTTTTAGGACTGACAAAAGGTTCCCTAAGCAGGAACCACTCGGATTAACCTTGTCGTGCTTTCGCAC
ATTGCAAAGTTTTCTCGCCTGCTGCGCCCCATAGGGCCTGGGTCCGTGTCTCAGTACCCATCTCCGGGCCTCTCCTCTCA
GAGCCCGTACCTGTTATCGCCTTGGTGGGCCATTACCTCACCAACAAGCTGATAGGCCGCAGTCCCATCCTGCAGCGATA
AATCATTTGGGCCGCGGGCCATTCCAGGCACCGTGGCCTATCGGGTATTATTCTCAGTTTCCCGAGGTTATCCCCGTCTA
CAGGTGAGGTTGACTACGTGTTACTGAGCCGTTTGCCTTGCATTGCTGCAACGACTCGCATGGCTTAGTATCAATCCGAT
AGCAGTCAGGTCCGGCAGGATCAACCGGAT
>CM001158.1:573905-575374
AGGAGGTGATCCGACCGCAGGTTCCCCTACGGTCACCTTGTTACGACTTTTCCCTTGTCACTTACCTCAAGTTCGATAAC
GCCAATCAGACGTCACCTCGCTAAAAGCAAACTTCAATGAAACGACGGGCGGTGTGTGCAAGGAGCAGGGACGTATTCAC
CGCGCGATAATGACACGCAGTTACTAGGGATTCCATATTCGTGAGGGCGAGTTGCAGCCCTCAGTCATAACTGTGGTAGC
GTTTGAGGATTACCTCCTCCTTTCGGATTCGGAACCAATTGTCACTACCATTGCAGCCCGCGTGTGGCCCCAGAGTTTCG
GGGCATACTGACCTGCCGTGGCCCCTTCCTTCCTCCGCATTAACTGCGGCGGTCCCGCTAATTCGCCCCACTACTCCTGA
GAGTAATGGTGGCAACTAGAGGCAGGGATCTCGCTCGTTACCTGACTTAACAGGACATCTCACGGCACGAGCTGGCGACG
GCCATGCACCACCTCTCAGCTTGTCTGGTAAAGTCTTCAGCTTGACCTTCATTCTGCTGTCTCTCCGGGTAAGATTTCTG
GCGTTGACTCCAATTGAACCGCAGGCTTCACCCCTTGTGGTGCTCCCCCGCCAATTCCTTTAAGTTTCATACTTGCGTAC
GTACTTCCCAGGCGGCAAACTTAACGGCTTCCCTGCAGCACTGCATTGGCCACAAGCCAATGCATCACTGAGTTTGCATA
GTTTACAGCTGGGACTACCCGGGTATCTAATCCGGTTTGCTCCCCCAGCTTTCATCCCTCACCGTCGAACGTGTTCTGGT
AGACCGCCTTCGCCACAGGTGGTCATCAATAGATCAAAGGATTTTACCCCTTCCTACCGAGTACCGTCTACCTCTCCCAC
TTCCTAGTTATGCAGTATTCCCGGCAGCCCATACGTTGAGCGCATGGATTTAACCGAAAACTTACAAAACGAGCTACGGA
TGCTTTAGGCCCAATAATCATCCTGACCACTTGAGGTGCTGGTTTTACCGCGGCGGCTGACACCAGAACTTGCCCACCCC
TTATTCACCAGTGTTTCTAGGACTGGCAAAAGGTTTCTTTAGCAGAAACCACTCGGATTAACCTTGTCGTGCTTTCGCAC
ATTGCAAAGTTTTCTCGCCTGCTGCGCCCCATAGGGCCTGGGTCCGTGTCTCAGTACCCATCTCCGGGCTACTCCTCTCA
GAGCCCGTACCTGTAATAGTCTTGGTGGGCCATTACCTCACCAACAAACTGATAGGCCGCAGTCCCATCCTATGGCGATA
AATCATTTGAAACATAAACCATTCCAGGCATAATGTTCTATCGGGTATTATTCTCAGTTTCCCGAGGTTATTCCCGTCCA
CAGGGTAGATTGACTACGCGTTACTGAGCCGTCTGCCTTGTATTGCTACAATGACTCGCATGGCTTAGTATCATTCCGAT
AGCAGTCAGGTCCGGCAGGATCAACCGGAT
>CP046181.1:44486-45955
AGGAGGTGATCCGACCGCAGGTTCCCCTACGGTCACCTTGTTACGACTTTTCCCTTGTCACGAACCTCAAGTTCGATAAC
GCCAATTAGACGTCACCTCGCTAAAAGCTCACTTCAATGAAACGACGGGCGGTGTGTGCAAGGAGCAGGGACGTATTCAC
CGCGCGATAATGACACGCAGTTACTAGGGATTCCATATTCGTGAGGGCGAGTTGCAGCCCTCAGTCATAACTGTGGTAAC
GTTTGAGGATTACCTCATCCTTTCGGATTCGAAACCCATTGTCGTTACCATTGCAGCCCGCGTGTGGCCCCAGAGTTTCG
GGGCATACTGACCTGCCGTGGCCCCTTCCTTCCTCCGCATTAACTGCGGCGGTCCCGCTAATTCGCCCCACTATTCCTGA
GAATAATGGTGGCAACTAGAGGCAGGGATCTCGCTCGTTACCTGACTTAACAGGACATCTCACGGCACGAGCTGGCGACG
GCCATGCACCACCTCTCAGCTTGTCTGGTAAAGTCTTCAGCTTGACCTTCATTCTGCTGTCTCTCCGGGTAAGATTTCTG
GCGTTGACTCCAATTGAACCGCAGGCTTCACCCCTTGTGGTGCTCCCCCGCCAATTCCTTTAAGTTTCATACTTGCGTAC
GTACTTCCCAGGCGGCAAACTTAACGGCTTCCCTGCAGCACTGCATTGACCACAAGTCAATGCATCACTGAGTTTGCATA
GTTTACAGCTGGGACTACCCGGGTATCTAATCCGGTTTGCTCCCCCAGCTTTCATCCCTCACCGTCGGACGTGTTCTGGT
AGACCGCCTTCGCCACAGGTGGTCATCGATAGATCAAAGGATTTTACCCCTTCCTACCGAGTACCGTCTACCTCTCCCAC
TCCCTAGCTCTGCAGTATTCCCGGCAGCCTGTATGTTGAGCATACAGATTTAACCGAAAACTTACAGAGCCGGCTACGGA
TGCTTTAGGCCCAATAATCATCCTGACCACTTGAGGTGCTGGTTTTACCGCGGCGGCTGACACCAGAACTTGCCCACCCC
TTATTCGTTAGTGTTTCTAGGACTAACAAAAGATTCGTTTAGCACAAATCACTCGGATTAACCTTGTCGTGCTTTCGCAC
ATTGCAAAGTTTTCTCGCCTGCTGCGCCCCATAGGGCCTGGGTCCGTGTCTCAGTACCCATCTCCGGGCTACTCCTCTCA
GAGCCCGTACCTGTAATAGTCTTGGTGGGCCATTACCTCACCAACAAACTGATAGGCCGCAGTCCCATCCTACGGCGATA
AATCATTTGGAACACAAACCATTCCAGGTATAGTGTTCTATTGGGCATTATTCTCAGTTTCCCGAGGTTATTCCCATCCA
TAGGTTAGGTTGACTACGCGTTACTGAGCCGTCTGCCTTGTATTGCTACAATGACTCGCATGGCTTAGTATCAATCCGAT
AGCAGTCAGGTCCGGCAGGATCAACCGGAT
>DP000238.1:1200939-1202409
AGGAGGTGATCCGACCGCAGGTTCCCCTACGGTCACCTTGTTACGACTTTTCCCTTGTCGCTTACCTCAAGTTCGATAAC
GCCAATTAGACGTCACCTCACTAAAAGCAAACTTCAATGAAACGACGGGCGGTGTGTGCAAGGAGCAGGGACGTATTCAC
TGCGCGGTAATGACGCGCGGTTACTAGGGATTCCAGATTCGTGAGGGCGAGTTGCAGCCCTCAGTCATAACTGTGGTAGC
GTTTGGGGATTACCTCCTCCTTTCGGATATGGAACCCATTGTCACTACCATTGCAGCCCGCGTGTGGCCCCAGAGTTTCG
GGGCATACTGACCTGCCGTGGCCCTTTCCTTCCTCCGCATTAACTGCGGCGGTCCCGCTAATTCGCCCCACTGCTCCGGA
GAGCAATGGTGGCAACTAGAGGCAAGGATCTCGCTCGTTACCTGACTTAACAGGACATCTCACGGCACGAGCTGGCGACG
GCCATGCACCACCTCTCAGCTTGTCTGGTAGAGTCTTCAGCTTGACCTTCACACTGCTGTCTCTCCGGGTAAGATTTCTG
GCGTTGACTCCAATTGAACCGCAGGCTTCACCCCTTGTGGTGCTCCCCCGCCAATTCCTTTAAGTATCATACTTGCGTAC
GTACTTCCCAGGCGGCAAACTTAACGGCTTCCCTGCGGCACTGCACTGGCTCTTACGCCAATGCATCACTGAGTTTGCAT
TGTTTACAGCTGGGACTACCCGGGTATCTAATCCGGTTTGCTCCCCCAGCTTTCATCCCTCACCGTCGGACGTGTTCTAG
TAGACCGCCTTCGCCACAGGGGGTCATCGATAGATCAGAGGATTTTACCCCTTCCTACCGAGTACCGTCTACCTCTCCCA
CTCCCTAGCCGTGCAGTATTTCCGGCAGCCTATGCGTTGAGCGCATAGATTTAACCGAAAACTTACACGGCAGGCTACGG
ATGCTTTAGGCCCAATAATCCTCCTGACCACTTGAGGTGCTGGTTTTACCGCGGCGGCTGACACCAGAACTTGCCCACCC
CTTATTCGCCGGTGGTTTTAAGACCGGTAAAAGATTTCTTTAGCAGAAAACACTCGGATTAACCTTGTCGTGCTTTCGCA
CATTGCAAAGTTTTCTCGCCTGCTGCGCCCCATAGGGCCTGGGTCCGTGTCTCAGTACCCATCTCCGGGCCTCTCCTCTC
AGAGCCCGTATCTGTTATAGCCTTGGTGGGCCATTACCTCACCAACAAGCTGATAGACCGCAGTCCCATCCTACGGCGAT
AAATCATTTGGGCCACAAACCATTCCAGGCATAGTGGCCTATCGGATATTATTCTCAGTTTCCCGAGGTTATCCCCGTCC
ATAGGTTAGATTGACTACGTGTTACTGAGCCGTCTGCCTTGTATTGCTACAATGACTCGCATGGCTTAGTATCAATCCGA
TAGCAGTCAGGTCCGGCAGGATCAACCGGAT
>VBPO01000046.1:3-528
TGTAAAACCGGCTACGGATGCTTTAGGCCCAATAATCGTCCCGACCACTCGGGGTGCTGGTATTACCGCGGCGGCTGACA
CCAGACTTGCCCACCCCTTATTCTACACCATTTTTAGAGATGTCAAAAGACTTTCTTAGCGAAAGTCACTCAGAGTAACC
CTGTCAGGCTTTCGCCTATTGCAGAGGTTTCGCGCCTGCTGCGCCCCATAGGGCCTGGGTCCTTTTCTCAGTACCCATCT
CCGGGCTCCTCCTCTCAGAGCCCGTACCGGTTATAGGTTTGGTGGGCCATTACCTCACCAACAGCCTGATCGGACGCAGT
CCAATCCAAAGGCCATATAGATTTTGATCAAAAACCATTCCAGGTATCTTGGTCTATCGCGGTTTAGCCTCAGTTTCCCG
AGATTATCCACGTCCTTTGGTTATGTTGACTACGTGTTACTGAGCCGTGTGCCACGTATTGCTACGTTGACTCGCATGGC
TTAATCTCACTCTGATAGCAGTCGGGTCCGGCAGGATCAACCGGAG
>VBPX01000018.1:26842-28310
AGGAGGTGATCCGGCCGCAGGTTCCCCTACGGCCACCTTGTTACGACTTCTCCCTCGTTGCTGATCTCAGGTTCGATAAT
GCCAATATCGCACCACCTCGCCTAAAACCAACTTCGATGAAGCGACGGGCGGTGTGTGCAAGGAGCAGGGACGTATTCAC
CGCGCGATGATGACACGCGATTACTAGGGATTCCATATTCATGAGGACGAGTTTCAGCCCTCAATCATAACTGTGGTAAG
TTTTACGGGATTGCCTCCTCCTTTCGGAATCGGAACCTATTGTACTTACCATTGCAGCCCGCGTGTGGCCCGAGGGTTTC
GGGGCATACTGACCTGCCGTAGCCCCCTCCTTCCTCCGCCTTAGCGGCGGCAGTCCTTCTAATTAGCCCTTCTACTCCGA
AGAATAAAAGTAGCAACTAGAAGCAGGGGTCTCGCTCGTTACCTGACTTAACAGGACACCTCACGGCACGAGCTGGCGAC
GGCCATGCACCTCCTCTCAGCTTGTCTGGTAAAGTCTTCAGCTTGACCTTCATTCTGCTGTCGCCCCCGGTAAGATTCCC
GGCGTTGACTCCAATTGAACCGCAGGCTTCACCCCTTGTGGTGCTCCCCCGCCAATTCCTTTAAGTTTCAGTCTTGCGAC
CGTACTACCCAGGCGGCAGACTTAACGGCTTCCCTGCGGCACTGGACTAGCATGAAGCTGGTCCATCACCGAGTCTGCAT
CGTTTACGGCTGGGACTACCCGGGTATCTAATCCGGTTTGCTCCCCCAGCTTTCATCCCTCACCGTCGAGCGCATTCTGG
CAAGCCGCCTTCGCCACTGGTGGTCTACAATGGATCAACGGATTTTACCCCTACCCACTGAGTACCGCTTGCCTCTCCTG
CCTCCTAGTCTTATAGTATCCTCCGCGGCCCATCTGTTAAGCAGTTGGATTTAACGGAGGACTTGTAAAACCGGCTACGG
ATGCTTTAGGCCCAATAATCGTCCCGACCACTCGGGGTGCTGGTATTACCGCGGCGGCTGACACCAGACTTGCCCACCCC
TTATTCTACACCATTTTTAGAGATGTCAAAAGACTTTCTTAGCGAAAGTCACTCAGAGTAACCCTGTCAGGCTTTCGCCT
ATTGCAGAGGTTTCGCGCCTGCTGCGCCCCATAGGGCCTGGGTCCTTTTCTCAGTACCCATCTCCGGGCTCCTCCTCTCA
GAGCCCGTACCGGTTATAGGTTTGGTGGGCCATTACCTCACCAACAGCCTGATCGGACGCAGTCCAATCCAAAGGCCATA
TAGATTTTGATCAAAAACCATTCCAGGTATCTTGGTCTATCGCGGTTTAGCCTCAGTTTCCCGAGATTATCCACGTCCTT
TGGTTATGTTGACTACGTGTTACTGAGCCGTGTGCCACGTATTGCTACGTTGACTCGCATGGCTTAATCTCACTCTGATA
GCAGTCGGGTCCGGCAGGATCAACCGGAG
>AEXL02000002.1:1807-2637
AGGAGGTGATCCAGCCGCACCTTCCGATACGGCTACCTTGTTACGACTTCACCCCAGTCATGAATACTACCGTGGTAAGC
GTCCCCCTCGCGGTTAGACTACCTACTTCTGGTAAAACCCACTCCCATGGTGTGACGGGCGGTGTGTACAAGGCCCGGGA
ACGTATTCACCGCGACATTCTGATCCGCGATTACTAGCGATTCCGACTTCATGCTCTCGAGTTGCAGAGAACAATCCGGA
CTACGATCGGCTTTCTGGGATTGGCTCCACCTCGCGGCTTGGCAACCCTTTGTACCGACCATTGTATTACGTGTGAAGCC
CTGGCCATAAGGGCCATGAGGACTTGACGTCATCCCCACCTTCCTCCGGTTTGTCACCGGCAGTCCCAATAAAGTGCCCA
ACTAAATGATGGCAATTATTGGCAAGGGTTGCGCTCGTTGCGGGACTTAACCCAACATCTCACGACACGAGCTGACGACA
GCCATGCAGCACCTGTGTTACGGTTCCCGAAGGCACCAATCCATCTCTGGAAAGTTCCGTACATGTCAAGGCCAGGTAAG
GTTTTTCGCGTTGCATCGAATTAATCCACATAATCCACCGCTTGTGCGGGCCCCCGTCAATTCATTTGAGTTTTAATCTT
GCGACCGTACTCCCCAGGCGGTCAACTTCACGCGTTAGCTACGTTACTCATGGATTTTACTCCACCAACAACTAGTTGAC
ATCGTTTAGGGCGTGGACTACCAGGGTATCTAATCCTGTTCGCTCCCCACGCTTTCGTGCATGAGCGTCAATATGATCCC
AGGGGGCTGCCTTCGCCATTGGTATTCCTCC
>AEXL02000090.1:94351-95820
ATCCGGTTGATCCTGCCGGACCTGACTGCTATCGGATTGATACTAAGCCATGCGAGTCATTGTAGCAATACAAGGCAGAC
GGCTCAGTAACGCGTAGTCAACCTACCCTATGGACGGGAATAACCTCGGGAAACTGAGAATAATGCCCGATAGAACATTA
TGCCTGGAATGGTTTATGTTTCAAATGATTTATCGCCGTAGGATGGGACTGCGGCCTATCAGTTTGTTGGTGAGGTAATG
GCCCACCAAGACTATTACAGGTACGGGCTCTGAGAGGAGTAGCCCGGAGATGGGTACTGAGACACGGACCCAGGCCCTAT
GGGGCGCAGCAGGCGAGAAAACTTTGCAATGTGCGAAAGCACGACAAGGTTAATCCGAGTGGTTTGTGCTAAACGAACCT
TTTGTCAGTCCTAGAAACACTAACGAATAAGGGGTGGGCAAGTTCTGGTGTCAGCCGCCGCGGTAAAACCAGCACCTCAA
GTGGTCAGGATGATTATTGGGCCTAAAGCATCCGTAGCCGGCTCTGTAAGTTTTCGGTTAAATCTGTACGCTCAACGTAC
AGGCTGCCGGGAATACTGCAGAGCTAGGGAGTGGGAGAGGTAGACGGTACTCGGTAGGAAGGGGTAAAATCCTTTGATCT
ATTGATGACCACCTGTGGCGAAGGCGGTCTACCAGAACACGTCCGACGGTGAGGGATGAAAGCTGGGGGAGCAAACCGGA
TTAGATACCCGGGTAGTCCCAGCTGTAAACTATGCAAACTCAGTGATGCATTGGCTTGTGGCCAATGCAGTGCTGCAGGG
AAGCCGTTAAGTTTGCCGCCTGGGAAGTACGTACGCAAGTATGAAACTTAAAGGAATTGGCGGGGGAGCACCACAAGGGG
TGAAGCCTGCGGTTCAATTGGAGTCAACGCCAGAAATCTTACCCGGAGAGACAGCAGAATGAAGGTCAAGCTGAAGACTT
TACCAGACAAGCTGAGAGGTGGTGCATGGCCGTCGCCAGCTCGTGCCGTGAGATGTCCTGTTAAGTCAGGTAACGAGCGA
GATCCCTGCCTCTAGTTGCCACCATTACTCTCAGGAGTAGTGGGGCGAATTAGCGGGACCGCCGCAGTTAATGCGGAGGA
AGGAAGGGGCCACGGCAGGTCAGTATGCCCCGAAACTCTGGGGCCACACGCGGGCTGCAATGGTAACGACAATGGGTTTC
GAATCCGAAAGGATGAGGTAATCCTCAAACGTTACCACAGTTATGACTGAGGGCTGCAACTCGCCCTCACGAATATGGAA
TCCCTAGTAACTGCGTGTCATTATCGCGCGGTGAATACGTCCCTGCTCCTTGCACACACCGCCCGTCGTTTCATTGAAGT
GAGCTTTTAGCGAGGTGACGTCTGATTGGCGTTATCGAACTTGAGGTTCGTGACAAGGGAAAAGTCGTAACAAGGTGACC
GTAGGGGAACCTGCGGTCGGATCACCTCCT
>ARWO01000004.1:28644-30113
AGGAGGTGATCCGACCGCAGGTTCCCCTACGGTCACCTTGTTACGACTTTTCCCTCGTCACTTACCTCAAGTTCGATAAT
GTCAATTAAACATCACCTCGCTAAAAGCAAACTTCGATGAAACGACGGGCGGTGTGTGCAAGGAGCAGGGACGTATTCAC
CGCGCGGTAATGACACGCGGTTACTAGGGATTCCATATTCGTGAGGGCGAGTTACAGCCCTCAGTCATAACTGTGGTAGC
GTTTAGAGATTGCCACTCTCTTTCGAGTTTGGAGCTCATTGTCGCTACCATTGCAGCCCGCGTGTGGCCCCAGAGTTTCG
GGGCATACTGACCTGCCGTAGCCCCCTCCTTCCTCCGTTTTAACAACGGCAGTCCCACTAATTCGCCCCACTATTCCTGA
GAATAATGATAGCAACTAGTGGCGAGGATCTCGCTCGTTACCTGACTTAACAGGACATCTCACGGCACGAGCTGGCGACG
GCCATGCACCACCTCTCAGCTTGTCTGGTAAAGTCTTCAGCTTGACCTTCATTCTGCTGTCTCTCCGGGTAAGATTTCTG
GCGTTGACTCCAATTGAACCGCAGGCTTCACCCCTTGTGGTGCTCCCCCGCCAATTCCTTTAAGTTTCATACTTGCGTAC
GTACTTCCCAGGCGGCAGACTTAACGGCTTCCCTGCGACACTGCACTGGCTATATGCCAATGCATCATCGAGTCTGCATC
GTTTACAGCTGGGACTACCCGGGTATCTAATCCGGTTTGCTCCCCCAGCTTTCATCCCTCACCGTCGAACGTGTTCTGGT
AGACCGCCTTCGCCACAGGTGGTCATCGATAGATCAAAGGATTTTACCCCTTCCTACCGAGTACCGTCTACCTCTCCCAC
TCCCTAGCTATGCAGTATTTTCGACAGCCCATGCGTTGAGCACATGGATTTAACCGAAAACTTACAGAGCCGGCTACGGA
TGCTTTAGGCCCAATAATCCTCCTGACCACTTGAGGTGCTGGTTTTACCGCGGCGGCTGACACCAGAACTTGCCCACCCC
TTATTCACTAGTGGTTTTATGACTTGCAAAAGATTTCTTTAGCAGAAATCACTCGGATTAACCTTGTCGTGCTTTCGCAC
ATTGCAAAGTTTTCTCGCCTGCTGCGCCCCATAGGGCCTGGGTCCTTGTCTCAGTACCCATCTCCGGGCTTCTCCTCTCA
GAGCCCGTACCTGTAATCGCCTTGGTGGGCCATTACCTCACCAACAAGCTGATAGGCCGCGGTCCTATCCTATGGCGACG
AATCATTTCAACCATAAACCGTTCCAGGCATTATGATCTATCGAGTATTATGCTCAGTTTCCCGAGATTATCCTCGTCCA
TAGGGTAAGTTGACTACGTGTTACTGAGCCGTATGCCTTGCATTACTGCAAAGACTCGCATGGCTTAGTATCAATCCGAT
AGCAGTCAGGTCCGGCAGGATCAACCGGAT
>BEHG01000016.1:2-912
CCGGCGTTGACTCCAATTAAACCGCAGGCTTCACCCCTTGTGGTGCTCCCCCGCCAATTCCTTTAAGTTTCAGCCTTGCG
GCCGTACTCCCCAGGCGGTAGGCTTAACGGCTTCCCTGCGGCACTGGGCTGCCACTGAGGCAGCCCAACACCGAGCCTAC
ATCGTTTACGGCTGGGACTACCCGGGTATCTAATCCGGTTCGCTCCCCCAGCTTTCATCCCTCACCGTCGGGCACGTTCT
AGCGAGGCGCCTTCGCCACTGGTGGTCCTCCCGGGATCAGTGGATTTTACCCCTACCCCGGGAATACCCCTCGCCTCTCC
CGTCCCCTAGCCCAGCAGTATCCCCCGCAGCCCAACGGTTGAGCCGTTGGATTTAACGGAGGACTTACTGGGCCGGCTAC
GGATGCTTTAGGCCCAATAATCGTCCCGACCACTCGGGGTGCTGGTATTACCGCGGCGGCTGACACCAAACTTGCCCACC
CCTTATTCGCCAGCCTGTTTACAGCTGGCAAAAGGTTCCCTCAGCGGGAACCACTCGGACTGACCCCGTCGGGCTTTCGC
CCATTGCGGAGGTTTCGCGCCTGCTGCGCCCCATAGGACCTGGGCCCTTGTCTCAGTGCCCATCTCCGGGCTCCTCCTCT
CAGAGCCCGCACCGGTTATAGGCTTGGTGGGCCATTACCCCACCAACAACCTGATCGGCCGCAGTCCCATCCTGGGGCCA
TATAGATTTCAGCCATAGCCCATTCCAGGAGCCATGGCCTATCGGGGTTTAGCCTCAGTTTCCCGAGGTTATCCCCGTCC
CCAGGGTAGGTTGACTACGTGTTACTGAGCCGTGCGCCACCCCTTGCGGAGTTGACTCGCATGGCTTAGTCCCAATCCGA
TAGCAGTCGGGTCCGGCAGGATCAACCGGAG
>BFAR01000058.1:3453-4373
ATCCGGTTGATCCTGCCGGACCTGACTGCTATCGGATTGATACTAAGCCATGTGAGTCATTGTAGCAATACAAGGCAGAC
GGCTCAGTAACACGTAGTCAATCTACCCTATGGACGGGGATAACCTCGGGAAACTGAGGATAACACCCGATAGATCATTA
ATCCTGGAACGGTTTATGGTCCAAATGATTCGTCGCCGTAGGATGGGACTGCGGCCTATCAGCTTGTTGGTGAGGTAATG
GCCCACCAAGGCTATTACAGGTACGGGCTCTGAGAGGAGAAGCCCGGAGATGGGTACTGAGACACGGACCCAGGCCCTAT
GGGGCGCAGCAGGCGAGAAACCTTTGCAATGTGCGCAAGCACGACAAGGTTAATCCGAGTGTTTCCTGCTAAAGGAATCT
TTTGTTAGTTGTAAAACCACTATCGAATAAGGGGTGGGCAAGTTCTGGTGTCAGCCGCCGCGGTAAAACCAGCACCTCAA
GTGGTCAGGAGGATTATTGGGCCTAAAGCATCCGTAGCCTGTTCTATAAGTTTCCGGTTAAATCCACTAGCTCAACTAAT
GGGCTGCCGAAAATACTGTAGAACTAGGGAGTGGGAGAGGTAGACGGTATTCGGTAGGAAGGGGTAAAATCCTTTGATCT
ATTGAGGACCACCTGTGGCGAAGGCGGTCTACCAGAACACGTTCGACGGTGAGGGATGAAAGCTGGGGGAGCAAACCGGA
TTAGATACCCGGGTAGTCCCAGCTGTAAACGATGCAGACTCGGTGATGCGCTGGCTTGTGGCCAGTGCAGTGCCGCAGGG
AAGCCGTTAAGTTTGCCGCCTGGGAAGTACGTACGCAAGTATGAAACTTAAAGGAATTGGCGGGGGAGCACCACAAGGGG
TGAAGCCTGCGGTTCAATTGGAGTCAACGCCAGAAATCTTA
>BGOU01000008.1:8838-10307
AGGAGGTGATCCGACCGCAGGTTCCCCTACGGTCACCTTGTTACGACTTTTCCCTTGTCACTTACCTCAAGTTCGATAAC
GCCAATCAGACGTCACCTCGCTAAAAGCAAACTTCAATGAAACGACGGGCGGTGTGTGCAAGGAGCAGGGACGTATTCAC
CGCGCGATAATGACACGCAGTTACTAGGGATTCCATATTCGTGAGGGCGAGTTGCAGCCCTCAGTCATAACTGTGGTAGC
GTTTAGGGATTACCTCCTCCTTTCGGATTCGGAACCAATTGTCACTACCATTGCAGCCCGCGTGTGGCCCCAGAGTTTCG
GGGCATACTGACCTGCCGTGGCCCCTTCCTTCCTCCGCATTAACTGCGGCGGTCCCGCTAATTCGCCCCACTACTCCTGA
GAGTAATGGTGGCAACTAGAGGCAGGGATCTCGCTCGTTACCTGACTTAACAGGACATCTCACGGCACGAGCTGGCGACG
GCCATGCACCACCTCTCAGCTTGTCTGGTAAAGTCTTCAGCTTGACCTTCATTCTGCTGTCTCTCCGGGTAAGATTTCTG
GCGTTGACTCCAATTGAACCGCAGGCTTCACCCCTTGTGGTGCTCCCCCGCCAATTCCTTTAAGTTTCATACTTGCGTAC
GTACTTCCCAGGCGGCAAACTTAACGGCTTCCCTGCAGCACTGCATTGGCCATAAGCCAATGCATCACTGAGTTTGCATA
GTTTACAGCTGGGACTACCCGGGTATCTAATCCGGTTTGCTCCCCCAGCTTTCATCCCTCACCGTCGAACGTGTTCTGGT
AGACCGCCTTCGCCACAGGTGGTCATCAAGAGATCAAAGGATTTTACCCCTTCCTCCCGAGTACCGTCTACCTCTCCCAC
TTCCTAGTTATGCAGTATTCCCGGCAGCCCATACGTTAAGCGCATGGATTTAACCGAAAACTTACAAAACGAGCTACGGA
TGCTTTAGGCCCAATAATCATCCTGACCACTTGAGGTGCTGGTTTTACCGCGGCGGCTGACACCAGAACTTGCCCACCCC
TTATTCGTTAGTGTTTCTAGGACTGACAAAAGGTTTCTTTAGCAGAAACCACTCGGATTAACCTTGTCGTGCTTTCGCAC
ATTGCAAAGTTTTCTCGCCTGCTGCGCCCCATAGGGCCTGGGTCCGTGTCTCAGTACCCATCTCCGGGCTACTCCTCTCA
GAGCCCGTACCTGTAATAGTCTTGGTGGGCCATTACCTCACCAACAAACTGATAGGCCGCAGTCCCATCCTATGGCGATA
AATCATTTGAAACATAAACCATTCCAGGCATAATGTTCTATCGGGCATTATTCTCAGTTTCCCGAGGTTATTCCCGTCCA
TAGGGTAGATTGACTACGCGTTACTGAGCCGTCTGCCTTGTATTGCTACAATGACTCGCATGGCTTAGTATCAATCCGAT
AGCAGTCAGGTCCGGCAGGATCAACCGGAT
>BJHR01000029.1:2174-3643
ATCCGGTTGATCCTGCCGGACCTGACTGCTATCGGATTGATACTAAGCCATGCGAGTCATTGTAGCAATACAAGGCAGAC
GGCTCAGTAACGCGTAGTCAATCTACCCTATGGACGGGAATAACCTCGGGAAACTGAGAATAATGCCCGATAGAACATTA
TGCCTGGAATGGTTTATGTTTCAAATGATTTATCGCCATAGGATGGGACTGCGGCCTATCAGTTTGTTGGTGAGGTAATG
GCCCACCAAGACTATTACAGGTACGGGCTCTGAGAGGAGTAGCCCGGAGATGGGTACTGAGACACGGACCCAGGCCCTAT
GGGGCGCAGCAGGCGAGAAAACTTTGCAATGTGCGAAAGCACGACAAGGTTAATCCGAGTGGTTTCTGCTAAAGAAACCT
TTTGTCAGTCCTAGAAACACTAACGAATAAGGGGTGGGCAAGTTCTGGTGTCAGCCGCCGCGGTAAAACCAGCACCTCAA
GTGGTCAGGATGATTATTGGGCCTAAAGCATCCGTAGCTCGTTTTGTAAGTTTTCGGTTAAATCCATGCGCTTAACGTAT
GGGCTGCCGGGAATACTGCATAACTAGGAAGTGGGAGAGGTAGACGGTACTCGGGAGGAAGGGGTAAAATCCTTTGATCT
CTTGATGACCACCTGTGGCGAAGGCGGTCTACCAGAACACGTTCGACGGTGAGGGATGAAAGCTGGGGGAGCAAACCGGA
TTAGATACCCGGGTAGTCCCAGCTGTAAACTATGCAAACTCAGTGATGCATTGGCTTATGGCCAATGCAGTGCTGCAGGG
AAGCCGTTAAGTTTGCCGCCTGGGAAGTACGTACGCAAGTATGAAACTTAAAGGAATTGGCGGGGGAGCACCACAAGGGG
TGAAGCCTGCGGTTCAATTGGAGTCAACGCCAGAAATCTTACCCGGAGAGACAGCAGAATGAAGGTCAAGCTGAAGACTT
TACCAGACAAGCTGAGAGGTGGTGCATGGCCGTCGCCAGCTCGTGCCGTGAGATGTCCTGTTAAGTCAGGTAACGAGCGA
GATCCCTGCCTCTAGTTGCCACCATTACTCTCAGGAGTAGTGGGGCGAATTAGCGGGACCGCCGCAGTTAATGCGGAGGA
AGGAAGGGGCCACGGCAGGTCAGTATGCCCCGAAACTCTGGGGCCACACGCGGGCTGCAATGGTAGTGACAATTGGTTCC
GAATCCGAAAGGAGGAGGTAATCCCTAAACGCTACCACAGTTATGACTGAGGGCTGCAACTCGCCCTCACGAATATGGAA
TCCCTAGTAACTGCGTGTCATTATCGCGCGGTGAATACGTCCCTGCTCCTTGCACACACCGCCCGTCGTTTCATTGAAGT
TTGCTTTTAGCGAGGTGACGTCTGATTGGCGTTATCGAACTTGAGGTAAGTGACAAGGGAAAAGTCGTAACAAGGTGACC
GTAGGGGAACCTGCGGTCGGATCACCTCCT
>BPEA01000001.1:184319-185788
ATCCGTTTGATCCTGACGGACCTGACTGCTATCAGATTGATACTAAGCCATGTTAGTTATTGTAGTAATACAAGGCAGAC
GGCTCAGTAACACGTAGTCAACCTAACTTATGGACGGGGATAACCTCGGGAAACTGAGAATAATACCCGATAGGTCATGA
TGCCTGGAATGGTTTATGACTCAAATAATTTATTGCCGTAGGATGGGACTGCGAGCTATCAGCTTGTTGGTGAGGTAATG
GCCCACCAAGGCTATTACAGCTACGGGCTCTGAGAGGAGTAGCCCGGAGATGGGTACTGAGACAAGGACCCAGGCCCTAT
GGGGCGCAGCAGGCGAGAAAACTTTGCAATGCGCGAAAGCTCGACAAGGTTAATCTGAGTGGTTCCTGCTAAAGGAACCT
TTTGTTAGTCGTAGAACCACTGATGAATAAGGGGTGGGCAAGTTCTGGTGTCAGCCGCCGCGGTAAAACCAGCACCTCAA
GTGGTCAGGATGATTATTGGGCCTAAAGCATCCGTAGCCTGTTCTGTAAGTTTTCGGTTAAATCCATAAGCTCAACTTAT
GGGCTGCCGAAAATACTGCAGAACTAGGGAGTGGGAGAGGTAGACGGTACTCGGTAGGAAGGGGTAAAATCCTTTGATCT
ATTGATGACCACCTGTGGCGAAGGCGGTCTACCAGAACACGTTCGACGGTGAGGGATGAAAGCTGGGGGAGCAAACCGGA
TTAGATACCCGGGTAGTCCCAGCTGTAAACGATGCAAACTCGATGATGCGTTGGCTTGTTGCTAGCGCAGTGTCGCAGGG
AAGCCGTTAAGTTTGCCGCCTGGGAAGTACGTACGCAAGTATGAAACTTAAAGGAATTGGCGGGGGAGCACCACAAGGGG
TGAAGCCTGCGGTTCAATTGGAGTCAACGCCTGAAACCTTACCCGGAGAGACAGCAGAATGAAGGTCAAGCTGAAGACTT
TACCAGACAAGCTGAGAGGTGGTGCATGGCCGTCGCCAGCTCGTGCCGTGAGATGTCCTGTTAAGTCAGGTAACGAGCGA
GATCCCTGCCTCTAGTTGCCACTATTACACCCTGGTGTAGTAGGGCGAATTAGGGGGACCGCCGCAGTTAATGCGGAGGA
AGGAAGGGGCCACGGCAGGTCAGTATGCCCCGAAACTCTGGGGCCACACGCGGGCTGCAATGGTAACGACAATGAGTTCC
AAAATCGAAAGATAGAGGTAATCCCTAAACGTTACCACAGTTGTGATTGAGGGCTGCAACTCGCCCTCATGAACATGGAA
TCCCTAGTAACCGCGTGTCATTATCGCGCAGTGAATACGTCCCTGCTCCTTGCACACACCGCCCGTCGTTTCATTGAAGT
TTGCCTTTAGCGAGGTGATGTCTAATTGGCATTATCGAACTTGGGGTAAGTGACAAGGGAAAAGTCGTAACAAGGTGACC
GTAGGGGAACCTGCGGTCGGATCACCTCCT
>CABXGK010000006.1:29551-31020
AGGAGGTGATCCGACCGCAGGTTCCCCTACGGTCACCTTGTTACGACTTTTCCCTTGTCACTTACCCCAAGTTCGATAAT
GCCAATTAGACATCACCTCGCTAAAGGCAAACTTCAATGAAACGACGGGCGGTGTGTGCAAGGAGCAGGGACGTATTCAC
TGCGCGATAATGACACGCGGTTACTAGGGATTCCATGTTCATGAGGGCGAGTTGCAGCCCTCAATCACAACTGTGGTAGC
GTTTAGGGATTACCTCTATCTTTCGATTTTGGAACTCATTGTCGCTACCATTGCAGCCCGCGTGTGGCCCCAGAGTTTCG
GGGCATACTGACCTGCCGTGGCCCCTTCCTTCCTCCGCATTAACTGCGGCGGTCCCCCTAATTCGCCCTACTACACCAGG
GTGTAATAGTGGCAACTAGAGGCAGGGATCTCGCTCGTTACCTGACTTAACAGGACATCTCACGGCACGAGCTGGCGACG
GCCATGCACCACCTCTCAGCTTGTCTGGTAAAGTCTTCAGCTTGACCTTCATTCTGCTGTCTCTCCGGGTAAGGTTTCAG
GCGTTGACTCCAATTGAACCGCAGGCTTCACCCCTTGTGGTGCTCCCCCGCCAATTCCTTTAAGTTTCATACTTGCGTAC
GTACTTCCCAGGCGGCAAACTTAACGGCTTCCCTGCGACACTGCGCTAGCAACAAGCCAACGCATCATCGAGTTTGCATC
GTTTACAGCTGGGACTACCCGGGTATCTAATCCGGTTTGCTCCCCCAGCTTTCATCCCTCACCGTCGAACGTGTTCTGGT
AGACCGCCTTCGCCACAGGTGGTCATCAATAGATCAAAGGATTTTACCCCTTCCTACCGAGTACCGTCTACCTCTCCCAC
TCCCTAGTTCTGCAGTATTTTCGGCAGCCTATACGTTGAGCGCATAGATTTAACCGAAAACTTACAGAACAGGCTACGGA
TGCTTTAGGCCCAATAATCATCCTGACCACTTGAGGTGCTGGTTTTACCGCGGCGGCTGACACCAGAACTTGCCCACCCC
TTATTCATCAGTGGTTCTACGACTAACAAAAGGTTCCTTTAGCAGGAACCACTCAGATTAACCTTGTCGAGCTTTCGCGC
ATTGCAAAGTTTTCTCGCCTGCTGCGCCCCATAGGGCCTGGGTCCTTGTCTCAGTACCCATCTCCGGGCTACTCCTCTCA
GAGCCCGTAGCTGTAATAGCCTTGGTGGGCCATTACCTCACCAACAAGCTGATAGCTCGCAGTCCCATCCTACGGCAATA
AATTATTTGAGTCATAAACCATTCCAGGCATCATGACCTATCGGGTATTATTCTCAGTTTCCCGAGGTTATCCCCGTCCA
TAAGTTAGGTTGACTACGCGTTACTGAGCCGTCTGCCTTGTATTACTACAATAACTAACATGGCTTAGTATCAATCTGAT
AGCAGTCAGGTCCGTCAGGATCAAACGGAT
>CABXKZ010000002.1:29360-30829
ATCCGTTTGATCCTGACGGACCTGACTGCTATCAGATTGATACTAAGCCATGTTAGTCATTGTAGTAATACAAGGCAGAC
GGCTCAGTAACACGTAGTCAACCTAACTTATGGACGGGGATAACCTCGGGAAACTGAGAATAATACCCGATAGGTCATGA
TGCCTGGAATGGTTTATGACTCAAATAATTTATTGCCGTAGGATGGGACTGCGAGCTATCAGCTTGTTGGTGAGGTAATG
GCCCACCAAGGCTATTACAGCTACGGGCTCTGAGAGGAGTAGCCCGGAGATGGGTACTGAGACAAGGACCCAGGCCCTAT
GGGGCGCAGCAGGCGAGAAAACTTTGCAATGCGCGAAAGCTCGACAAGGTTAATCTGAGTGGTTCCTGCTAAAGGAACCT
TTTGTTAGTCGTAGAACCACTGATGAATAAGGGGTGGGCAAGTTCTGGTGTCAGCCGCCGCGGTAAAACCAGCACCTCAA
GTGGTCAGGATGATTATTGGGCCTAAAGCATCCGTAGCCTGTTCTGTAAGTTTTCGGTTAAATCTATGCGCTCAACGTAT
AGGCTGCCGAAAATACTGCAGAACTAGGGAGTGGGAGAGGTAGACGGTACTCGGTAGGAAGGGGTAAAATCCTTTGATCT
ATTGATGACCACCTGTGGCGAAGGCGGTCTACCAGAACACGTTCGACGGTGAGGGATGAAAGCTGGGGGAGCAAACCGGA
TTAGATACCCGGGTAGTCCCAGCTGTAAACGATGCAAACTCGATGATGCGTTGGCTTATTGCTAGCGCAGTGTCGCAGGG
AAGCCGTTAAGTTTGCCGCCTGGGAAGTACGTACGCAAGTATGAAACTTAAAGGAATTGGCGGGGGAGCACCACAAGGGG
TGAAGCCTGCGGTTCAATTGGAGTCAACGCCTGAAACCTTACCCGGAGAGACAGCAGAATGAAGGTCAAGCTGAAGACTT
TACCAGACAAGCTGAGAGGTGGTGCATGGCCGTCGCCAGCTCGTGCCGTGAGATGTCCTGTTAAGTCAGGTAACGAGCGA
GATCCCTGCCTCTAGTTGCCACTATTACACCCTGGTGTAGTAGGGCGAATTAGGGGGACCGCCGCAGTTAATGCGGAGGA
AGGAAGGGGCCACGGCAGGTCAGTATGCCCCGAAACTCTGGGGCCACACGCGGGCTGCAATGGTAACGACAATGAGTCCC
GAAATCGAAAGATAGAGGTAATCCCTAAACGTTACCACAGTTGTGATTGAGGGCTGCAACTCGCCCTCATGAACATGGAA
TCCCTAGTAACCGCGTGTCATTATCGCGCAGTGAATACGTCCCTGCTCCTTGCACACACCGCCCGTCGTTTCATTGAAGT
TTGCCTTTAGCGAGGTGATGTCTAATTGGCATTATCGAACTTGGGGTAAGTGACAAGGGAAAAGTCGTAACAAGGTGACC
GTAGGGGAACCTGCGGTCGGATCACCTCCT
>CABXOY010000001.1:3-559
CGTTGAGCGCATAGATTTAACCGAAAACTTACAGAACAGGCTACGGATGCTTTAGGCCCAATAATCATCCTGACCACTTG
AGGTGCTGGTTTTACCGCGGCGGCTGACACCAGAACTTGCCCACCCCTTATTCATCAGTGGTTCTACGACTAACAAAAGG
TTCCTTTAGCAGGAACCACTCAGATTAACCTTGTCGAGCTTTCGCGCATTGCAAAGTTTTCTCGCCTGCTGCGCCCCATA
GGGCCTGGGTCCTTGTCTCAGTACCCATCTCCGGGCTACTCCTCTCAGAGCCCGTAGCTGTAATAGCCTTGGTGGGCCAT
TACCTCACCAACAAGCTGATAGCTCGCAGTCCCATCCTACGGCAATAAATTATTTGAGTCATAAACCATTCCAGGCATCA
TGACCTATCGGGTATTATTCTCAGTTTCCCGAGGTTATCCCCGTCCATAAGTTAGGTTGACTACGCGTTACTGAGCCGTC
TGCCTTGTATTACTACAATAACTAACATGGCTTAGTATCAATCTGATAGCAGTCAGGTCCGTCAGGATCAAACGGAT
>CABXPS010000010.1:30395-31864
ATCCGGTTGATCCTGCCGGACCTGACTGCTATCGGATTGATACTAAGCCATGCGAGTCATTGTAGCAATACAAGGCATAC
GGCTCAGTAACGCGTAGTCAACCTAACCTATGGACGGGAATAACCTCGGGAAACTGAGAATAATGCCCGATAGAACATTA
TACCTGGAATGGTTTATGTTCCAAATGATTTATCGCCATAGGATGGGACTGCGGCCTATCAGTTTGTTGGTGAGGTAATG
GCCCACCAAGACTATTACAGGTACGGGCTCTGAGAGGAGTAGCCCGGAGATGGGTACTGAGACACGGACCCAGGCCCTAT
GGGGCGCAGCAGGCGAGAAAACTTTGCAATGTGCGAAAGCACGACAAGGTTAATCCGAGTGATTTCTGCTAAAGAGATCT
TTTGTTAGTCCTAGAAACACTAACGAATAAGGGGTGGGCAAGTTCTGGTGTCAGCCGCCGCGGTAAAACCAGCACCTCAA
GTGGTCAGGATGATTATTGGGCCTAAAGCATCCGTAGCCGGCTCTGTAAGTTTTCGGTTAAATCTGTACGCTCAACGTAC
AGGCTGCCGGGAATACTGCAGAACTAGGGAGTGGGAGAGGTAGACGGTACTCGGTAGGAAGTGGTAAAATGCTTTGATCT
ATCGATGACCACCTGTGGCGAAGGCGGTCTACCAGAACACGTCCGACGGTGAGGGATGAAAGCTGGGGGAGCAAACCGGA
TTAGATACCCGGGTAGTCCCAGCTGTAAACTATGCAAACTCAGTGATGCATTGGCTTGTGGCCAATGCAGTGCTGCAGGG
AAGCCGTTAAGTTTGCCGCCTGGGAAGTACGTACGCAAGTATGAAACTTAAAGGAATTGGCGGGGGAGCACCACAAGGGG
TGAAGCCTGCGGTTCAATTGGAGTCAACGCCAGAAATCTTACCCGGAGAGACAGCAGAATGAAGGTCAAGCTGAAGACTT
TACCAGACAAGCTGAGAGGTGGTGCATGGCCGTCGCCAGCTCGTGCCGTGAGATGTCCTGTTAAGTCAGGTAACGAGCGA
GATCCCTGCCTCTAGTTGCCACCATTACTCTCAGGAGTAGTGGGGCGAATTAGCGGGACCGCCGCAGTTAATGCGGAGGA
AGGAAGGGGCCACGGCAGGTCAGTATGCCCCGAAACTCTGGGGCCACACGCGGGCTGCAATGGTAACGACAATTGGTTTC
GAATCCGAAAGGATGAGGTAATCCTCAAACGTTACCACAGTTATGACTGAGGGCTGCAACTCGCCCTCACGAATATGGAA
TCCCTAGTAACTGCGTGTCATTATCGCGCGGTGAATACGTCCCTGCTCCTTGCACACACCGCCCGTCGTTTCATTGAAGT
GAGCTTTTAGCGAGGTGACGTCTAATTGGCGTTATCGAACTTGAGGTTCGTGACAAGGGAAAAGTCGTAACAAGGTGACC
GTAGGGGAACCTGCGGTCGGATCACCTCCT
>CACHDH010000001.1:25591-27061
ATCCGGTTGATCCTGCCGGACCTGACTGCTATCGGATTAATACTAAGCCATGCGAGTTTTTGTAGTAATACAAGGCATAC
GGCTCAGTAACACGTAGTCAACCTACCCTATGGACGAGGATAATCTCGGGAAACTGAGCATAATACTCGATAGATCATAA
TGCCTGGAATGGTTTATGGTTGAAATGATTCGTTCGCCATAGGATGGGACTGCGGCCTATCAGCTTGTTGGTGGGGTAAT
GGCCCACCAAGGCGATTACAGGTACGGGCTCTGAGAGGAGAAGCCCGGAGATGGGTACTGAGACACGGACCCAGGCCCTA
TGGGGCGCAGCAGGCGAGAAAACTTTGCAATGTGCGAAAGCACGACAAGGTTAGTCCGAGTGATTTCTGCTAAAGAAATC
TTTTGCAAGTCGTAAAACCACTAGTGAATAAGGGGTGGGCAAGTTCTGGTGTCAGCCGCCGCGGTAAAACCAGCACCTCA
AGTGGTCAGGAGGATTATTGGGCCTAAAGCATCCGTAGCCGGCTTTGTTAGTTTTCGGTTAAATCCATGCGCTCAACGTA
TGGGCTGCCGAGAATACTGCATAGCTAGGGAGTGGGAGAGGTAGACGGTACTCGGTAGGAAGGGGTAAAATCCTTTGATC
TATCGATGACCACCTGTGGCGAAGGCGGTCTACCAGAACACGTTCGACGGTGAGGGATGAAAGCTGGGGGAGCAAACCGG
ATTAGATACCCGGGTAGTCCCAGCTGTAAACGATGCAGACTCGATGATGCATTGGCATATAGCCAGTGCAGTGTCGCAGG
GAAGCCGTTAAGTCTGCCGCCTGGGAAGTACGTACGCAAGTATGAAACTTAAAGGAATTGGCGGGGGAGCACCACAAGGG
GTGAAGCCTGCGGTTCAATTGGAGTCAACGCCAGAAATCTTACCCGGAGAGACAGCAGAATGAAGGTCAAGCTGAAGACT
TTACCAGACAAGCTGAGAGGTGGTGCATGGCCGTCGCCAGCTCGTGCCGTGAGATGTCCTGTTAAGTCAGGTAACGAGCG
AGATCCCTGCCATTAGTTGCTATCATTATTCTCAGGAATAGTGGAGCGAACTAGTGGGACTGCCGTTGTTAAAACGGAGG
AAGGAAGGGGCTACGGCAGGTCAGTATGCCCCGAAACTCTGGGGCCACACGCGGGCTGCAATGGTAGTGACAATGAGTTC
CAAACTCGAAAGAGAGTGGCAATCTCCAAACACTACCACAGTTATGACTGAGGGCTGTAACTCGCCCTCACGAATATGGA
ATCCCTAGTAACCGCGCGTCATTACCACGCGGTGAATACGTCCCTGCTCCTTGCACACACCGCCCGTCGTTTCATCGAAG
TTTGCTTTTAGCGAGGTGATGTTTAATTGGCATTATCGAACTTGAGGTAAGCGACGAGGGAAAAGTCGTAACAAGGTGAC
CGTAGGGGAACCTGCGGTCGGATCACCTCCT
>CACIRF010000006.1:6508-7977
ATCCGTTTGATCCTGACGGACCTGACTGCTATCAGATTGATACTAAGCCATGTTAGTTATTGTAGTAATACAAGGCAGAC
GGCTCAGTAACACGTAGTCAACCTAACTTATGGACGGGGATAACCTCGGGAAACTGAGAATAATACCCGATAGGTCATGA
TGCCTGGAATGGTTTATGGCTCAAATAATTTATTGCCGTAGGATGGGACTGCGAGCTATCAGCTTGTTGGTGAGGTAATG
GCCCACCAAGGCTATTACAGCTACGGGCTCTGAGAGGAGTAGCCCGGAGATGGGTACTGAGACAAGGACCCAGGCCCTAT
GGGGCGCAGCAGGCGAGAAAACTTTGCAATGCGCGAAAGCTCGACAAGGTTAATCTGAGTGGTTCCTGCTAAAGGAACCT
TTTGTTAGTCGTAGAACCACTGATGAATAAGGGGTGGGCAAGTTCTGGTGTCAGCCGCCGCGGTAAAACCAGCACCTCAA
GTGGTCAGGATGATTATTGGGCCTAAAGCATCCGTAGCCTGTTCTGTAAGTTTTCGGTTAAATCCATAAGCTCAACTTAT
GGGCTGCCGAAAATACTGCAGAACTAGGGAGTGGGAGAGGTAGACGGTACTCGGTAGGAAGGGGTAAAATCCTTTGATCT
ATTGATGACCACCTGTGGCGAAGGCGGTCTACCAGAACACGTTCGACGGTGAGGGATGAAAGCTGGGGGAGCAAACCGGA
TTAGATACCCGGGTAGTCCCAGCTGTAAACGATGCAAACTCGATGATGCGTTGGCTTGTTGCTAGCGCAGTGTCGCAGGG
AAGCCGTTAAGTTTGCCGCCTGGGAAGTACGTACGCAAGTATGAAACTTAAAGGAATTGGCGGGGGAGCACCACAAGGGG
TGAAGCCTGCGGTTCAATTGGAGTCAACGCCTGAAACCTTACCCGGAGAGACAGCAGAATGAAGGTCAAGCTGAAGACTT
TACCAGACAAGCTGAGAGGTGGTGCATGGCCGTCGCCAGCTCGTGCCGTGAGATGTCCTGTTAAGTCAGGTAACGAGCGA
GATCCCTGCCTCTAGTTGCCACTATTACACCCTGGTGTAGTAGGGCGAATTAGGGGGACCGCCGCAGTTAATGCGGAGGA
AGGAAGGGGCCACGGCAGGTCAGTATGCCCCGAAACTCTGGGGCCACACGCGGGCTGCAATGGTAACGACAATGAGTTCC
AAAATCGAAAGATAGAGGTAATCCCTAAACGTTACCACAGTTGTGATTGAGGGCTGCAACTCGCCCTCATGAACATGGAA
TCCCTAGTAACCGCGTGTCATTATCGCGCAGTGAATACGTCCCTGCTCCTTGCACACACCGCCCGTCGTTTCATTGAAGT
TTGCCTTTAGCGAGGTGATGTCTAATTGGCATTATCGAACTTGGGGTAAGTGACAAGGGAAAAGTCGTAACAAGGTGACC
GTAGGGGAACCTGCGGTCGGATCACCTCCT
>CACIXQ010000004.1:1361-2831
AGGAGGTGATCCGACCGCAGGTTCCCCTACGGTCACCTTGTTACGACTTTTCCCTCGTCGCTTACCTCAAGTTCGATAAT
GCCAATTAAACATCACCTCGCTAAAAGCAAACTTCGATGAAACGACGGGCGGTGTGTGCAAGGAGCAGGGACGTATTCAC
CGCGTGGTAATGACGCGCGGTTACTAGGGATTCCATATTCGTGAGGGCGAGTTACAGCCCTCAGTCATAACTGTGGTAGT
GTTTGGAGATTGCCACTCTCTTTCGAGTTTGGAACTCATTGTCACTACCATTGCAGCCCGCGTGTGGCCCCAGAGTTTCG
GGGCATACTGACCTGCCGTAGCCCCTTCCTTCCTCCGTTTTAACAACGGCAGTCCCACTAGTTCGCTCCACTATTCCTGA
GAATAATGATAGCAACTAATGGCAGGGATCTCGCTCGTTACCTGACTTAACAGGACATCTCACGGCACGAGCTGGCGACG
GCCATGCACCACCTCTCAGCTTGTCTGGTAAAGTCTTCAGCTTGACCTTCATTCTGCTGTCTCTCCGGGTAAGATTTCTG
GCGTTGACTCCAATTGAACCGCAGGCTTCACCCCTTGTGGTGCTCCCCCGCCAATTCCTTTAAGTTTCATACTTGCGTAC
GTACTTCCCAGGCGGCAGACTTAACGGCTTCCCTGCGACACTGCACTGGCTATATGCCAATGCATCATCGAGTCTGCATC
GTTTACAGCTGGGACTACCCGGGTATCTAATCCGGTTTGCTCCCCCAGCTTTCATCCCTCACCGTCGAACGTGTTCTGGT
AGACCGCCTTCGCCACAGGTGGTCATCGATAGATCAAAGGATTTTACCCCTTCCTACCGAGTACCGTCTACCTCTCCCAC
TCCCTAGCTATGCAGTATTCTCGGCAGCCCATACGTTGAGCGCATGGATTTAACCGAAAACTAACAAAGCCGGCTACGGA
TGCTTTAGGCCCAATAATCCTCCTGACCACTTGAGGTGCTGGTTTTACCGCGGCGGCTGACACCAGAACTTGCCCACCCC
TTATTCACTAGTGGTTTTACGACTTGCAAAAGATTTCTTTAGCAGAAATCACTCGGACTAACCTTGTCGTGCTTTCGCAC
ATTGCAAAGTTTTCTCGCCTGCTGCGCCCCATAGGGCCTGGGTCCGTGTCTCAGTACCCATCTCCGGGCTTCTCCTCTCA
GAGCCCGTACCTGTAATCGCCTTGGTGGGCCATTACCCCACCAACAAGCTGATAGGCCGCAGTCCCATCCTATGGCGAAC
GAATCATTTCAACCATAAACCATTCCAGGCATTATGATCTATCGAGTATTATGCTCAGTTTCCCGAGATTATCCTCGTCC
ATAGGGTAGGTTGACTACGTGTTACTGAGCCGTATGCCTTGTATTACTACAAAAACTCGCATGGCTTAGTATTAATCCGA
TAGCAGTCAGGTCCGGCAGGATCAACCGGAT
>CACLID010000001.1:49950-51418
AGGAGGTGATCCGACCGCAGGTTCCCCTACGGTCACCTTGTTACGACTTTTCCCTTGTCACTTACCCCAAGTTCGATAAT
GCCAATTAGACATCACCTCGCTAAAGGCAAACTTCAATGAAACGACGGGCGGTGTGTGCAAGGAGCAGGGACGTATTCAC
TGCGCGATAATGACACGCGGTTACTAGGGATTCCATATTCATGAGGGCGAGTTGCAGCCCTCAATCATAACTGTGGTAAC
GTTTAGGGATTACCTCCATCTTTCGATTTCGGAACTCATTGTCGTTACCATTGCAGCCCGCGTGTGGCCCCAGAGTTTCG
GGGCATACTGACCTGCCGTGGCCCCTTCCTTCCTCCGCATTAACTGCGGCGGTCCCCCTAATTCGCCCCACTACTCCTGA
GAGTAATGGTGGCAACTAGAGGCAGGGATCTCGCTCGTTACCTGACTTAACAGGACATCTCACGGCACGAGCTGGCGACG
GCCATGCACCACCTCTCAGCTTGTCTGGTAAAGTCTTCAGCTTGACCTTCATTCTGCTGTCTCTCCGGGTAAGGTTTCAG
GCGTTGACTCCAATTGAACCGCAGGCTTCACCCCTTGTGGTGCTCCCCCGCCAATTCCTTTAAGTTTCATACTTGCGTAC
GTACTTCCCAGGCGGCAAACTTAACGGCTTCCCTGCGGCACTGCGCTAGCAACAAGCCAACGCATCACCGAGTCTGCATC
GTTTACAGCTGGGACTACCCGGGTATCTAATCCGGTTTGCTCCCCCAGCTTTCATCCCTCACCGTCGAACATGTTCTGGT
AGACCGCCTTCGCCACAGGTGGTCATCAATAGATCAAAGGATTTTACCCCTTCCTATCGAGTACCGTCTACCTCTCCCAT
TCCCTAGTTTTGCAGTATCTTCGGCGGCCCAACACTTGAGTTGTTGGATTTAACCGAAGACTTACAAAACAGGCTACGGA
TGCTTTAGGCCCAATAATCATCCTGACCACTTGAGGTGCTGGTTTTACCGCGGCGGCTGACACCAGAACTTGCCCACCCC
TTATTCGATAGTGGTTTTACGACTAACAAAAGGTTCCTTTAGCAGGAACCACTCGGATTAACCTTGTCGAGCTTTCGCAC
ATTGCAAAGTTTTCTCGCCTGCTGCGCCCCATAGGGCCTGGGTCCTTGTCTCAGTACCCATCTCCGGGCTACTCCTCTCA
GAGCCCGTAGCTGTAATCGCCTTGGTGGGCCATTACCTCACCAACAAGCTGATAGCTCGCAGTCCCATCCTACGGCGACA
TTCATTTTGGCCATAAACCATTCCAGGCATAATGGCGTATCTGGTATTATCCTCAGTTTCCCGAAGTTATTCCAGTCCAT
AGGTTAGGTTGACTACGCGTTACTGAGCCGTCTGCCTTGTATTACTACAATGACTAACATGGCTTAGTATCAATCCGATA
GCAGTCAGGTCCGTCAGGATCAAACGGAT
>CACLIK010000040.1:1891-3195
AGGAGGTGATCCGACCGCAGGTTCCCCTACGGTCACCTTGTTACGACTTTTCCCTCGTCGCTTACCTCAAGTTCGATAAT
GCCAATTAAACATCACCTCGCTAAAAGCAAACTTCGATGAAACGACGGGCGGTGTGTGCAAGGAGCAGGGACGTATTCAC
CGCGTGGTAATGACGCGCGGTTACTAGGGATTCCATATTCGTGAGGGCGAGTTACAGCCCTCAGTCATAACTGTGGTAGT
GTTTGAAGATTGCCACTCTCTTTCGAGTTTGGAACTCATTGTCACTACCATTGCAGCCCGCGTGTGGCCCCAGAGTTTCG
GGGCATACTGACCTGCCGTAGCCCCTTCCTTCCTCCGTTTTAACAACGGCAGTCCCACTAGTTCGCCCCACTATTCCTGA
GAATAATGATAGCAACTAATGGCAGGGATCTCGCTCGTTACCTGACTTAACAGGACATCTCACGGCACGAGCTGGCGACG
GCCATGCACCACCTCTCAGCTTGTCTGGTAAAGTCTTCAGCTTGACCTTCATTCTGCTGTCTCTCCGGGTAAGATTTCTG
GCGTTGACTCCAATTGAACCGCAGGCTTCACCCCTTGTGGTGCTCCCCCGCCAATTCCTTTAAGTTTCATACTTGCGTAC
GTACTTCCCAGGCGGCAGACTTAACGGCTTCCCTGCGACACTGCACTGGCTAGATGCCAATGCATCATCGAGTCTGCATC
GTTTACAGCTGGGACTACCCGGGTATCTAATCCGGTTTGCTCCCCCAGCTTTCATCCCTCACCGTCGAACGTGTTCTGGT
AGACCGCCTTCGCCACAGGTGGTCATCAATAGATCAAAGGATTTTACCCCTTCCTACTGAGTACCGTCTACCTCTCCCAC
TCCCTAGCTGTGTATTTCCGACAGCCCATGCGTTGAGCACATGGATTTAACCGAAAACTAACAAAGCAGGCTACGGATGC
TTTAGGCCCAATAATCCTCCTGACCACTTGAGGTGCTGGTTTTACCGCGGCGGCTGACACCAGAACTTGCCCACCCCTTA
TTCACTAGTGGTTTTACAACTTGCAAAAGATCTCTTTAGCAGAAATCACTCGGACTAACCTTGTCGTGCTTTCGCACATT
GCAAAGTTTTCTCGCCTGCTGCGCCCCATAGGGCCTGGGTCCGTGTCTCAGTACCCATCTCCGGGCTTCTCCTCTCAGAG
CCCGTACCTGTAATCGCCTTGGTGGGCCATTACCTCACCAACAAGCTGATAGGCCGCAGTCCCATCCTATGGCGAACGAA
TCATTTCAACCATAAACCATTCCAG
>CACLNC010000047.1:320-1788
ATCCGGTTGATCCTGCCGGACCTGACTGCTATCGGATTGATACTAAGCCATGTTAGTCTTTGTAGTAATACAAGGCATAC
GGCTCAGTAACACGTAGTCAACCTAACTTATGGACGGGGATAACTTCGGGAAACTGATGATAATACCCGATAGGTCATTA
TGCCTGGAATGGTTTATGGCTTAAATGAATTTCGCCATAGGATGGGACTGCGGCCTATCAGCTTGTTGGTGAGGTAATGG
CCCACCAAGGCTATAACAGGTACGGGCTCTGAGAGGAGTAGCCCGGAGATGGGTACTGAGACAAGGACCCAGGTCCTATG
GGACGCAGCAGGCGAGAAAACTTTGCAATGTGCGAAAGCACGACAAGGTTAATCCGAGTGTTTCCTGCTAAAGGAATCTT
TTGTTAGTCGTAGAACCACTATCGAATAAGGGGTGGGCAAGTTCTGGTGTCAGCCGCCGCGGTAAAACCAGCACCTCAAG
TGGTCAGGAGGATTATTGGGCCTAAAGCATCCGTAGCCTGTTTTGTAAGTCTTCGGTTAAATCCACATGCTTAACATGTG
GGCTGCCGGAGATACTGCAAAACTAGGGAGTGGGAGAGGTAGACGGTACTTGATAGGAAGGGGTAAAATCCTTTGATCTA
TTGATGACCACCTGTGGCGAAGGCGGTCTACCAGAACACGTTCGACGGTGAGGGATGAAAGCTGGGGGAGCAAACCGGAT
TAGATACCCGGGTAGTCCCAGCTGTAAACGATGCAGACTCGGTGATGCATTGGTTTATTGCCAGTGCAGTGCCGCAGGGA
AGCCGTTAAGTCTGCCGCCTGGGAAGTACGTACGCAAGTATGAAACTTAAAGGAATTGGCGGGGGAGCACCACAAGGGGT
GAAGCCTGCGGTTCAATTGGAGTCAACGCCTGAAACCTTACCCGGAGAGACAGCAGAATGAAGGTCAAGCTGAAGACTTT
ACCAGACAAGCTGAGAGGTGGTGCATGGCCGTCGCCAGCTCGTGCCGTGAGATGTCCTGTTAAGTCAGGTAACGAGCGAG
ATCCCTACCATTAGTTGCCACCATTACTCTCAGGAGTAGTGGGGCGAATTAATGGGACCGCCGCAGTTAATGCGGAGGAA
GGAAGGGGCCACGGCAGGTCAGTATGCCCCGAAACTCTGGGGCCACACGCGGGCTGCAATGGTAGCGACAATGGGTTCCA
AAATCGAAAGATTGAGGCAATCCCCAAACGCTACCACAGTTATGATTGAGGGCTGCAACTCGCCCTCATGAATATGGAAT
CCCTAGTAACTGCGTGTCATTATCGCGCGGTGAATACGTCCCTGCTCCTTGCACACACCGCCCGTCGTTTCATTGAAGTT
TGCCCTTAACGAGGTAATGTCTAATTGGCACTATCGAACTTGGGGTAAGTGACAAGGGAAAAGTCGTAACAAGGTGACCG
TAGGGGAACCTGCGGTCGGATCACCTCCT
>CAJQRN010000022.1:19552-21021
ATCCGGTTGATCCTGCCGGACCTGACTGCTATCGGATTGATACTAAGCCATGCGAGTCATTGTAGCAATACAAGGCATAC
GGCTCAGTAACGCGTAGTCAACCTAACCTATGGACGGGAATAACCTCGGGAAACTGAGAATAATGCCCGATAGAACACTA
TACCTGGAATGGTTTGTGTTCCAAATGATTTATCGCCATAGGATGGGACTGCGGCCTATCAGTTTGTTGGTGAGGTAATG
GCCCACCAAGACTATTACAGGTACGGGCTCTGAGAGGAGTAGCCCGGAGATGGGTACTGAGACACGGACCCAGGCCCTAT
GGGGCGCAGCAGGCGAGAAAACTTTGCAATGTGCGAAAGCACGACAAGGTTAATCCGAGTGATTTGTGCTAAACGAATCT
TTTGTTAGTCCTAGAAACACTAACGAATAAGGGGTGGGCAAGTTCTGGTGTCAGCCGCCGCGGTAAAACCAGCACCTCAA
GTGGTCAGGATGATTATTGGGCCTAAAGCATCCGTAGCCGGCTCTGTAAGTTTTCGGTTAAATCTGTACGCTTAACGTAC
AGGCTGCCGGGAATACTGCAAAGCTAGGGAGTGGGAGAGGTAGACGGTACTCGGTAGGAAGTGGTAAAATGCTTTGATCT
ATCGATGACCACCTGTGGCGAAGGCGGTCTACCAGAACACGTCCGACGGTGAGGGATGAAAGCTGGGGGAGCAAACCGGA
TTAGATACCCGGGTAGTCCCAGCTGTAAACTATGCAAACTCAGTGATGCATTGGCTTGTGGCCAATGCAGTGCTGCAGGG
AAGCCGTTAAGTTTGCCGCCTGGGAAGTACGTACGCAAGTATGAAACTTAAAGGAATTGGCGGGGGAGCACCACAAGGGG
TGAAGCCTGCGGTTCAATTGGAGTCAACGCCAGAAATCTTACCCGGAGAGACAGCAGAATGAAGGTCAAGCTGAAGACTT
TACCAGACAAGCTGAGAGGTGGTGCATGGCCGTCGCCAGCTCGTGCCGTGAGATGTCCTGTTAAGTCAGGTAACGAGCGA
GATCCCTGCCTCTAGTTGCCACCATTACTCTCAGGAGTAGTGGGGCGAATTAGCGGGACCGCCGCAGTTAATGCGGAGGA
AGGAAGGGGCCACGGCAGGTCAGTATGCCCCGAAACTCTGGGGCCACACGCGGGCTGCAATGGTAGCGACAATTGGTTTC
GAATCCGAAAGGATGAGGTAATCCACAAACGCTACCACAGTTATGACTGAGGGCTGCAACTCGCCCTCACGAATATGGAA
TCCCTAGTAACTGCGTGTCATTATCGCGCGGTGAATACGTCCCTGCTCCTTGCACACACCGCCCGTCGTTTCATTGAAGT
GAGCTTTTAGCGAGGTGACGTCTAATTGGCGTTATCGAACTTGAGGTTCGTGACAAGGGAAAAGTCGTAACAAGGTGACC
GTAGGGGAACCTGCGGTCGGATCACCTCCT
>CAJQRY010000022.1:55347-56816
ATCCGGTTGATCCTGCCGGACCTGACTGCTATCGGATTGATACTAAGCCATGCGAGTCATTGTAGCAATACAAGGCATAC
GGCTCAGTAACGCGTAGTCAACCTAACCTATGGACGGGAATAACCTCGGGAAACTGAGAATAATGCCCGATAGAACACTA
TACCTGGAATGGTTTGTGTTCCAAATGATTTATCGCCATAGGATGGGACTGCGGCCTATCAGTTTGTTGGTGAGGTAATG
GCCCACCAAGACTATTACAGGTACGGGCTCTGAGAGGAGTAGCCCGGAGATGGGTACTGAGACACGGACCCAGGCCCTAT
GGGGCGCAGCAGGCGAGAAAACTTTGCAATGTGCGAAAGCACGACAAGGTTAATCCGAGTGATTTGTGCTAAACGAATCT
TTTGTTAGTCCTAGAAACACTAACGAATAAGGGGTGGGCAAGTTCTGGTGTCAGCCGCCGCGGTAAAACCAGCACCTCAA
GTGGTCAGGATGATTATTGGGCCTAAAGCATCCGTAGCCGGCTCTGTAAGTTTTCGGTTAAATCTGTACGCTTAACGTAC
AGGCTGCCGGGAATACTGCAGAGCTAGGGAGTGGGAGAGGTAGACGGTACTCGGTAGGAAGTGGTAAAATGCTTTGATCT
ATCGATGACCACCTGTGGCGAAGGCGGTCTACCAGAACACGTCCGACGGTGAGGGATGAAAGCTGGGGGAGCAAACCGGA
TTAGATACCCGGGTAGTCCCAGCTGTAAACTATGCAAACTCAGTGATGCATTGGCTTGTGGCCAATGCAGTGCTGCAGGG
AAGCCGTTAAGTTTGCCGCCTGGGAAGTACGTACGCAAGTATGAAACTTAAAGGAATTGGCGGGGGAGCACCACAAGGGG
TGAAGCCTGCGGTTCAATTGGAGTCAACGCCAGAAATCTTACCCGGAGAGACAGCAGAATGAAGGTCAAGCTGAAGACTT
TACCAGACAAGCTGAGAGGTGGTGCATGGCCGTCGCCAGCTCGTGCCGTGAGATGTCCTGTTAAGTCAGGTAACGAGCGA
GATCCCTGCCTCTAGTTGCCACCATTACTCTCAGGAGTAGTGGGGCGAATTAGCGGGACCGCCGCAGTTAATGCGGAGGA
AGGAAGGGGCCACGGCAGGTCAGTATGCCCCGAAACTCTGGGGCCACACGCGGGCTGCAATGGTAGCGACAATTGGTTTC
GAATCCGAAAGGATGAGGTAATCCACAAACGCTACCACAGTTATGACTGAGGGCTGCAACTCGCCCTCACGAATATGGAA
TCCCTAGTAACTGCGTGTCATTATCGCGCGGTGAATACGTCCCTGCTCCTTGCACACACCGCCCGTCGTTTCATTGAAGT
GAGCTTTTAGCGAGGTGACGTCTGATTGGCGTTATCGAACTTGAGGTTCGTGACAAGGGAAAAGTCGTAACAAGGTGACC
GTAGGGGAACCTGCGGTCGGATCACCTCCT
>CAJQSS010000018.1:23089-24558
ATCCGGTTGATCCTGCCGGACCTGACTGCTATCGGATTGATACTAAGCCATGCGAGTCATTGTAGCAATACAAGGCATAC
GGCTCAGTAACGCGTAGTCAACCTAACCTATGGACGGGAATAACCTCGGGAAACTGAGAATAATGCCCGATAGAACATTA
TGCCTGGAATGGTTTATGTTCCAAATGATTTATCGCCATAGGATGGGACTGCGGCCTATCAGTTTGTTGGTGAGGTAATG
GCCCACCAAGACTATTACAGGTACGGGCTCTGAGAGGAGTAGCCCGGAGATGGGTACTGAGACACGGACCCAGGCCCTAT
GGGGCGCAGCAGGCGAGAAAACTTTGCAATGTGCGAAAGCACGACAAGGTTAATCCGAGTGATTTCTGCTAAAGAGATCT
TTTGTTAGTCCTAGAAACACTAACGAATAAGGGGTGGGCAAGTTCTGGTGTCAGCCGCCGCGGTAAAACCAGCACCTCAA
GTGGTCAGGATGATTATTGGGCCTAAAGCATCCGTAGCCGGCTCTGTAAGTTTTCGGTTAAATCTGTACGCTCAACGTAC
AGGCTGCCGGGAATACTGCAGAACTAGGGAGTGGGAGAGGTAGACGGTACTCGGTAGGAAGTGGTAAAATGCTTTGATCT
ATCGATGACCACCTGTGGCGAAGGCGGTCTACCAGAACACGTCCGACGGTGAGGGATGAAAGCTGGGGGAGCAAACCGGA
TTAGATACCCGGGTAGTCCCAGCTGTAAACTATGCAAACTCAGTGATGCATTGGCTTGTGGCCAATGCAGTGCTGCAGGG
AAGCCGTTAAGTTTGCCGCCTGGGAAGTACGTACGCAAGTATGAAACTTAAAGGAATTGGCGGGGGAGCACCACAAGGGG
TGAAGCCTGCGGTTCAATTGGAGTCAACGCCAGAAATCTTACCCGGAGAGACAGCAGAATGAAGGTCAAGCTGAAGACTT
TACCAGACAAGCTGAGAGGTGGTGCATGGCCGTCGCCAGCTCGTGCCGTGAGATGTCCTGTTAAGTCAGGTAACGAGCGA
GATCCCTGCCTCTAGTTGCCACCATTACTCTCAGGAGTAGTGGGGCGAATTAGCGGGACCGCCGCAGTTAATGCGGAGGA
AGGAAGGGGCCACGGCAGGTCAGTATGCCCCGAAACTCTGGGGCCACACGCGGGCTGCAATGGTAACGACAATTGGTTTC
GAATCCGAAAGGATGAGGTAATCCTCAAACGTTACCACAGTTATGACTGAGGGCTGCAACTCGCCCTCACGAATATGGAA
TCCCTAGTAACTGCGTGTCATTATCGCGCGGTGAATACGTCCCTGCTCCTTGCACACACCGCCCGTCGTTTCATTGAAGT
GAGCTTTTAGCGAGGTGACGTCTAATTGGCGTTATCGAACTTGAGGTTCGTGACAAGGGAAAAGTCGTAACAAGGTGACC
GTAGGGGAACCTGCGGTCGGATCACCTCCT
>CAKOFM010000135.1:3762-5228
AGGAGGTGATCCGGCCGCAGGTTCCCCTACGGCCACCTTGTTACGACTTCTCCCTCGTTGCTGACCCCAGGTTCGATAGT
GCCAATTAGACACAACCTCGCCAAGAACCAACTTCGATGAAGCGACGGGCGGTGTGTGCAAGGAGCAGGGACGTATTCAC
CGCGCGATGATGACACGCGGTTACTAGGGATTCCATATTCATGAGGGCGAGTTTCAGCCCTCAATCATAACTGGGGTAAG
GTTTAGGGATTGCCTCCTCCTTTCGGAATAGGAACCCATTGTCCTTACCATTGCAGCCCGCGTGTGGCCCGAGGGTTTCG
GGGCATACTGACCTGCCGTAGCCCCCTCCTTCCTCCGCCTCAGCGGCGGCGGTCCCTCTAATTAGCTCTGCTACTCCTGA
GAATAGCAGTAGCAACTAGAGGTAGGGATCTCGCTCGTTACCTGACTTAACAGGACACCTCACGGCACGAGCTGGCGACG
GCCATGCACCTCCTCTCAGCTTGTCTGGTAAAGTCTTCAGCTTGACCTTCACTCTGCTGTCGCCCCCGGTAAGATTCCCG
GCGTTGACTCCAATTGAACCGCAGGCTTCACCCCTTGTGGTGCTCCCCCGCCAATTCCTTTAAGTTTCAGTCTTGCGACC
GTACTCCCCAGGCGGCAGACTTAACGGCTTCCCTGCGGCACTGGGCTGGCACAAGGCTAGCCCATCACCGAGTCTGCATC
GTTTACAGCTGGGACTACCCGGGTATCTAATCCGGTTTGCTCCCCCAGCTTTCATCCCTCACCGTCGAGCGCGTTCTGGC
AAGCCGCCTTCGCCACTGGTGGTCTTCAATGGATCAAAGGATTTTACCCCTACCCACTGAGTACCGCTTGCCTCTCCCGC
CTCCTAGTCCTGTAGTATCCTCCGCGGCCCATCCGTTGAGCGGCTGGATTTAACGGAAGACTTGCAGAACCGGCTACGGA
TGCTTTAGGCCCAATAATCGTCCCGACCACTCGGGGTGCTGGTATTACCGCGGCGGCTGACACCAGACTTGCCCACCCCT
TATTCTGCACCATTTTTAGAGGTGCCAAAAGATCCCCTTAGCGGAAATCACTCAGAGTAACCCTGTCAGGCTTTCGCCTA
TTGCAGAGGTTTCGCGCCTGCTGCGCCCCATAGGGCCTGGGCCCTTGTCTCAGTGCCCATCTCCGGGCTTCTCCTCTCAG
AGCCCGTACCGGTTATAGGTTTGGTGGGCCATTACCTCACCAACTGCCTGATCGGCCGCAGTCCAATCCAGGGGCCATGT
AGATTTAGGCCATGATCCATTCCAGAAATCGTGACCTATCGTGGTTTATTCTCAGTTTCCCGAGGTTATCCACGTCCCCT
GGGCATGTTGACTACGTGTTACTGAGCCGTTCGCCACGCATTGCTACGTCGACTCGCATGGCTTAGTCCTACTCTGATAG
CAGTCGGGTCCGGCAGGATCAACCGGA
>CAKOFO010000276.1:4715-6181
AGGAGGTGATCCGGCCGCAGGTTCCCCTACGGCCACCTTGTTACGACTTCTCCCTCGTTGCTGACCCCAGGTTCGATAGT
GCCAATTAGACACAACCTCGCCAAGAACCAACTTCGATGAAGCGACGGGCGGTGTGTGCAAGGAGCAGGGACGTATTCAC
CGCGCGATGATGACACGCGGTTACTAGGGATTCCATATTCATGAGGGCGAGTTTCAGCCCTCAATCATAACTGGGGTAAG
GTTTAGGGATTGCCTCCTCCTTTCGGAATAGGAACCCATTGTCCTTACCATTGCAGCCCGCGTGTGGCCCGAGGGTTTCG
GGGCATACTGACCTGCCGTAGCCCCCTCCTTCCTCCGCCTCAGCGGCGGCGGTCCCTCTAATTAGCTCTGCTACTCCTGA
GAATAGCAGTAGCAACTAGAGGTAGGGATCTCGCTCGTTACCTGACTTAACAGGACACCTCACGGCACGAGCTGGCGACG
GCCATGCACCTCCTCTCAGCTTGTCTGGTAAAGTCTTCAGCTTGACCTTCACTCTGCTGTCGCCCCCGGTAAGATTCCCG
GCGTTGACTCCAATTGAACCGCAGGCTTCACCCCTTGTGGTGCTCCCCCGCCAATTCCTTTAAGTTTCAGTCTTGCGACC
GTACTCCCCAGGCGGCAGACTTAACGGCTTCCCTGCGGCACTGGGCTGGCACAAGGCTAGCCCATCACCGAGTCTGCATC
GTTTACAGCTGGGACTACCCGGGTATCTAATCCGGTTTGCTCCCCCAGCTTTCATCCCTCACCGTCGAGCGCGTTCTGGC
AAGCCGCCTTCGCCACTGGTGGTCTTCAATGGATCAAAGGATTTTACCCCTACCCACTGAGTACCGCTTGCCTCTCCCGC
CTCCTAGTCCTGTAGTATCCTCCGCGGCCCATCCGTTGAGCGGCTGGATTTAACGGAAGACTTGCAGAACCGGCTACGGA
TGCTTTAGGCCCAATAATCGTCCCGACCACTCGGGGTGCTGGTATTACCGCGGCGGCTGACACCAGACTTGCCCACCCCT
TATTCTGCACCATTTTTAGAGGTGCCAAAAGATCCCCTTAGCGGAAATCACTCAGAGTAACCCTGTCAGGCTTTCGCCTA
TTGCAGAGGTTTCGCGCCTGCTGCGCCCCATAGGGCCTGGGCCCTTGTCTCAGTGCCCATCTCCGGGCTTCTCCTCTCAG
AGCCCGTACCGGTTATAGGTTTGGTGGGCCATTACCTCACCAACTGCCTGATCGGCCGCAGTCCAATCCAGGGGCCATGT
AGATTTAGGCCATGATCCATTCCAGAAATCGTGACCTATCGTGGTTTATTCTCAGTTTCCCGAGGTTATCCACGTCCCCT
GGGCATGTTGACTACGTGTTACTGAGCCGTTCGCCACGCATTGCTACGTCGACTCGCATGGCTTAGTCCCACTCTGATAG
CAGTCGGGTCCGGCAGGATCAACCGGA
>CAKOFP010000282.1:10588-12054
TCCGGTTGATCCTGCCGGACCCGACTGCTATCAGAGTGGGACTAAGCCATGCGAGTCGACGTAGCAATGCGTGGCGAACG
GCTCAGTAACACGTAGTCAACATGCCCAGGGGACGTGGATAACCTCGGGAAACTGAGAATAAACCACGATAGGTCACGAT
TTCTGGAATGGATCATGGCATAAATCTACATGGCCCCTGGATTGGACTGCGGCCGATCAGGCTGTTGGTGAGGTAATGGC
CCACCAAACCTATAACCGGTACGGGCTCTGAGAGGAGAAGCCCGGAGATGGGCACTGAGACAAGGGCCCAGGCCCTATGG
GGCGCAGCAGGCGCGAAACCTCTGCAATAGGCGAAAGCCTGACAGGGTTACTCTGAGTGATTTCCGCTAAGGGGATCTTT
TGGCACCTCTAAAAATGGTGCAGAATAAGGGGTGGGCAAGTCTGGTGTCAGCCGCCGCGGTAATACCAGCACCCCGAGTG
GTCGGGACGATTATTGGGCCTAAAGCATCCGTAGCCGGTTCTGCAAGTCTTCCGTTAAATCCAGCCGCTCAACGGATGGG
CCGCGGAGGATACTACAGGACTAGGAGGCGGGAGAGGCAAGCGGTACTCAGTGGGTAGGGGTAAAATCCTTTGATCCATT
GAAGACCACCAGTGGCGAAGGCGGCTTGCCAGAACGCGCTCGACGGTGAGGGATGAAAGCTGGGGGAGCAAACCGGATTA
GATACCCGGGTAGTCCCAGCTGTAAACGATGCAGACTCGGTGATGGGCTAGCCTTGTGCCAGCCCAGTGCCGCAGGGAAG
CCGTTAAGTCTGCCGCCTGGGGAGTACGGTCGCAAGACTGAAACTTAAAGGAATTGGCGGGGGAGCACCACAAGGGGTGA
AGCCTGCGGTTCAATTGGAGTCAACGCCGGGAATCTTACCGGGGGCGACAGCAGAGTGAAGGTCAAGCTGAAGACTTTAC
CAGACAAGCTGAGAGGAGGTGCATGGCCGTCGCCAGCTCGTGCCGTGAGGTGTCCTGTTAAGTCAGGTAACGAGCGAGAT
CCCTACCTCTAGTTGCTACTGCTATTCTCAGGAGTAGCAGAGCTAATTAGAGGGACCGCCGCCGCTGAGGCGGAGGAAGG
AGGGGGCTACGGCAGGTCAGTATGCCCCGAAACCCTCGGGCCACACGCGGGCTGCAATGGTAAGGACAATGGGTTCCTAT
TCCGAAAGGAGGAGGCAATCCCTAAACCTTACCCCAGTTATGATTGAGGGCTGAAACTCGCCCTCATGAATATGGAATCC
CTAGTAACCGCGTGTCATCATCGCGCGGTGAATACGTCCCTGCTCCTTGCACACACCGCCCGTCGCTTCATCGAAGTTGG
TTCTTGGCGAGGTTGTGTCTAATTGGCACTATCGAACCTGGGGTCAGCAACGAGGGAGAAGTCGTAACAAGGTGGCCGTA
GGGGAACCTGCGGCCGGATCACCTCCT
>CALBML010000317.1:22204-23561
TCCAACTGCACCTTCCGGTACAGTTACTGTGTTACGACTTATTCAAAATCTCTTAAAAGTAGTCATACCCAACCCATATA
ATAATTTTTAGTTAAATAAATTTAAGCTAAATTTATATATATTTAGTTAAGGCACTTTCCATCTTTGTCGGATTTTTTGA
AGCGACGGGCGATTAGTACTTCTGAAATTGCCTTATTCACCTCTGCGACTCTACTCAGAGATTACTATCAAGTCCTACTT
CATAAGGTTGAGTTTCAAACCTTAATCCGAACTAAGTTTGTCTTTTGTTATTGGTTTGTTATTACTAACTTACTTAACTC
TGTAACAAACATTGTATTACATGTGTAGCCCCTTCCATAAGAAACATGAAGATTTGACGTAATCCCTCCCTTCCTCCAAT
TTTAGTTGGCGGTTCTATTATAGTCCTTTTTCTATTTTCATAAAAATTTAGTAAATAATAGTAAGGGTTTCATTCGTTAC
CGGAATTAACCTAACATCACAAAACACGAATTGACGACAACCATGCATTATCTGTTTTCAAAATTTTTTATTTGAAGCTA
GAAAGGGTAAGATTTCGCGTGGATTATCGAATTAAACCACATAATCCCCTAACTGGATATTTCAGACAGTCTAATATTTT
GAATTTTAACCTTGCGGTCGTAGTTCTCAGGTGGAATGTTTAACGAGTTATCTACAGCACTGATTTATTTTTCTTTTCTT
CCCCGATTTATAAAATCAAATGAATGAAAAAATAATTTTTACCAACACTTAACATTCATAGTTTACTGCTTAGACTACTA
GGGTATCTAATCCTATTTGCTACCTAAGCTTTCGTGTCTCAGCGTCAGTTATTACCCAGATCACAGCCTTCGCCTTTTGG
TCTTCCTTATAATATAAACACATTCTATCGTTACACTATAAATTCGGTGATCCTCTATATAACTCTAGATATTAAGTATC
TTATCCATATCCATGTTTTACATGGTCTTTAAAATAAGACTTTAATTTCCGCCTACACACCCTTTACACCTAAATTCATA
CCGGAAAATACTTGAGCTTCACGTATAACCGAGACTTCTGGCACGCATATTTGACAGCCCTTTAAAATATACTAACGTCA
CTATCCTCGTATATTCCCTTTTTTATTTATTTTTTTGAAATAAAATAAAAATGTGCAATATGACTTCGTCACCCTTTCGG
GCATTGCGAAATATTCTTTACTGCTGCCTCTTATTGAGTCTTACCCTTGTTTCAGTGTAAGTGTGGCTGTTCATTCTTTC
AAATCAGCTACGGATCTTTGCCTTGGTAGTCTCTTACACTTACCAACTAACTAATCCGATATTAGCCCCTCTTAAAGC
>CALBPK010000036.1:80322-80866
AGGAGGTGATCCGACCGCAGGTTCCCCTACGGTCACCTTGTTACGACTTTTCCCTTGTCACGAACCTCAAGTTCAATAAC
GCCAATCAGACGTCACATCACTAAAAGCTCACTTCAATGAAACGACGGGCGGTGTGTGCAAGGAGCAGGGACGTATTCAC
CGCGCGATAATGACACGCAGTTACTAGGGATTCCATATTCGTGAGGGCGAGTTGCAGCCCTCAGTCATAACTGTGGTAAT
GTTTACGGATTACCTCTTCCTTTCGGGTTCGGAACCTATTGTCATTACCATTGCAGCCCGCGTGTGGCCCCAGAGTTTCG
GGGCATACTGACCTGCCGTGGCCCCTTCCTTCCTCCGCATTAACTGCGGCGGTCCCGCTAATTCGCCCCACTACTCCTGA
GAGTAATGGTGGCAACTAGAGGCAGGGATCTCGCTCGTTACCTGACTTAACAGGACATCTCACGGCACGAGCTGGCGACG
GCCATGCACCACCTCTCAGCTTGTCTGGTAAAGTCTTCAGCTTGACCTTCATTCTGCTGTCTCTC
>CALBPK010000047.1:2-1050
GCAGGGATCTCGCTCGTTACCTGACTTAACAGGACATCTCACGGCACGAGCTGGCGACGGCCATGCACCACCTCTCAGCT
TGTCTGGTAAAGTCTTCAGCTTGACCTTCATTCTGCTGTCTCTCCGGGTAAGATTTCTGGCGTTGACTCCAATTGAACCG
CAGGCTTCACCCCTTGTGGTGCTCCCCCGCCAATTCCTTTAAGTTTCATACTTGCGTACGTACTTCCCAGGCGGCAAACT
TAACGGCTTCCCTGCAACACTGCATTGGCCACAAGCCAATGCATCACTGAGTTTGCATAGTTTACGGCTGGGACTACCCG
GGTATCTAATCCGGTTTGCTCCCCCAGCTTTCATCCCTCACCGTCGGACGTGTTCTGGTAGACCGCCTTCGCCACAGGTG
GTCATCGAGAGATCAAAGCATTTTACCACTTCCTCCCGAGTACCGTCTACCTCTCCCACTCCCTAGCCCTGCAGTATTCC
CGGCGGCCTGTATGTTGAGCATACAGATTTAACCGAAAACTTACAGAGCAGGCTACGGATGCTTTAGGCCCAATAATCAT
CCTGACCACTTGAGGTGCTGGTTTTACCGCGGCGGCTGACACCAGAACTTGCCCACCCCTTATTCGTTAGTGTTTTTAGG
ACTAACAAAAGGTTCCTTTAGCAGAAACCACTCGGATTAACCTTGTCGTGCTTTCGCACATTGCAAAGTTTTCTCGCCTG
CTGCGCCCCATAGGGCCTGGGTCCGTGTCTCAGTACCCATCTCCGGGCTACTCCTCTCAGAGCCCGTACCTGTAATAGTC
TTGGTGGGCCATTACCTCACCAACAAACTGATAGGCCGCAGTCCCATCCTACGGCGATAAATCATTTGGAACATAAACCA
TTCCAGGCATAATGTTCTATCGGGCATTATACTCAGTTTCCCGAGGTTATTCCCGTCCATAGGGTAGGTTGACTACGCGT
TACTGAGCCGTCTGCCTTGTATTGCTACAATGACTCGCATGGCTTAGTATCAATCCGATAGCAGTCAGGTCCGGCAGGAT
CAACCGGAT
>CALLTX010000012.1:30560-31743
ATCCGGTTGATCCTGCCGGACCTGACTGCTATCGGATTGATACTAAGCCATGCGAGTCATTGTAGCAATACAAGGCAGAC
GGCTCAGTAACGCGTAGTCAATCTACCCTATGGACGGGAATAACCTCGGGAAACTGAGAATAATGCCCGATAGAACATTA
TGCCTGGAATGGTTTATGTTTCAAATGATTTATCGCCATAGGATGGGACTGCGGCCTATCAGTTTGTTGGTGAGGTAATG
GCCCACCAAGACTATTACAGGTACGGGCTCTGAGAGGAGTAGCCCGGAGATGGGTACTGAGACACGGACCCAGGCCCTAT
GGGGCGCAGCAGGCGAGAAAACTTTGCAATGTGCGAAAGCACGACAAGGTTAATCCGAGTGGTTTCTGCTAAAGAAACCT
TTTGTCAGTCCTAGAAACACTAACGAATAAGGGGTGGGCAAGTTCTGGTGTCAGCCGCCGCGGTAAAACCAGCACCTCAA
GTGGTCAGGATGATTATTGGGCCTAAAGCATCCGTAGCTCGTTTTGTAAGTTTTCGGTTAAATCCATGCGCTTAACGTAT
GGGCTGCCGGGAATACTGCATAACTAGGAAGTGGGAGAGGTAGACGGTACTCGGGAGGAAGGGGTAAAATCCTTTGATCT
CTTGATGACCACCTGTGGCGAAGGCGGTCTACCAGAACACGTTCGACGGTGAGGGATGAAAGCTGGGGGAGCAAACCGGA
TTAGATACCCGGGTAGTCCCAGCTGTAAACTATGCAAACTCAGTGATGCATTGGCTTATGGCCAATGCAGTGCTGCAGGG
AAGCCGTTAAGTTTGCCGCCTGGGAAGTACGTACGCAAGTATGAAACTTAAAGGAATTGGCGGGGGAGCACCACAAGGGG
TGAAGCCTGCGGTTCAATTGGAGTCAACGCCAGAAATCTTACCCGGAGAGACAGCAGAATGAAGGTCAAGCTGAAGACTT
TACCAGACAAGCTGAGAGGTGGTGCATGGCCGTCGCCAGCTCGTGCCGTGAGATGTCCTGTTAAGTCAGGTAACGAGCGA
GATCCCTGCCTCTAGTTGCCACCATTACTCTCAGGAGTAGTGGGGCGAATTAGCGGGACCGCCGCAGTTAATGCGGAGGA
AGGAAGGGGCCACGGCAGGTCAGTATGCCCCGAAACTCTGGGGCCACACGCGGGCTGCAATGGT
>CAMLDP010000038.1:5699-7167
CTCCGGTTGATCCTGCCGGACCCGACTGCTATCAGAGTGGGACTAAGCCATGCGAGTTAACGCAGCAATGCGTGGCATAC
GGCTCAGTAACACGTAGTCAACATGCCCAGGGGACGTGGATAACCTCGGGAAACTGAGGATAAACCGCGATAGGCCAAGG
TTTCTGGAATGGATCATGGCTGAAACCTATATGGCCCCTGGATTGGACTGCGGCCGATCAGGCTGTTGGTGAGGTAATGG
CCCACCAAACCTGTAACCGGTACGGGCTCTGAGAGGAGGAGCCCGGAGATGGGCACTGAGACAAGGGCCCAGGCCCTATG
GGGCGCAGCAGGCGCGAAACCTCTGCAATAGGCGAAAGCTTGACAGGGTTACTCTGAGTGACGTCCGTTAAGGACGTCTT
TTGGCACCTCTAAAAATGGTGCAGAATAAGGGGTGGGCAAGTCTGGTGTCAGCCGCCGCGGTAATACCAGCACCCCGAGT
GGTCGGGACGATTATTGGGCCTAAAGCATCCGTAGCCGGTTCTGCAAGTCTTCCGTTAAATCCACCTGCTCAACAGATGG
GCCGCGGAGGATACTACAGGGCTAGGAGGCGGGAGAGGCAAGCGGTACTCAGTGGGTAGGGGTAAAATCCTCTGATCCAC
TGAAGACCACCAGTGGCGAAGGCGGCTTGCCAGAACGCGCTCGACGGTGAGGGATGAAAGCTGGGGGAGCAAACCGGATT
AGATACCCGGGTAGTCCCAGCTGTAAACGATGCAGACTCGGTGATGGGTTGGCTTTGGGCCAACCCAGTGCCGCAGGGAA
GCCGTTAAGTCTGCCGCCTGGGGAGTACGGTCGCAAGACTGAAACTTAAAGGAATTGGCGGGGGAGCACCACAAGGGGTG
AAGCCTGCGGTTCAATTGGAGTCAACGCCGGAAATCTTACCGGGGGCGACAGCAGAGTGAAGGTCAAGCTGAAGACTTTA
CCAGACAAGCTGAGAGGAGGTGCATGGCCGTCGCCAGCTCGTGCCGTGAGGTGTCCTGTTAAGTCAGGTAACGAGCAAGA
TCCCTGCCTCTAGTTGCTACTGCTGGTCTCCGGACTAGCAGGGCTAATTAGAGGGACCGCCGCCGCTGAGGCGGAGGAAG
GAGGGGGCTACGGCAGGTCAGTATGCCCCGAAACCCTCGGGCCACACGCGGGCTGCAATGGTAAGGACAACGGGCTCCGA
TTCCGAAAGGAGGAGGCAATCCCACAAACCTTACCTCAGTTATGATTGAGGGCTGAAACTCGCCCTCATGAATCTGGAAT
CCCTAGTAACCGCGTGTCACTATCGCGCGGTGAATACGTCCCTGCTCCTTGCACACACCGCCCGTCGCTTCACCGAAGCT
GGTTCTTGGCGAGGTGGCGCCTAATTGGCGCTATCGAACCTGGGGTCAGCAACGGGGGAGAAGTCGTAACAAGGTAGTCG
TAGGGGAACCTGCGGCTGGATCACCTCCT
>CAMLKF010000045.1:3102-4570
AGGAGGTGATCCAGCCGCAGGTTCCCCTACGACTACCTTGTTACGACTTCTCCCCCGTTGCTGACCCCAGGTTCGATAGC
GCCAATTAGGCGCCACCTCGCCAAGAACCAGCTTCGGTGAAGCGACGGGCGGTGTGTGCAAGGAGCAGGGACGTATTCAC
CGCGCGATGGTGACACGCGGTTACTAGGGATTCCATATTCATGAGGGCGAGTTTCAGCCCTCAATCATAACTGAGGTAAG
GTTTGTGGGATTTCCTCCTCCTTTCGGAATCGGTACCCGTTGTCCTTACCATTGCAGCCCGCGTGTGGCCCGAGGGTTTC
GGGGCATACTGACCTGCCGTAGCCCCCTCCTTCCTCCGCCTCAGCGGCGGCGGTCCCTCTAATTAGCCCCTCCGTTCCGG
AGAACGGTGGTAGCAACTAGAGGCAGGGATCTTGCTCGTTACCTGACTTAACAGGACACCTCACGGCACGAGCTGGCGAC
GGCCATGCACCTCCTCTCAGCTTGTCTGGTAAAGTCTTCAGCTTGACCTTCACACTGCTGTCGCCCCCGGTAAGATTCCC
GGCGTTGACTCCAATTGAACCGCAGGCTTCACCCCTTGTGGTGCTCCCCCGCCAATTCCTTTAAGTTTCAGTCTTGCGAC
CGTACTCCCCAGGCGGCAGACTTAACGGCTTCCCTGCGGCACTGGGTTGGCGCGAAGCCAACCCATCACCGAGTCTGCAT
CGTTTACAGCTGGGACTACCCGGGTATCTAATCCGGTTTGCTCCCCCAGCTTTCATCCCTCACCGTCGAGCGCGTTCTGG
CAAGCCGCCTTCGCCACTGGTGGTCTTCAGTGGATCAGAGGATTTTACCCCTACCCACTGAGTACCGCTTGCCTCTCCCG
CCTCCTAGCCCTGTAGTATCCTCCGCAGCCCATCTGTTGAGCAGGTGGATTTAACGGAAGACTTGCAGGACAAGCTACGG
ATGCTTTAGGCCCAATAATCGTCCCGACTACTCGGGGTGCTGGTATTACCGCGGCGGCTGACACCAGACTTGCCCACCCC
TTATTCTGCACCATTTTTAGAGGTGCCAAAAGATGCCCTTAGCGGGCATCACTCAGAGTAACCCTGTCAAGCTTTCGCCT
ATTGCAGAGTTTTCGCGCCTGCTGCGCCCCATAGGGCCTGGGCCCTTGTCTCAGTGCCCATCTCCGGGCTCCTTCTCTCA
AAGCCCGTACCGGTTATAGGTTTGGTGGGCCATTACCTCACCAACAGCCTGATCGGCCGCAGTCCAATCCAAGGGCCATG
TAGATTTCAGCCATTGTCCATTCCAGAAACCTTGGCCTATCGCGGTTTATCCTCAGTTTCCCGAGGTTATTCACGTCCCT
TGGGCATGTTGACTACGTGTTACTGAGCCGTATGCCACGCATTGCTGCGTTGACTCGCATGGCTTAGTCCCACTCTGATA
GCAGTCGGGTCCGGCAGGATCAACCGGAG
>DADK01000024.1:2680-4150
AGGAGGTGATCCGACCGCAGGTTCCCCTACGGTCACCTTGTTACGACTTTTCCCTTGTCACGAACCTCAAGTTCGATAAC
GCCAATTAGACGTCACCTCGCTAAAAGCTCACTTCAATGAAACGACGGGCGGTGTGTGCAAGGAGCAGGGACGTATTCAC
CGCGCGATAATGACACGCAGTTACTAGGGATTCCATATTCGTGAGGGCGAGTTACAGCCCTCAGTCATAACTGTGGTAAC
GTTTGAGGATTACCTCATCCTTTCGGATTTGAAACCCATTGTCGTTACCATTGCAGCCCGCGTGTGGCCCCAGAGTTTCG
GGGCATACTGACCTGCCGTGGCCCCTTCCTTCCTCCGCATTAACTGCGGCGGTCCCACTAATTCGCCCCACTACTCCTGA
GAGTAATGGTGGCAACTAGCAGCAGGGATCTCGCTCGTTACCTGACTTAACAGGACATCTCACGGCACGAGCTGGCGACG
GCCATGCACCACCTCTCAGCTTGTCTGGTAAAGTCTTCAGCTTGACCTTCATCCTGCTGTCTCTCCGGGTAAGATTTCTG
GCGTTGACTCCAATTGAACCGCAGGCTTCACCCCTTGTGGTGCTCCCCCGCCAATTCCTTTAAGTTTCATACTTGCGTAC
GTACTTCCCAGGCGGCAAACTTAACGGCTTCCCTGCAATACTGCACTGGCCTTAAAGCCAATGCATCACTGAGTTTGCAT
AGTTTACAGCTGGGACTACCCGGGTATCTAATCCGGTTTGCTCCCCCAGCTTTCATCCCTCACCGTCGGACGTGTTCTGG
TAGACCGCCTTCGCCACAGGTGGTCATCAATAGATCAGAGGATTTTACCCCTTCCTACCGAGTACCGTCTACCTCTCCCA
CTCCCTAGCGCTGCAGTATTCCCGGCAGCCTGTACGTTGAGCGTACAGATTTAACCGAAAACTTATAGCGCCGGCTACGG
ATGCTTTAGGCCCAATAATCATCCTGACCACTTGAGGTGCTGGTTTTACCGCGGCGGCTGACACCAGAACTTGCCCACCC
CTTATTCGTCGGTGTTTCTAGGACTGACAAAAGGTTCCTTTAGCAGAAACCACTCGGATTAACCTTGTCGTGCTTTCGCA
CATTGCAAAGTTTTCTCGCCTGCTGCGCCCCATAGGGCCTGGGTCCGTGTCTCAGTACCCATCTCCGGGCTACTCCTCTC
AGAGCCCGTACCTGTAATAGTCTTGGTGGGCCATTACCTCACCAACAAACTGATAGGCCGCAGTCCCATCCTACGGCGAT
AAATCATTTGGAACATAAACCATTCCAGGCATAATGTTCTATCGGGCATTATTCTCAGTTTCCCGAGATTATTCCCGTCC
ATAGGTTAGGTTGACTACGCGTTACTGAGCCGTCTGCCTTGTATTGCTACAATGACTCGCATGGCTTAGTATCAATCCGA
TAGCAGTCAGGTCCGGCAGGATCAACCGGAT
>DAHA01000152.1:1-736
GGACTACCCGGGTATCTAATCCGGTTTGCTCCCCCAGCTTTCATCCCTCACCGTCGAGCGCGTTCTGGCAAGCCGCCTTC
GCCACTGGTGGTCTTCAATGGATCAAAGGATTTTACCCCTACCCACTGAGTACCGCTTGCCTCTCCCGCCTCCTAGTCCT
GTAGTATCCTCCGCGGCCCATCCGTTGAGCGGCTGGATTTAACGGAAGACTTGCAGAACCGGCTACGGATGCTTTAGGCC
CAATAATCGTCCCGACCACTCGGGGTGCTGGTATTACCGCGGCGGCTGACACCAGACTTGCCCACCCCTTATTCTGCACC
ATTTTTAGAGGTGCCAAAAGATCCCCTTAGCGGAAATCACTCAGAGTAACCCTGTCAGGCTTTCGCCTATTGCAGAGGTT
TCGCGCCTGCTGCGCCCCATAGGGCCTGGGCCCTTGTCTCAGTGCCCATCTCCGGGCTTCTCCTCTCAGAGCCCGTACCG
GTTATAGGTTTGGTGGGCCATTACCTCACCAACAGCCTGATCGGCCGCAGTCCAATCCAGGGGCCATGTAGATTTAAGCC
ATGATCCATTCCAGAAATCGTGACCTATCGTGGTTTATTCTCAGTTTCCCGAGATTATCCACGTCCCCTGGGCATGTTGA
CTACGTGTTACTGAGCCGTTCGCCACGCATTGCTACGTCGACTCGCATGGCTTAATCCCACTCTGATAGCAGTCGGGTCC
GGCAGGATCAACCGGA
>DAIDTO010000222.1:1808-2466
AAACACAAGTTCAACTACGAACGTTTTAACCGCAACAACTTTAATATACGCTATTGGAGCTGGAATTACCGCGGCTGCTG
GCACCAGACTTGCCCTCCAATTGATCCTCGTTAAAGGATTTAAAGTGTACTCATTCCAATTACAAGGCCTCGGATGTGAG
TCTTGTATTGTTATTTTTCGTCACTACCTCCCCGTGCCGGGAGTGGGTAATTTACGCGCCTGCTGCCTTCCTTAGATGTG
GTAGCCGTTTCTCAGGCTCCCTCTCCGGAATCGAACCCTGATTCCCCGTTACCCGTTGCAACCAAGGTAGTCCAAGACAC
TACCTTCAATAGTTGATAGGGCAGACATTTGAAAGATCCGTCGCCGGTACGAAGACCATGCGATCAACAAATTATCCAGA
GTTCAACCATTTTATTTGAGCAAACCGAAGTTTACCCCATTGGTTTTTGTCTAATAAAAGCAAGGATCTGTTAGGATCCC
ATTAAGTGCATGTATTAGCTCTAGAATTACCACAGTTATCCAAGTAACTGTGAATACGATCTAAAAAACCATAACTGATA
TAATGAGCCTTATGCGGTTTAACTTTATTTTAGTATGTACTTAGACATGCATGGCTTAATCTTTGAGACAAGCATATGAC
TACTGGCAGGATCAACCAG
>DAIDTO010000744.1:70-906
CAAATCTTGTGCCAGCAGTCGCGGTAATACAAGGGAGACTAGTGTTATTCATCTTTATTAGGTTTAAAGGGTACCTAGAC
GGTGTATCTAGCCTGCGAGGGAACGGATACGACTAGAGTTTTATGTGGGAGGTAAATATTAGTACTACTAGTGTAGAGAT
GAAATTCTTTGATACTTTTAGGACAGGTAATGGTGAAAGCAATCCTCTATGTAAAAACTGACGTTGAGGGACGAAGGCTT
GGATATCGAACAGGATTAGATACCCTAATAGTCCTTGCAGAAAATGATGAATGCCATAAGTTAGATACTAAAAAGGGAAG
GATACAGATAGTCAACTATCCTTCTATTTTATTTGGCTTATAAATGAAAGTGTAAGCATTCCACCTCAAGAGTAATGTGG
CAACGCAGGAACTGAAATCATTAGACCGTTTCTGAAACCAGTAGTGAAGTATGTTATTTAATTCGATAATCCTCGAAAAA
CCTTACCACAATTTGAATATTCATTAGTAGTAATGAATACAAGCGTTGCACGGCTGTCTCCAGTTAATGTCGTGAGACCT
GGTTAGATCCTTTAAATTAACGCAAGCCCTATCTTTATTTATTCAGAATAATGATGCTCATCGCTATATTGAATATCATA
AAAGGGATTAAGACAAGTCATCATGACCTAAACTCAATTGTGGGCTATAGACGTGCCACATATGCCTAAACAAAAGGATG
CAAAATTGCAAAATTAAGCTAATCCATAAAATAGGATAAAATATTGATTGTAGCCTGAAACTCGGCTACATGAAAAAGGA
ATTACTAGTAATCGTGAATCACCACGTCACGGTGAAT
>DAIDTO010000745.1:38-628
CTGGTTGATCCTGCCAGTAGTCATATGCTTGTCTCAAAGATTAAGCCATGCATGTCTAAGTATAAGCAATTTGTACTGTG
AAACTGCGAATGGCTCATTAAATCAGTTATAGTTTATTTGATGATACCTTTCTACATGGATAACTGTGGTAATTCTAGAG
CTAATACATGCAAAAACCCCAACTTCGGAAGGGGTGTATTTATTAGATAAAAAACCAATGCCCTTCGGGGCTCTCTGGTG
ATTCATAATAACTTAACGAATCGCATGGCCTTGCGCCGGCGATGGTTCATTCAAATTTCTGCCCTATCAACTTTCGATGG
TAGGATAGAGGCCTACCATGGTTTTGACGGGTAACGGCAAATTACCCAATCCCGACACGGGGAGGTAGTGACAATAAATA
CTGATACAGGGCCCTTTTGGGTCTTATAATTGGAATGAGTACAATTTAAATCCGTTAACGAGGAACAATTGGAGGGCAAG
TCTGGTGCCAGCAGCCGCGGTAATTCCAGCTCCAATAGCGTATATTAAAGTTGTTGCAGTTAAAAAGCTCGTAGTTGAAC
TTCAGACCTGACCGGGCGGTCCGCCTAACGG
>DAIDTO010000758.1:2-474
AGGGCAGGGACGTAATCAACGCATGCTGATGACATGCGCTTACTAGGCATTCCTCGTTGAAGAGCAATAATTGCAATGCT
CTATCCCCAGCACGACAGAGTTTAACAAGATTACCCAGACCTTCCGGCCAAGGAAAAAAACTCGTTGCCTCTGTCAGTGT
AACGCGCGTGCAGCCCAGAACATCTAAGGGCATCACAGACCTGTTATTGCCTCAAACTTCCATCGGCTTGAGCCGATAGT
CCCTCTAAGAAGCCGGCGACCCGCCAAAGCGAGCCGGGCTATTTAGCAGGTTAAGGTCTCGTTCGTTATCGCAATTAAGC
AGACAAATCACTCCACCAACTAAGAACGGCCATGCACCACCAACTACAAAATCAAGAAAGAGCTCTCAATCTGTCAATCC
TACTTGTATCTGGACCTGGTGAGTTTCCCCGTGTTGAGTCAAATTAAGCCGCAGGTTCCCGTTTTAGGGCTCT
>DAIEQS010000042.1:499-1968
AGGAGGTGATCCGACCGCAGGTTCCCCTACGGTCACCTTGTTACGACTTTTCCCTCGTCACTGACCTCAAGCTCGATAAT
GCCAAGTAGACACTACCTCACTAAAGGCCAACTTCGATGAAACGACGGGCGGTGTGTGCAAGGAGCAGGGACGTATTCAC
CGCGCGGTAGTGACGCGCGGTTACTAGGGATTCCATATTCGTGAGGGCGAGTTACAGCCCTCAGTCATAACTGAGGTATC
GTTTAATGATTGCCTCCTCCTTTCGGATTCGGAACACATTGTCAATACCATTGCAGCCCGCGTGTAGCCCTAGGGTTTCG
GGGCATACTGACCTGCCGTGGCCCCTTCCTTCCTCCACATTAACTGTGGCGGTCCGTCTAATTCGCTCCACTACTCCAGA
GAGTAATGGTAGCAACTAGACGCAGGGGTCTCGCTCGTTACCTGACTTAACAGGACATCTCACGGCACGAGCTGGCGACG
GCCATGCACCACCTCTCAGCTTGTCTGGTAAAGTCTTCAGCTTGACCTTCATTCTGCTGTCGCCCCAGGTAAGATTTCTG
GCGTTGACTCCAATTGAACCGCAGGCTTCACCCCTTTTGGTGCTCCCCCGCCAATTCCTTTAAGTTTCATACTTGCGTAC
GTACTTCCCAGGCGGCAGACTTAACGGCTTCCCTGCGGCACTGCATTGGCCACAAGCCAATGCATCACCGAGTCTGCATC
GTTTACAGCTGGGACTACCCGGGTATCTAATCCGGTTTGCTCCCCCAGCTTTCATCCCTCACCGTCGAACGTGTTCTGGT
ACACCGCCTTCGCCACAGGTGGTCATCAATAGATCAAAGGATTTTACCCCTTCCTATTGAGTACCGTGTACCTCTCCCAC
TCCCTAGCTGTCCAGTATTTTCGGCAGCCTATACGTTAAGCGCATAGATTTAACCGAAAACTTAAACAACCGGCTACGGA
TGCTTTAGGCCCAATAAACCTCCTGACCACTCGAGGTGCTGGTTTTACCGCGGCGGCTGACACCAGAACTTGCCCACCCC
TTATTCACCAGTGGTTCTAGAACTGACAAAAGACTCCCTTAGCGGGAGACACTCGGATTAACCTTGTCGTGCTTTCGCAC
ATTGCAAAGGTTTCTCGCCTGCTGCGCCCCATAGGGCCTGGGTCCGTGTCTCAGTACCCATCTCCGGGCCCCTCCTCTCA
GAGCCCGTACCTGTTATAGCCTTGGTGGGCCATTACCTCACCAACTAGCTGATAGGCCGCAGTCCCATCCTACGGCGATA
AATCATTTGAACCACAGGCCATTCCAGGCACTGTGGTCTATTGGGTATTATTCTCAGTTTCCCGAGGTTATGCCCATCCA
TAGGTTAGATTAACTACGTGTTACTGAGCAGTCCGCCTTGTATTGCTACAACGACTCGCATGGCTTAGTACCAATCCGAT
AGCAGTCAGGTCCCGCAGGATCAACGGGAT
>DAJVOO010000011.1:31675-33144
ATCCGGTTGATCCTGCCGGACCTGACTGCTATCGGATTGATACTAAGCCATGCGAGTCATTGTAGCAATACAAGGCATAC
GGCTCAGTAACGCGTAGTCAACCTACCCTATGGACGGAAATAACCTCGGGAAACTGAGAATAATATCCGATAGAACATTA
TGCCTGGAATGGTTTATGTTCCAAATGATTTATCGCCGTAGGATGGGACTGCGGCCTATCAGTTTGTTGGTGAGGTAATG
GCCCACCAAGACTATTACAGGTACGGGCTCTGAGAGGAGTAGCCCGGAGATGGGTACTGAGACACGGACCCAGGCCCTAT
GGGGCGCAGCAGGCGAGAAAACTTTGCAATGTGCGAAAGCACGACAAGGTTAATCCGAGTGATTTCTGCTAAAGAAATCT
TTTGTTAGTCCTAGAAACACTAACGAATAAGGGGTGGGCAAGTTCTGGTGTCAGCCGCCGCGGTAAAACCAGCACCTCAA
GTGGTCAGGATGATTATTGGGCCTAAAGCATCCGTAGCCGGCTCTGTAAGTCCTCGGTTAAATCTGTACGCTTAACGTAC
AGGCTGCCGGGAATACTGCATAGCTAGGGAGTGGGAGAGGTAGACGGTACTCGGTAGGAAGGGGTAAAATCCTTTGATCT
ATTGATGACCACCTGTGGCGAAGGCGGTCTACCAGAACACGTCCGACGGTGAGGGATGAAAGCTGGGGGAGCAAACCGGA
TTAGATACCCGGGTAGTCCCAGCTGTAAACTATGCAAACTCAGTGATGCATTGGCTTGTGGCCAATGCAGTGCTGCAGGG
AAGCCGTTAAGTTTGCCGCCTGGGAAGTACGTACGCAAGTATGAAACTTAAAGGAATTGGCGGGGGAGCACCACAAGGGG
TGAAGCCTGCGGTTCAATTGGAGTCAACGCCAGAAATCTTACCCGGAGAGACAGCAGAATGAAGGTCAAGCTGAAGACTT
TACCAGACAAGCTGAGAGGTGGTGCATGGCCGTCGCCAGCTCGTGCCGTGAGATGTCCTGTTAAGTCAGGTAACGAGCGA
GATCCCTGCCTCTAGTTGCCACCATTACTCTCAGGAGTAGTGGGGCGAATTAGCGGGACCGCCGCAGTTAATGCGGAGGA
AGGAAGGGGCCACGGCAGGTCAGTATGCCCCGAAACTCTGGGGCCACACGCGGGCTGCAATGGTAACGACAACGTGTTCC
GAATCCGAAAGGAGGAGGTAATCATCAAACGTTACCACAGTTATGACTGAGGGCTGCAACTCGCCCTCACGAATATGGAA
TCCCTAGTAATTGCGTGTCATTATCGCGCGGTGAATACGTCCCTGCTCCTTGCACACACCGCCCGTCGTTTCATTGAAGT
GAGCTTTTAGCGAGGTGACGTTTAATTGGCGTTATCGAACTTGAGGTTCGTGACAAGGGAAAAGTCGTAACAAGGTGACC
GTAGGGGAACCTGCGGTCGGATCACCTCCT
>DAJVOQ010000002.1:17757-19226
ATCCGGTTGATCCTGCCGGACCTGACTGCTATCGGATTGATACTAAGCCATGCGAGTCATTGTAGCAATACAAGGCATAC
GGCTCAGTAACGCGTAGTCAACCTACCCTATGGACGGAAATAACCTCGGGAAACTGAGAATAATATCCGATAGAACATTA
TGCCTGGAATGGTTTATGTTCCAAATGATTTATCGCCGTAGGATGGGACTGCGGCCTATCAGTTTGTTGGTGAGGTAATG
GCCCACCAAGACTATTACAGGTACGGGCTCTGAGAGGAGTAGCCCGGAGATGGGTACTGAGACACGGACCCAGGCCCTAT
GGGGCGCAGCAGGCGAGAAAACTTTGCAATGTGCGAAAGCACGACAAGGTTAATCCGAGTGATTTCTGCTAAAGAAATCT
TTTGTTAGTCCTAGAAACACTAACGAATAAGGGGTGGGCAAGTTCTGGTGTCAGCCGCCGCGGTAAAACCAGCACCTCAA
GTGGTCAGGATGATTATTGGGCCTAAAGCATCCGTAGCCGGCTCTGTAAGTCCTCGGTTAAATCTGTACGCTTAACGTAC
AGGCTGCCGGGAATACTGCATAGCTAGGGAGTGGGAGAGGTAGACGGTACTCGGTAGGAAGGGGTAAAATCCTTTGATCT
ATTGATGACCACCTGTGGCGAAGGCGGTCTACCAGAACACGTCCGACGGTGAGGGATGAAAGCTGGGGGAGCAAACCGGA
TTAGATACCCGGGTAGTCCCAGCTGTAAACTATGCAAACTCAGTGATGCATTGGCTTGTGGCCAATGCAGTGCTGCAGGG
AAGCCGTTAAGTTTGCCGCCTGGGAAGTACGTACGCAAGTATGAAACTTAAAGGAATTGGCGGGGGAGCACCACAAGGGG
TGAAGCCTGCGGTTCAATTGGAGTCAACGCCAGAAATCTTACCCGGAGAGACAGCAGAATGAAGGTCAAGCTGAAGACTT
TACCAGACAAGCTGAGAGGTGGTGCATGGCCGTCGCCAGCTCGTGCCGTGAGATGTCCTGTTAAGTCAGGTAACGAGCGA
GATCCCTGCCTCTAGTTGCCACCATTACTCTCAGGAGTAGTGGGGCGAATTAGCGGGACCGCCGCAGTTAATGCGGAGGA
AGGAAGGGGCCACGGCAGGTCAGTATGCCCCGAAACTCTGGGGCCACACGCGGGCTGCAATGGTAACGACAATTGGTTTC
GAATCCGAAAGGATGAGGTAATCCGTAAACGTTACCACAGTTATGACTGAGGGCTGCAACTCGCCCTCACGAATATGGAA
TCCCTAGTAACTGCGTGTCATTATCGCGCGGTGAATACGTCCCTGCTCCTTGCACACACCGCCCGTCGTTTCATTGAAGT
GAGCTCTTAGCGAGGTGACGTCTGATTGGCGTTATCGAACTTGGGGTTCGTGACAAGGGAAAAGTCGTAACAAGGTGACC
GTAGGGGAACCTGCGGTCGGATCACCTCCT
>DAJVOR010000012.1:2821-4290
AGGAGGTGATCCGACCGCAGGTTCCCCTACGGTCACCTTGTTACGACTTTTCCCTTGTCACGAACCTCAAGTTCGATAAC
GCCAATTAAACGTCACCTCGCTAAAAGCTCACTTCAATGAAACGACGGGCGGTGTGTGCAAGGAGCAGGGACGTATTCAC
CGCGCGATAGTGACACGCAGTTACTAGGGATTCCATATTCGTGAGGGCGAGTTGCAGCCCTCAGTCATAACTGTGGTAAC
GTTTACGGATTACCTCATCCTTTCGGATTCGAAACCAATTGTCGTTACCATTGCAGCCCGCGTGTGGCCCCAGAGTTTCG
GGGCATACTGACCTGCCGTGGCCCCTTCCTTCCTCCGCATTAACTGCGGCGGTCCCGCTAATTCGCCCCACTACTCCTGA
GAGTAATGGTGGCAACTAGAGGCAGGGATCTCGCTCGTTACCTGACTTAACAGGACATCTCACGGCACGAGCTGGCGACG
GCCATGCACCACCTCTCAGCTTGTCTGGTAAAGTCTTCAGCTTGACCTTCATTCTGCTGTCTCTCCGGGTAAGATTTCTG
GCGTTGACTCCAATTGAACCGCAGGCTTCACCCCTTGTGGTGCTCCCCCGCCAATTCCTTTAAGTTTCATACTTGCGTAC
GTACTTCCCAGGCGGCAAACTTAACGGCTTCCCTGCAGCACTGCATTGGCCACAAGCCAATGCATCACTGAGTTTGCATA
GTTTACAGCTGGGACTACCCGGGTATCTAATCCGGTTTGCTCCCCCAGCTTTCATCCCTCACCGTCGGACGTGTTCTGGT
AGACCGCCTTCGCCACAGGTGGTCATCAATAGATCAAAGGATTTTACCCCTTCCTACCGAGTACCGTCTACCTCTCCCAC
TCCCTAGCTATGCAGTATTCCCGGCAGCCTGTACGTTAAGCGTACAGATTTAACCGAGGACTTACAGAGCCGGCTACGGA
TGCTTTAGGCCCAATAATCATCCTGACCACTTGAGGTGCTGGTTTTACCGCGGCGGCTGACACCAGAACTTGCCCACCCC
TTATTCGTTAGTGTTTCTAGGACTAACAAAAGATTTCTTTAGCAGAAATCACTCGGATTAACCTTGTCGTGCTTTCGCAC
ATTGCAAAGTTTTCTCGCCTGCTGCGCCCCATAGGGCCTGGGTCCGTGTCTCAGTACCCATCTCCGGGCTACTCCTCTCA
GAGCCCGTACCTGTAATAGTCTTGGTGGGCCATTACCTCACCAACAAACTGATAGGCCGCAGTCCCATCCTACGGCGATA
AATCATTTGGAACATAAACCATTCCAGGCATAATGTTCTATCGGATATTATTCTCAGTTTCCCGAGGTTATTTCCGTCCA
TAGGGTAGGTTGACTACGCGTTACTGAGCCGTATGCCTTGTATTGCTACAATGACTCGCATGGCTTAGTATCAATCCGAT
AGCAGTCAGGTCCGGCAGGATCAACCGGAT
>DAKA01000095.1:17695-19164
ATCCGGTTGATCCTGCCGGACCTGACTGCTATCGGATTGATACTAAGCCATGCGAGTCATTGTAGCAATACAAGGCATAC
GGCTCAGTAACGCGTAGTCAACCTAACCTATGGACGGGAATAACCTCGGGAAACTGAGAATAATACCCGATAGAACACTA
TACCTGGAATGGTTTGTGTTCCAAATGATTTATCGCCATAGGATGGGACTGCGGCCTATCAGTTTGTTGGTGAGGTAATG
GCCCACCAAGACTATTACAGGTACGGGCTCTGAGAGGAGTAGCCCGGAGATGGGTACTGAGACACGGACCCAGGCCCTAT
GGGGCGCAGCAGGCGAGAAAACTTTGCAATGTGCGAAAGCACGACAAGGTTAATCCGAGTGATTTGTGCTAAACGAATCT
TTTGTTAGTCCTAGAAACACTAACGAATAAGGGGTGGGCAAGTTCTGGTGTCAGCCGCCGCGGTAAAACCAGCACCTCAA
GTGGTCAGGATGATTATTGGGCCTAAAGCATCCGTAGCCGGCTCTGTAAGTTTTCGGTTAAATCTGTACGCTTAACGTAC
AGGCTGCCGGGAATACTGCAGAGCTAGGGAGTGGGAGAGGTAGACGGTACTCGGTAGGAAGTGGTAAAATGCTTTGATCT
ATCGATGACCACCTGTGGCGAAGGCGGTCTACCAGAACACGTCCGACGGTGAGGGATGAAAGCTGGGGGAGCAAACCGGA
TTAGATACCCGGGTAGTCCCAGCTGTAAACTATGCAAACTCAGTGATGCATTGGCTTGTGGCCAATGCAGTGCTGCAGGG
AAGCCGTTAAGTTTGCCGCCTGGGAAGTACGTACGCAAGTATGAAACTTAAAGGAATTGGCGGGGGAGCACCACAAGGGG
TGAAGCCTGCGGTTCAATTGGAGTCAACGCCAGAAATCTTACCCGGAGAGACAGCAGAATGAAGGTCAAGCTGAAGACTT
TACCAGACAAGCTGAGAGGTGGTGCATGGCCGTCGCCAGCTCGTGCCGTGAGATGTCCTGTTAAGTCAGGTAACGAGCGA
GATCCCTGCCTCTAGTTGCCACCATTACTCTCAGGAGTAGTGGGGCGAATTAGCGGGACCGCCGCAGTTAATGCGGAGGA
AGGAAGGGGCCACGGCAGGTCAGTATGCCCCGAAACTCTGGGGCCACACGCGGGCTGCAATGGTAGCGACAATTGGTTTC
GAATCCGAAAGGATGAGGTAATCCACAAACGCTACCACAGTTATGACTGAGGGCTGCAACTCGCCCTCACGAATATGGAA
TCCCTAGTAACTGCGTGTCATTATCGCGCGGTGAATACGTCCCTGCTCCTTGCACACACCGCCCGTCGTTTCATTGAAGT
GAGCTTTTAGCGAGGTGACGTCTGATTGGCGTTATCGAACTTGAGGTTCGTGACAAGGGAAAAGTCGTAACAAGGTGACC
GTAGGGGAACCTGCGGTCGGATCACCTCCT
>DAKM01000053.1:19942-20699
NAACCGGATTAGATACCCGGGTAGTCCCAGCTGTAAACGATGCAGACTCGGTGATGGGCTAGCCTTGTGCCAGCCCAGTG
CCGCAGGGAAGCCGTTAAGTCTGCCGCCTGGGGAGTACGGTCGCAAGACTGAAACTTAAAGGAATTGGCGGGGGAGCACC
ACAAGGGGTGAAGCCTGCGGTTCAATTGGAGTCAACGCCGGGAATCTTACCGGGGGCGACAGCAGAGTGAAGGTCAAGCT
GAAGACTTTACCAGACAAGCTGAGAGGAGGCGCATGGCCGTCGCCAGCTCGTGCCGTGAGGTGTCCTGTTAAGTCAGGTA
ACGAGCGAGATCCCTACCTCTAGTTGCTACTGCTATTCTCAGGAGTAGCAGAGCTAATTAGAGGGACCGCCGCCGCTGAG
GCGGAGGAAGGAGGGGGCTACGGCAGGTCAGTATGCCCCGAAACCCTCGGGCCACACGCGGGCTGCAATGGTAAGGACAA
TGGGTTCCTATTCCGAAAGGAGGAGGCAATCCCCAAACCTTACCCCAGTTATGATTGAGGGCTGAAACTCGCCCTCATGA
ATATGGAATCCCTAGTAACCGCGTGTCATCATCGCGCGGTGAATACGTCCCTGCTCCTTGCACACACCGCCCGTCGCTTC
ATCGAAGTTGGTTCTTGGCGAGGTTGTGTCTAATTGGCACTATCGAACCTGGGGTCAGTAACGAGGGAGAAGTCGTAACA
AGGTGGCCGTAGGGGAACCTGCGGCCGGATCACCTCCT
>DAMC01000088.1:1370-2839
ATCCCGTTGATCCTGCGGGACCTGACTGCTATCGGATTGGTACTAAGCCATGCGAGTCGTTGTAGCAATACAAGGCGGAC
TGCTCAGTAACACGTAGTTAACTTAACCTATGGATGGGGATAACCTCGGGAAACTGAGAATAATACCCAATGGACCACAG
TGCCTGGAATGGCCTGTGGTTGAAATGATTTATCGCCGTAGGATAGGACTGCGGCCTATCAGCTTGTTGGTGAGGTAATG
GCCCACCAAGGCTATAACAGGTACGGGCTCTGAGAGGAGGGGCCCGGAGATGGGTACTGAGACACGGACCCAGGCCCTAT
GGGGCGCAGCAGGCGAGAAACCTTTGCAATGTGCGAAAGCACGACAAGGTTAATCCGAGTGTCTCCTGCTAAAGGAGTCT
TTTGTCAGTTGTAGAATCACTGGTGAATAAGGGGTGGGCAAGTTCTGGTGTCAGCCGCCGCGGTAAAACCAGCACCTCGA
GTGGTCAGGAGGTTTATTGGGCCTAAAGCATCCGTAGCCGGTTGCATAAGTTTTCGGTTAAATCTATGCGCTTAACGTAT
AGGCCGCCGAAAATACTGTGCAGCTAGGGAGTGGGAGAGGTACACGGTACTCGATAGGAAGGGGTAAAATCCTTTGATCT
ATTGATGACCACCTGTGGCGAAGGCGGTGTACCAGAACACGTTCGACGGTGAGGGATGAAAGCTGGGGGAGCAAACCGGA
TTAGATACCCGGGTAGTCCCAGCTGTAAACGATGCAGACTCGGTGATGCATTGGCTTGTGGCCAATGCAGTGCCGCAGGG
AAGCCGTTAAGTCTGCCGCCTGGGAAGTACGTACGCAAGTATGAAACTTAAAGGAATTGGCGGGGGAGCACCACAAGGGG
TGAAGCCTGCGGTTCAATTGGAGTCAACGCCAGAAATCTTACCTGGGGAGACAGCAGAATGAAGGTCAAGCTGAAGACTT
TACCAGACACGCTGAGAGGTGGTGCATGGCCGTCGCCAGCTCGTGCCGTGAGATGTCCTGTTAAGTCAGGTAACGAGCGA
GACCCCTGCGTCTAGTTGCTACCATTACTCTCTGGAGCAGTGGAGCGAATTAGACGGACCGCCACAGTTAATGTGGAGGA
AGGAAGGGGCCACGGCAGGTCAGTATGCCCCGAAACCCTAGGGCTACACGCGGGCTGCAATGGTATTGACAATGTGTTCC
GAATCCGAAAGGAGGAGGCAATCATCAAACAATATCTCAGTTATGACTGAGGGCTGTAACTCGCCCTCACGAATATGGAA
TCCCTAGTAACCGCGCGTCACTACCGCGCGGTGAATACGTCCCTGCTCCTTGCACACACCGCCCGTCGTTTCATCGAAAT
TGACCTTTAGTGAGGTAGTGTCCATTTGGCATTATCGAGCTTGAGGCCAGTAACGAGGGAAAAGTCGTAACAAGGTGACC
GTAGGGGAACCTGCGGTCGGATCACCTCCT
>DAXZ01000055.1:2878-3322
AGGAGGTGATCCGACCGCAGGTTCCCCTACGGTCACCTTGTTACGACTTTTCCCTTGTCACGAACCTCAAGTTCGATAAC
GCCAATTAGACGTCACCTCGCTAAAAGCTCACTTCAATGAAACGACGGGCGGTGTGTGCAAGGAGCAGGGACGTATTCAC
CGCGCGATAATGACACGCAGTTACTAGGGATTCCATATTCGTGAGGGCGAGTTACAGCCCTCAGTCATAACTGTGGTAAC
GTTTGAGGATTACCTCATCCTTTCGGATTTGAAACCCATTGTCGTTACCATTGCAGCCCGCGTGTGGCCCCAGAGTTTCG
GGGCATACTGACCTGCCGTGGCCCCTTCCTTCCTCCGCATTAACTGCGGCGGTCCCACTAATTCGCCCCACTACTCCTGA
GAGTAATGGTGGCAACTAGCAGCAGGGATCTCGCTCGTTACCTGA
>JAACAS010000716.1:2774-4312
AGGAGGTGATCCAGCCGCAGGTTCCCCTACGGCTACCTTGTTACGACTTCACCCCAATTACCAGCCATACCTTAGGAGCC
TGCCTCCCTGAGGGTTAGCTCAGCCACTTCGGGTACAACCGACTTTCGTGGTGTGACGGGCGGTGTGTACAAGGCCCGGG
AACGTATTCACCGTGGTATTGCTGACCCACGATTACTAGCGATTCCAACTTCATGCAGGCGAGTTTCAGCCTGCAATCCG
AACTGAGATTGACTTTGATGGGATTGGCTCCGCCTCTCGGTTTCGCGACCCATTGTATCAACCATTGTAGCACGTGTGTA
GCCCAGGACATAAGGGCCATGATGACTTGACGTCATCCCCACCTTCCTCCGGCTTGTCACCGGCAGTCTCCTTAGAGTTC
CCACCTTAAGTGCTGGCAACTAAGGATAGGGGTTGCGCTCGTTACCGGACTTAACCGGACACCTCACGGCACGAGCTGAC
GACAGCCATGCAGCACCTGCACTAACTGTATAAAGACAAGCTCTACACCACCAAATGCTTTCACACCGGCTTAAGTTAGC
ATGTCAAACCCTGGTAAGGTTCTTCGCTTTGCATCGAATTAAACCACATGCTCCACCGCTTGTGCGGGCCCCCGTCAATT
CCTTTGAGTTTTAATCTTGCGACCGTACTCCCCAGGCGGGATGCTTAATGCGTTAACTACGGCACAGAGATTTTCATCCC
CACACCTAGCATCCATCGTTTAGGGCGTGGACTACCGGGGTATCTAATCCCGTTCGCTACCCACGCTTTCGTCCCTGAGC
GTCAGTAACAGGCCAGGAGGCCGCCTTCGCCACTGGTATTCCTCCCGATATCTACGCATTTCACCGCTACACCGGGAATT
CTGCCTTCCTCTCCTGTACTCTAGCTATGCAGTATTAGATGCAGTTTCAGGGTTGAGCCCTGAGATTTCACATCTAACTT
ACAAAGCCACCTGCGGACCCTTTACGCCCAGTAATTCCGAACAACGCTTGCCCCCTCCGTATTACCGCGGCTGCTGGCAC
GGAGTTAGCCGGGGCTTCCTCTGGAGGTACCGTCAAGTCTGCAGGGTATTAACCTACAGACCCATCGTTCCAACTGACAG
AGGTTTACAACCCGAAGGCCTTCATCACTCACGCGGCATTGCTGGATCAGGCTTGCGCCCATTGTCCAATATTCCCCACT
GCTGCCTCCCGTAGGAGTCTGGGCCGTGTCTCAGTCCCCGTGTGGCCGATCACCCGCTAAGGTCGGCTACCCGTCTTAGG
CTTGGTGGGCCGTTACCTCACCAACTACCTGATGGGACATGGACTCATCTATAGGTGATAGCCGAAGCCACCTTTTACCG
CAGATTCTGTGGTCTTATCCGGTATTAGCCCAGGTTTCCCTGGGTTATCCCAGTCCTAAAGGCAGATTACCCACGTGTTA
CTCACCCGTCCGCCGCTGTACTCATGGCCGAAGCCATTTTCTCGCTCGACTTGCATGTGTTAAGCATACCGCCAGCGTTC
GCTCTGAGCCAGGATCAAA
>JAANXA010000013.1:19451-20920
ATCCGGTTGATCCTGCCGGACCTGACTGCTATCGGATTGATACTAAGCCATGCGAGTCATTGTAGCAATACAAGGCAGAC
GGCTCAGTAACGCGTAGTCAACCTAACCTATGGACGGGAATAACCTCGGGAAACTGAGAATAATGCCCGATAGAACACTA
TACCTGGAATGGTTTGTGTTCCAAATGATTTATCGCCGTAGGATGGGACTGCGGCCTATCAGTTTGTTGGTGAGGTAATG
GCCCACCAAGACTATTACAGGTACGGGCTCTGAGAGGAGTAGCCCGGAGATGGGTACTGAGACACGGACCCAGGCCCTAT
GGGGCGCAGCAGGCGAGAAAACTTTGCAATGTGCGAAAGCACGACAAGGTTAATCCGAGTGGTTTCTGCTAAAGGAACCT
TTTGTTAGTCCTAGAAACACTAACGAATAAGGGGTGGGCAAGTTCTGGTGTCAGCCGCCGCGGTAAAACCAGCACCTCAA
GTGGTCAGGATGATTATTGGGCCTAAAGCATCCGTAGCCGGCTCTGTAAGTTTTCGGTTAAATCTGTACGCTCAACGTAC
AGGCTGCCGGGAATACTGCAGAGCTAGGGAGTGGGAGAGGTAGACGGTACTCGGTAGGAAGGGGTAAAATCCTTTGATCT
ATTGATGACCACCTGTGGCGAAGGCGGTCTACCAGAACACGTCCGACGGTGAGGGATGAAAGCTGGGGGAGCAAACCGGA
TTAGATACCCGGGTAGTCCCAGCTGTAAACTATGCAAACTCAGTGATGCATTGGCTTGTGGCCAATGCAGTGCTGCAGGG
AAGCCGTTAAGTTTGCCGCCTGGGAAGTACGTACGCAAGTATGAAACTTAAAGGAATTGGCGGGGGAGCACCACAAGGGG
TGAAGCCTGCGGTTCAATTGGAGTCAACGCCAGAAATCTTACCCGGAGAGACAGCAGAATGAAGGTCAAGCTGAAGACTT
TACCAGACAAGCTGAGAGGTGGTGCATGGCCGTCGCCAGCTCGTGCCGTGAGATGTCCTGTTAAGTCAGGTAACGAGCGA
GATCCCTGCCTCTAGTTGCCACCATTACTCTCAGGAGTAGTGGGGCGAATTAGCGGGACCGCCGCAGTTAATGCGGAGGA
AGGAAGGGGCCACGGCAGGTCAGTATGCCCCGAAACTCTGGGGCCACACGCGGGCTGCAATGGTAATGACAATGGGTTCC
AAATCCGAAAGGAGGAGGTAATCCTCAAACATTACCACAGTTATGACTGAGGGCTGCAACTCGCCCTCACGAATATGGAA
TCCCTAGTAACTGCGTGTCATTATCGCGCGGTGAATACGTCCCTGCTCCTTGCACACACCGCCCGTCGTTTCATTGAAGT
GAGCTTTTAGCGAGGTGACGTCTGATTGGCGTTATCGAACTTGAGGTTCGTGACAAGGGAAAAGTCGTAACAAGGTGACC
GTAGGGGAACCTGCGGTCGGATCACCTCCT
>JAANXC010000075.1:2-940
TTCTGCTGTCTCTCCGGGTAAGATTTCTGGCGTTGACTCCAATTGAACCGCAGGCTTCACCCCTTGTGGTGCTCCCCCGC
CAATTCCTTTAAGTTTCATACTTGCGTACGTACTTCCCAGGCGGCAGACTTAACGGCTTCCCTGCGACACTGCACTGGCT
ATATGCCAATGCATCATCGAGTCTGCATCGTTTACAGCTGGGACTACCCGGGTATCTAATCCGGTTTGCTCCCCCAGCTT
TCATCCCTCACCGTCGAACGTGTTCTGGTAGACCGCCTTCGCCACAGGTGGTCATCGATAGATCAAAGGATTTTACCCCT
TCCTACCGAGTACCGTCTACCTCTCCCACTCCCTAGCTATGCAGTATTTTCGACAGCCCATGCGTTGAGCACATGGATTT
AACCGAAAACTTACAGAGCCGGCTACGGATGCTTTAGGCCCAATAATCCTCCTGACCACTTGAGGTGCTGGTTTTACCGC
GGCGGCTGACACCAGAACTTGCCCACCCCTTATTCACTAGTGGTTTTATGACTTGCAAAAGATTTCTTTAGCAGAAATCA
CTCGGATTAACCTTGTCGTGCTTTCGCACATTGCAAAGTTTTCTCGCCTGCTGCGCCCCATAGGGCCTGGGTCCTTGTCT
CAGTACCCATCTCCGGGCTTCTCCTCTCAGAGCCCGTACCTGTAATCGCCTTGGTGGGCCATTACCTCACCAACAAGCTG
ATAGGCCGCGGTCCTATCCTATGGCGACGAATCATTTCAACCATAAACCATTCCAGGCATTATGATCTATCGAGTATTAT
GCTCAGTTTCCCGAGATTATCCTCGTCCATAGGGTAAGTTGACTACGTGTTACTGAGCCGTATGCCTTGCATTACTGCAA
AGACTCGCATGGCTTAGTATCAATCCGATAGCAGTCAGGTCCGGCAGGATCAACCGGAT
>JAAXHA010000027.1:29772-31239
ATCCGGTTGATCCTGCCGGACCTGACTGCTATTGGATTGATATTAAGCCATGCGAGTCATTGTAGCAATACAAGGCATAC
TGCTCAGTAACACGTAGTTAATCTACCCTATGGACGAGAATAACCTCGGGAAACTGAGAATAATACTCGATAGATCATTA
TGCTTGGAATAGTTTATGATTTAAATGATTTCGCCATAGGATGAGACTGCGGCCTATCAGCTTGTTGGTGTGGTAATGGC
TCACCAAGGCTATAACAGGTACGGGCTCTGAGAGGAGAAGCCCGGAGATGGGTACTGAGACACTGACCCAGGCCCTATGG
GGCGCAGCAGGCGAGAAAACTTTGCAATGTGCGAAAGCACGACAAGGTTAATCCAAGTGATTTCTGCTAAAGAAATCTTT
TGTTAGTTTTAAAAGTACTGATGAATAAGGGGTGGGCAAGTTCTGGTGTCAGCCGCCGCGGTAAAACCAGCACCTCAAGT
GGTCAGGATGATTATTGGGCCTAAAGCATCCGTAGCCGGTTGTGTAAGTTTTCGGTTAAATCCATGTGCTTAACATATGG
GCAGCTGGAAATACTATATGACTAGGGAGTGGGAGAGGTAGACGGTACTCGATAGGAAGGGGTAAAATCCTTTGATCTAT
TGATGACCACCAGTGGCGAAGGCGGTCTACCAGAACACGTTCGACGGTGAGGGATGAAAGCTGGGGGAGCAAACCGGATT
AGATACCCGGGTAGTCCTAGCTGTAAACAATGCAAACTCAGTGATGCGTTGGCTTATAGCTAACGCAGTGCTGCAGGGAA
GCCGTTAAGTTTGCCGCCTGGGAAGTACGTACGCAAGTATGAAACTTAAAGGAATTGGCGGGGGAGCACCACAAGGGGTG
AAGCCTGCGGTTCAATTGGAGTCAACGCCAGAAATCTTACCCGGAGAGACAGCAGAATGAAGGTCAAGCTGAAGACTTTA
CCAGACAAGCTGAGAGGTGGTGCATGGCCGTCGTCAGCTCGTGCCGTGAGATGTCCTGTTAAGTCAGGTAACGAGCGAGA
TCCCTACTGCTAGTTGCTACTATTATTCTATGAATAGTAGGGCGAATTAGTGGGACCGCCACAGTTAATGTGGAGGAAGG
AAGGGGCCACGGCAGGTCAGTATGCCCCGAAACTCTGGGGCCACACGCGGGCTGCAATGGTAGTTACAATAGGTTCCAAA
ACTGAAAAGTGGAGGCAATCCATAAAAAGCTACCACAGTTATGACTGAGGGCTGTAACTCGCCCTCACGAATATGGAATC
CCTAGTAATTGCGTGTCATTATCGCGCAGTGAATACGTCCCTGCTCCTTGCACACACCGCCCGTCGTTTCATTGAAGTTT
GCTTTTAGCGAGGTAGCGTTTAATTGGCGTTATCGAACTTGAGGTAAGCAACAAGGGAAAAGTCGTAACAAGGTGACCGT
AGGGGAACCTGCGGTCGGATCACCTCCT
>JAAZXO010000014.1:20-1462
TCGAGTGGCGGACGGGTGAGTAACGCGTAGGAATCTGCCTGATAGTGGGGGATAGCCCGAAGAAATTCGGATTAATACCG
CATAATCTATTCGTAGTAAAGTGGGGGACTTTCGAGCCTCACGCTATCAGATGAGCCTGCGTAAGATTAGCTAGTTGGTA
GGGTAAAAGCCTACCAAGGCAACGATCTTTAGCTGGTCTGAGAGGATGATCAGCCACATCGGGACTGAGACACGGCCCGA
ACTCCTACGGGAGGCAGCAGTGGGGAATATTGGACAATGGGGGCAACCCTGATCCAGCAATACCGCGTGTGTGAAGAAGG
CCTGAGGGTTGTAAAGCACTTTCAATTGTGAAGAAAAGTTAACGGTTAATAACCGTTAGCCTTGACGTTAACTTTAGAAG
AAGCACCGGCTAACTCCGTGCCAGCAGCCGCGGTAATACGGAGGGTGCAAGCGTTAATCGGAATTACTGGGCGTAAAGCG
TGCGTAGGCGGTTTATTAAGTCAGATGTGAAAGCCCCGGGCTTAACCTGGGAACTGCATTTGAAACTGGTCAACTAGAGT
ATGGTAGAGGAAAGTGGAATTTCTGGTGTAGCGGTGAAATGCGTAGATATCAGAAGGAACATCAATGGCGAAGGCAGCTT
TCTGGACCAATACTGACGCTGAGGTACGAAAGCGTGGGTAGCAAACAGGATTAGATACCCTGGTAGTCCACGCCGTAAAC
GATGATAACTAGCCGTTGGGGGGATTTACCCTTTAGTGGCGAAGCTAACGCGTTAAGTTATCCGCCTGGGGAGTACGGCC
GCAAGGTTAAAACTCAAAGGAATTGACGGGGACCCGCACAAGCGGTGGAGCATGTGGTTTAATTCGATGCAACGCGAAGA
ACCTTACCTGGTCTTGACATCCTGCGAACTTTCTAGAAATAGATTGGTGCCTTCGGGAACGCAGTGACAGGTGCTGCATG
GCTGTCGTCAGCTCGTGTCGTGAGATGTTGGGTTAAGTCCCGTAACGAGCGCAACCCCTATCCTTATTTGCCAGCACGTC
ATGGTGGGAACTATAAGGAGACTGCCGGTGATAAACCGGAGGAAGGCGGGGACGACGTCAAGTCATCATGGCCCTTACGA
CCAGGGCTACACACGTGCTACAATGGGAAGGACAAAGAGCCGCGAAGCCGCGAGGTGTAGCTAATCTCATAAACCTTTTC
GTAGTCCGGATTGGAGTCTGCAACTCGACTCCATGAAGTCGGAATCGCTAGTAATCGTAGATCAGAATGCTACGGTGAAT
ACGTTCCCGGGTCTTGTACACACCGCCCGTCATACCATGGGAGTGGGTTGCACCAGAAGTGGCTAGTCTAACTTAGTGAG
GACGGTCACCACGGTGTGATTCATGACTGGGGTAAAGTCGTAACAAGGTAGCCCTACCGGAAGGTGGGGCTGGATCACCT
CCT
>JAAZXO010000081.1:5007-6476
AGGAGGTGATCCGACCGCAGGTTCCCCTACGGTCACCTTGTTACGACTTTTCCCTTGTCACTTACCCCAAGTTCGATAAT
GCCAATTAGACATCACCTCGCTAAAGGCAAACTTCAATGAAACGACGGGCGGTGTGTGCAAGGAGCAGGGACGTATTCAC
TGCGCGATAATGACACGCGGTTACTAGGGATTCCATGTTCATGAGGGCGAGTTGCAGCCCTCAATCACAACTGTGGTAAC
GTTTAGGGATTACCTCTATCTTTCGATTTCGGGACTCATTGTCGTTACCATTGCAGCCCGCGTGTGGCCCCAGAGTTTCG
GGGCATACTGACCTGCCGTGGCCCCTTCCTTCCTCCGCATTAACTGCGGCGGTCCCGCTAATTCGCCCCACTACTCCTGA
GAGTAATGGTGGCAACTAGAGGCAGGGATCTCGCTCGTTACCTGACTTAACAGGACATCTCACGGCACGAGCTGGCGACG
GCCATGCACCACCTCTCAGCTTGTCTGGTAAAGTCTTCAGCTTGACCTTCATTCTGCTGTCTCTCCGGGTAAGGTTTCAG
GCGTTGACTCCAATTGAACCGCAGGCTTCACCCCTTGTGGTGCTCCCCCGCCAATTCCTTTAAGTTTCATACTTGCGTAC
GTACTTCCCAGGCGGCAAACTTAACGGCTTCCCTGCGACACTGCGCTAGCAATAAGCCAACGCATCATCGAGTTTGCATC
GTTTACAGCTGGGACTACCCGGGTATCTAATCCGGTTTGCTCCCCCAGCTTTCATCCCTCACCGTCGAACGTGTTCTGGT
AGACCGCCTTCGCCACAGGTGGTCATCAATAGATCAAAGGATTTTACCCCTTCCTACCGAGTACCGTCTACCTCTCCCAC
TCCCTAGTTCTGCAGTATTTTCGGCAGCCTATACGTTGAGCGCATAGATTTAACCGAAAACTTACAGAACAGGCTACGGA
TGCTTTAGGCCCAATAATCATCCTGACCACTTGAGGTGCTGGTTTTACCGCGGCGGCTGACACCAGAACTTGCCCACCCC
TTATTCATCAGTGGTTCTACGACTAACAAAAGGTTCCTTTAGCAGGAACCACTCAGATTAACCTTGTCGAGCTTTCGCGC
ATTGCAAAGTTTTCTCGCCTGCTGCGCCCCATAGGGCCTGGGTCCTTGTCTCAGTACCCATCTCCGGGCTACTCCTCTCA
GAGCCCGTAGCTGTAATAGCCTTGGTGGGCCATTACCTCACCAACAAGCTGATAGCTCGCAGTCCCATCCTACGGCAATA
AATTATTTGAGTCATAAACCATTCCAGGCATCATGACCTATCGGGTATTATTCTCAGTTTCCCGAGGTTATCCCCGTCCA
TAAGTTAGGTTGACTACGTGTTACTGAGCCGTCTGCCTTGTATTACTACAATGACTAACATGGCTTAGTATCAATCTGAT
AGCAGTCAGGTCCGTCAGGATCAAACGGAT
>JAAZXO010000107.1:1102-1517
AGGAGGTGATCCGACCGCAGGTTCCCCTACGGTCACCTTGTTACGACTTTTCCCTTGTCACGAACCTCAAGTTCGATAAC
GCCAATTAGACGTCACCTCGCTAAAAGCTCACTTCAATGAAACGACGGGCGGTGTGTGCAAGGAGCAGGGACGTATTCAC
CGCGCGATAATGACACGCAGTTACTAGGGATTCCATATTCGTGAGGGCGAGTTGCAGCCCTCAGTCATAACTGTGGTAAC
GTTTGAGGATTACCTCATCCTTTCGGATTCGAAACCAATTGTCGTTACCATTGCAGCCCGCGTGTGGCCCCAGAGTTTCG
GGGCATACTGACCTGCCGTGGCCCCTTCCTTCCTCCGCATTAACTGCGGCGGTCCCGCTAATTCGCCCCACTACTCCTGA
GAGTAATGGTGGCAAC
>JABDAJ010000001.1:78189-78998
ATCCGGTTGATCCTGCCGGACCTGACTGCTATCGGATTGGTACTAAGCCATGCGAGTCATTGTAGCAATACAAGGCGGAC
GGCTCAGTAACACGTAGTCAACCTAACTCGTGGACGTGGATAACCTCGGGAAACTGAGAATAAACCACGATAGATCATAG
TGCCTGGAATGGCTTATGGTCCAAACAGTTTACTGCCATGGGATGGGACTGCGGCCTATCAGCTTGTTGGTGAGGTAATG
GCCCACCAAGGCGATTACAGGTACGGGCTCTGAGAGGAGAAGCCCGGAGATGGGTACTGAGACACGGACCCAGGCCCTAT
GGGGCGCAGCAGGCGAGAAACCTTAGCAATGTGCGAAAGCACGACTGGGTCAGTCCGAGTGATTCCTGATAAAGGAGTCT
TTTGCCTGTCCTAAAAGCACAGGTGAATAAGGGGTGGGCAAGTCTGGTGTCAGCCGCCGCGGTAATACCAGCACCTCGAG
TGGTCAGGACGTTTATTGGGCCTAAAGCATCCGTAGCCGGCTTTGCAAGTCTTCGGTTAAATCCACCTGCTCAACAGATG
GGCCGCTGGAGATACTACAGAGCTAGGGAGTGGGAGAGGCAGACGGTATTCAGTGGGTAGGGGTAAAATCCTCTGATCCA
TTGAGGACCACCAGTGGCGAAGGCGGTCTGCCAGAACACGTTCGACGGTGAGGGATGAAAGCTGGGGGAGCAAACCGGAT
TAGATACCCGGGTAGTCCCAGCTGTAAACGATGCAAACTCGGTGATGCATTGGCTTATGGCCAATGCAGTGCCGCAGGGA
AGCCGTTAAG
>JABDDN010000011.1:28829-30297
ATCCGGTTGATCCTGCCGGACCTGACTGCTATCGGATTGGTACTAAGCCATGCGAGTCGTTGTAGCAATACAAGGCGGAC
GGCTCAGTAACACGTAGTCAACCTAACCTATGGACGTGGATAACCTCGGGAAACTGAGAATAAACCGCGATAGATCATTA
TGCCTGGAATGGCTTATGGTTTAAACAATTTATTGCCGTAGGATGGGACTGCGGCCTATCAGCTAGTTGGTGAGGTAATG
GCCCACCAAGGCTATAACAGGTACGGGCTCTGAGAGGAGAAGCCCGGAGATGGGTACTGAGACACGGACCCAGGCCCTAT
GGGGCGCAGCAGGCGAGAAACCTTAGCAATGTGCGAAAGCACGACTAGGTTAATCCGAGTGATTCCTGTTGAAGGAATCT
TTTGTCAGTCGTAAAACCACAGACGAATAAGGGGTGGGCAAGTCTGGTGTCAGCCGCCGCGGTAATACCAGCACCTCGAG
TGGTCAGGAGGTTTATTGGGCCTAAAGCATCCGTAGCCGGCTTTGCAAGTCTCCGGTTAAATCCAACTGCTCAACAGATG
GGCTGCCGGAGATACTACAAAGCTAGGGAGCGGGAGAGGCAGACGGTATTCGGTGGGTAGGGGTAAAATCCACTGATCCA
TCGAGGACCACCAGTGGCGAAGGCGGTCTGCCAGAACGCGTTCGACGGTGAGGGATGAAAGCTGGGGGAGCAAACCGGAT
TAGATACCCGGGTAGTCCCAGCTGTAAACGATGCAAACTCGGTGATGCATTGGCTTATGGCCAATGCAGTGCCGCAGGGA
AGCCGTTAAGTTTGCCGCCTGGGAAGTACGGACGCAAGTCTGAAACTTAAAGGAATTGGCGGGGGAGCACCACAAGGGGT
GAAGCCTGCGGTTCAATTGGAGTCAACGCCAGGAATCTTACCTGGGGAGACAGCAGAATGAAGGTCAAGCTGAAGACTTT
ACCAGACAAGCTGAGAGGAGGTGCATGGCCGTCGCCAGCTCGTGCCGTGAGGTGTCCTGTTAAGTCAGGTAACGAGCGAG
ATCCCTGCCCTTAGTTGCTACATTTACTCTCAGGAGTAGGTGGGCTAACTAGGGGGACCGCCACTGCTGAAGTGGAGGAA
GGAGGGGGCCACGGCAGGTCAGTATGCCCCGAAACCCTAGGGCTACACGCGGGCTGCAATGGTAGTGACAACGGGTTCCG
AACTCGAAAGAGAGAGGCAATCCCTAAACGCTACCACAGTTATGATTGAGGGCTGCAACTCGCCCTCATGAATATGGAAT
CCCTAGTAACCGCGCGTCACAACCGCGCAGTGAATACGTCCCTGCTCCTTGCACACACCGCCCGTCGCTTCATTGAAGTT
GAGTTTGCGCGAGGTGATGGCTCATTGCCATTATCGAACGCGAGTTTAGCAACAAGGGAGAAGTCGTAACAAGGTGACCG
TAGGGGAACCTGCGGTCGGATCACCTCCT
>JABGUZ010000107.1:1629-2899
AGGAGGTGATCCGACCGCAGGTTCCCCTACGGTCACCTTGTTACGACTTTTCCCTTGTCACGAACCTCAAGTTCGATAAC
GCCAATTAGACGTCACCTCGCTAAAAGCTCACTTCAATGAAACGACGGGCGGTGTGTGCAAGGAGCAGGGACGTATTCAC
CGCGCGATAATGACACGCAGTTACTAGGGATTCCATATTCGTGAGGGCGAGTTGCAGCCCTCAGTCATAACTGTGGTAAT
GTTTGGGGATTACCTCCTCCTTTCGGATTCGGAACCCATTGTCATTACCATTGCAGCCCGCGTGTGGCCCCAGAGTTTCG
GGGCATACTGACCTGCCGTGGCCCCTTCCTTCCTCCGCATTAACTGCGGCGGTCCCGCTAATTCGCCCCACTACTCCTGA
GAGTAATGGTGGCAACTAGAGGCAGGGATCTCGCTCGTTACCTGACTTAACAGGACATCTCACGGCACGAGCTGGCGACG
GCCATGCACCACCTCTCAGCTTGTCTGGTAAAGTCTTCAGCTTGACCTTCATTCTGCTGTCTCTCCGGGTAAGATTTCTG
GCGTTGACTCCAATTGAACCGCAGGCTTCACCCCTTGTGGTGCTCCCCCGCCAATTCCTTTAAGTTTCATACTTGCGTAC
GTACTTCCCAGGCGGCAAACTTAACGGCTTCCCTGCAGCACTGCATTGGCCACAAGCCAATGCATCACTGAGTTTGCATA
GTTTACAGCTGGGACTACCCGGGTATCTAATCCGGTTTGCTCCCCCAGCTTTCATCCCTCACCGTCGGACGTGTTCTGGT
AGACCGCCTTCGCCACAGGTGGTCATCGATAGATCAAAGCATTTTACCACTTCCTACCGAGTACCGTCTACTTCTCCCAC
TCCCTAGCTATGCAGTATTCCCGGCAGCCTGTACGTTGAGCGTACAGATTTAACCGAAAACTTACAGAGCCGGCTACGGA
TGCTTTAGGCCCAATAATCATCCTGACCACTTGAGGTGCTGGTTTTACCGCGGCGGCTGACACCAGAACTTGCCCACCCC
TTATTCGTTAGTGTTTCTAGGACTAACAAAAGATTCGTTTAGCACAAATCACTCGGATTAACCTTGTCGTGCTTTCGCAC
ATTGCAAAGTTTTCTCGCCTGCTGCGCCCCATAGGGCCTGGGTCCGTGTCTCAGTACCCATCTCCGGGCTACTCCTCTCA
GAGCCCGTACCTGTAATAGTCTTGGTGGGCCATTACCTCACCAACAAACTGATAGGCCGCAGTCCCATCCT
>JABGYZ010000058.1:1-519
GGCTACGGATGCTTTAGGCCCCATAATCATCCTGACCACTTGAGGTGCTGGTTTTACCGCGGCGGCTGACACCAGAACTT
GCCCACCCCTTATTCATCAGTGGTTCTACGACTAACAAAAGGTTCCTTTAGCAGGAACCACTCAGATTAACCTTGTCGAG
CTTTCGCGCATTGCAAAGTTTTCTCGCCTGCTGCGCCCCATAGGGCCTGGGTCCTTGTCTCAGTACCCATCTCCGGGCTA
CTCCTCTCAGAGCCCGTAGCTGTCAAAGCCTTGGTGGGCCATTACCTCACCAACAAGCTGATAGCTCGCAGTCCCATCCT
ACGGCAATAAATTATTTGAGTCATAAACCATTCCAGGCATCATGACCTATCGGGTATTATTCTCAGTTTCCCGAGGTTAT
CCCCGTCCATAAGTTAGGTTGACTACGTGTTACTGAGCCGTCTGCCTTGTATTACTACAATGACTAACATGGCTTAGTAT
CAATCTGATAGCAGTCAGGTCCGTCAGGATCAAACGGAT
>JABHGU010000027.1:3-614
GAGTACCGTCTACTTCTCCCACTCCCTAGCTATGCAGTATTCCCGGCAGCCTGTACGTTGAGCGTACAGATTTAACCGAA
AACTTACAGAACAGGCTACGGATGCTTTAGGCCCAATAATCATCCTGACCACTTGAGGTGCTGGTTTTACCGCGGCGGCT
GACACCAGAACTTGCCCACCCCTTATTCACTAGTGGTTTTATGACTTGCAAAAGATTTCTTTAGCAGAAATCACTCGGAT
TAACCTTGTCGTGCTTTCGCACATTGCAAAGTTTTCTCGCCTGCTGCGCCCCATAGGGCCTGGGTCCTTGTCTCAGTACC
CATCTCCGGGCTACTCCTCTCAGAGCCCGTAGCTGTCAAAGCCTTGGTGGGCCATTACCTCACCAACAAGCTGATAGCTC
GCAGTCCCATCCTACGGCAATAAATTATTTGAGTCATAAACCATTCCAGGCATCATGACCTATCGGGTATTATTCTCAGT
TTCCCGAGGTTATCCCCGTCCATAAGTTAGGTTGACTACGCGTTACTGAGCCGTCTGCCTTGTATTACTACAATAACTAA
CATGGCTTAGTATCAATCTGATAGCAGTCAGGTCCGTCAGGATCAAACGGAT
>JABIGE010000106.1:1-723
TAATCCGGTTTGCTCCCCCAGCTTTCATCCCTCACCGTCGGACGTGTTCTGGTAGACCGCCTTCGCCACAGGTGGTCATC
AATAGATCAAAGGATTTTACCCCTTCCTACCGAGTACCGTCTACCTCTCCCACTCCCTAGTTCTGCAGTATTTTCGGCAG
CCTATACGTTGAGCGCATAGATTTAACCGAAAACTTACAGAACAGGCTACGGATGCTTTAGGCCCAATAATCATCCTGAC
CACTTGAGGTGCTGGTTTTACCGCGGCGGCTGACACCAGAACTTGCCCACCCCTTATTCATCAGTGGTTCTACGACTAAC
AAAAGGTTCCTTTAGCAGGAACCACTCAGATTAACCTTGTCGAGCTTTCGCGCATTGCAAAGTTTTCTCGCCTGCTGCGC
CCCATAGGGCCTGGGTCCTTGTCTCAGTACCCATCTCCGGGCTACTCCTCTCAGAGCCCGTAGCTGTCAAAGCCTTGGTG
GGCCATTACCTCACCAACAAGCTGATAGCTCGCAGTCCCATCCTACGGCAATAAATTATTTGAGTCATAAACCATTCCAG
GCATCATGACCTATCGGGTATTATTCTCAGTTTCCCGAGGTTATCCCCGTCCATAAGTTAGGTTGACTACGTGTTACTGA
GCCGTCTGCCTTGTATTACTACAATAACTAACATGGCTTAGTATCAATCTGATAGCAGTCAGGTCCGTCAGGATCAAACG
GAT
>JABINX010000052.1:2-577
GTATTTTCGGCAGCCTATACGTTGAGCGCATAGATTTAACCGAAAACTTACAGAACAGGCTACGGATGCTTTAGGCCCAA
TAATCATCCTGACCACTTGAGGTGCTGGTTTTACCGCGGCGGCTGACACCAGAACTTGCCCACCCCTTATTCATCAGTGG
TTCTACGACTAACAAAAGGTTCCTTTAGCAGGAACCACTCAGATTAACCTTGTCGAGCTTTCGCGCATTGCAAAGTTTTC
TCGCCTGCTGCGCCCCATAGGGCCTGGGTCCTTGTCTCAGTACCCATCTCCGGGCTACTCCTCTCAGAGCCCGTAGCTGT
CAAAGCCTTGGTGGGCCATTACCTCACCAACAAGCTGATAGCTCGCAGTCCCATCCTACGGCAATAAATTATTTGAGTCA
TAAACCATTCCAGGCATCATGACCTATCGGGTATTATTCTCAGTTTCCCGAGGTTATCCCCGTCCATAAGTTAGGTTGAC
TACGTGTTACTGAGCCGTCTGCCTTGTATTACTACAATGACTAACATGGCTTAGTATCAATCTGATAGCAGTCAGGTCCG
TCAGGATCAAACGGAT
>JABIZY010000042.1:4-615
GAGTACCGTCTACCTCTCCCACTCCCTAGTTCTGCAGTATTTTCGGCAGCCTATACGTTGAGCGCATAGATTTAACCGAA
AACTTACAGAACAGGCTACGGATGCTTTAGGCCCAATAATCATCCTGACCACTTGAGGTGCTGGTTTTACCGCGGCGGCT
GACACCAGAACTTGCCCACCCCTTATTCATCAGTGGTTCTACGACTAACAAAAGGTTCCTTTAGCAGGAACCACTCAGAT
TAACCTTGTCGAGCTTTCGCGCATTGCAAAGTTTTCTCGCCTGCTGCGCCCCATAGGGCCTGGGTCCTTGTCTCAGTACC
CATCTCCGGGCTACTCCTCTCAGAGCCCGTAGCTGTCAAAGCCTTGGTGGGCCATTACCTCACCAACAAGCTGATAGCTC
GCAGTCCCATCCTACGGCAATAAATTATTTGAGTCATAAACCATTCCAGGCATCATGACCTATCGGGTATTATTCTCAGT
TTCCCGAGGTTATCCCCGTCCATAAGTTAGGTTGACTACGCGTTACTGAGCCGTCTGCCTTGTATTACTACAATAACTAA
CATGGCTTAGTATCAATCTGATAGCAGTCAGGTCCGTCAGGATCAAACGGAT
>JABJLM010000080.1:2-557
GTTGAGCGTACAGATTTAACCGAAAACTTACAGAGCCGGCTACGGATGCTTTAGGCCCAATAATCATCCTGACCACTTGA
GGTGCTGGTTTTACCGCGGCGGCTGACACCAGAACTTGCCCACCCCTTATTCATCAGTGGTTCTACGACTAACAAAAGGT
TCCTTTAGCAGGAACCACTCAGATTAACCTTGTCGAGCTTTCGCGCATTGCAAAGTTTTCTCGCCTGCTGCGCCCCATAG
GGCCTGGGTCCTTGTCTCAGTACCCATCTCCGGGCTACTCCTCTCAGAGCCCGTAGCTGTAATAGCCTTGGTGGGCCATT
ACCTCACCAACAAGCTGATAGCTCGCAGTCCCATCCTACGGCAATAAATTATTTGAGTCATAAACCATTCCAGGCATCAT
GACCTATCGGGTATTATTCTCAGTTTCCCGAGGTTATCCCCGTCCATAAGTTAGGTTGACTACGCGTTACTGAGCCGTCT
GCCTTGTATTACTACAATAACTAACATGGCTTAGTATCAATCTGATAGCAGTCAGGTCCGTCAGGATCAAACGGAT
>JABXGO010000075.1:10324-11790
CTCCGGTTGATCCTGCCGGACCCGACTGCTATCGGATTGGGACTAAGCCATGCGAGTCAACTCCGCAAGGGGTGGCGCAC
GGCTCAGTAACACGTAGTCAACCTACCCTGGGGACGGGGATAACCTCGGGAAACTGAGGCTAAACCCCGATAGGCCATGG
CTCCTGGAATGGGCCATGGCTGAAATCTATATGGCCCCAGGATGGGACTGCGGCCGATCAGGTTGTTGGTGGGGTAATGG
CCCACCAAGCCTATAACCGGTGCGGGCTCTGAGAGGAGGAGCCCGGAGATGGGCACTGAGACAAGGGCCCAGGTCCTATG
GGGCGCAGCAGGCGCGAAACCTCCGCAATGGGCGAAAGCCCGACGGGGTCAGTCCGAGTGGTCCCCGCTGAGGGGACCTT
TTGCCAGCTGTAAACAGGCTGGAGAATAAGGGGTGGGCAAGTTTGGTGTCAGCCGCCGCGGTAATACCAGCACCCCGAGT
GGTCGGGACGATTATTGGGCCTAAAGCATCCGTAGCCGGCTCAGTAAGTCCTCCGTTAAATCCAACGGCTCAACCGTTGG
GCTGCGGGGGATACTGCTGGGCTAGGGGGCGGGAGAGGCGAGGGGTATTCCCGGGGTAGGGGTAAAATCCACTGATCCCG
GGAGGACCACCAGTGGCGAAGGCGCCTCGCTAGAACGCACCCGACGGTGAGGGATGAAAGCTGGGGGAGCGAACCGGATT
AGATACCCGGGTAGTCCCAGCCGTAAACGATGTAGGCTCGGTGTTGGGCTGCCTTAGTGGTAGCCCAGTGCCGCAGGGAA
GCCGTTAAGCCTACCGCCTGGGGAGTACGGCCGCAAGGCTGAAACTTAAAGGAATTGGCGGGGGAGCACCACAAGGGGTG
AAGCCTGCGGTTTAATTGGAGTCAACGCCGGGAACCTTACCAAGGGTGACAGCAGGATGAAGGTCAAGCTAAAGACTTTA
CCAGACAAGCTGAGAGGAGGTGCATGGCCGTCGCCAGCTCGTGCCGTGAGGTGTCCTGTTAAGTCAGGTAACGAGCGAGA
CCCTCGCATCTAGTTGCTACCATCACTCTTTGGAGTGGTGGGGCTAACTGGATGGACTGCCGCCGATAAGGCGGAGGAAG
GAGGGGGCTACGGCAGGTCAGTATGCCCCGAAACCCTTGGGCCACACGCGGGCTGCAATGGTAGGGACAATGGGTTCCAA
CCCCGAAAGGGGAAGGCAATCCCCAAACCCTACCCCAGTTATGATTGAGGGCTGCAACCCGCCCTCATGAATCTGGAATC
CCTAGTAATCGCGTGTCACCATCGCGCGGTGAATACGTCCCTGCTCCTTGCACACACCGCCCGTCGCTTCACCCGAGGTG
GGCTTGCGTGAGATGGTGCCTCTTGGTATCATCGAACGTAAGCTCGCTGAGGGGGGAGAAGTCGTAACAAGGTGGCCGTA
GGGGAACCTGCGGCCGGATCACCTCCT
>JACAEH010000005.1:7613-9080
CTCCGGTTGATCCTGCCGGACCCGACTGCTATCAGAGTGGGACTAAGCCATGCGAGTTAACGCAGCAATGCGTGGCATAC
GGCTCAGTAACACGTAGTCAACATGCCCAGGGGACGTGGATAACCTCGGGAAACTGAGGATAAACCGCGATAGGCCAAGA
TTTCTGGAATGGATCATGGCTGAAACCTATATGGCCCCTGGATTGGACTGCGGCCGATCAGGCTGTTGGTGAGGTAATGG
CCCACCAAACCTGTAACCGGTACGGGCTCTGAGAGGAGGAGCCCGGAGATGGGCACTGAGACAAGGGCCCAGGCCCTATG
GGGCGCAGCAGGCGCGAAACCTCTGCAATAGGCGAAAGCTTGACAGGGTTACTCTGAGTGGTGTCCGTTAAGGGCATCTT
TTGACACTTCTAAAAATAGTGTAGAATAAGGGGTGGGCAAGTCTGGTGTCAGCCGCCGCGGTAATACCAGCACCCCGAGT
GGTCGGGACGATTATTGGGCCTAAAGCATCCGTAGCCGGTTCTGCAAGTCTCCCGTTAAATCCACCTGCTCAACAGATGG
GCTGCGGGGGATACTACAGGGCTAGGAGGCGGGAGAGGCAAGCGGTACTCGGTGGGTAGGGGTAAAATCCTCTGATCCAC
CGAAGACCACCAGTGGCGAAGGCGGCTTGCCAGAACGCGCTCGACGGTGAGGGATGAAAGCTGGGGGAGCAAACCGGATT
AGATACCCGGGTAGTCCCAGCTGTAAACGATGCAGACTCGGTGATGGGTTGGCTTTGAGCCAACCCAGTGCCGCAGGGAA
GCCGTTAAGTCTGCCGCCTGGGGAGTACGGTCGCAAGACTGAAACTTAAAGGAATTGGCGGGGGAGCACCACAAGGGGTG
AAGGCTGTGGTTCAATTGGAGTCAACGCCGGGAATCTTACTGGGGCTGACAGCAGGTTGAAGGTCAGGCTGAAGACCTTA
CCAGACAAGCTGAGAGGAGGTGCATGGCCGTCGCCAGCTCGTGCCGTGAGGCGTCCTGTTAAGTCAGGCAACGAGCGAGA
TCCCTACCGCTAGTTGCTACTCCCATCCGAAAGGATCGAGAAGCTAGTTAGCGGGACTGCTGCCGCTAAGGCGGAGGAAG
GAAGGGGCCACGGCAGGTCAGTATGCCCCGAAACCCTGGGGCCACACGCGGGCTGCAATGGTAGGAACAACGGGCTCCGA
CCTCGAAAGGGGGAGGCAATCCCCAAACCCTACCCCAGTTGTGATTGAGGGCTGCAACCCGCCCTCATGAATCTGGAATC
CCTAGTAACCGCGCGTCACCACCGCGCGGTGAATACGTCCCTGCTCCTTGCACACACCGCCCGTCGCTTCACCCGAGTTG
GGCTTGGGTGAGGTGGTGCCTTATTGACACCATCGAACCTAAACTCGGCAAGGGGGGAGAAGTCGTAACAAGGTGGCCGT
AGGGGAACCTGCGGCCGGATCACCTCCT
>JACASW010000004.1:78578-80047
AGGAGGTGATCCGACCGCAGGTTCCCCTACGGTCACCTTGTTACGACTTTTCCCTCGTCGCTTACCTCAAGTTCGATAAT
GCCAATTAAACATCACCTCGCTAAAAGCAAACTTCGATGAAACGACGGGCGGTGTGTGCAAGGAGCAGGGACGTATTCAC
CGCGCGGTAATGACACGCGGTTACTAGGGATTCCATATTCGTGAGGGCGAGTTGCAGCCCTCAGTCATAACTGTGGTAGC
GTTTAGGGATTGCCACTCTCTTTCGAGTTTGGAACTCATTGTCGCTACCATTGCAGCCCGCGTGTGGCCCCAGAGTTTCG
GGGCATACTGACCTGCCGTAGCCCCTTCCTTCCTCCGTTTTAACAACGGCAGTCCCACTAATTCGCCCCACTATTCCTGA
GAATAATGATAGCAACTAGTGGCAGGGATCTCGCTCGTTACCTGACTTAACAGGACATCTCACGGCACGAGCTGGCGACG
GCCATGCACCACCTCTCAGCTTGTCTGGTAAAGTCTTCAGCTTGACCTTCATTCTGCTGTCTCTCCGGGTAAGATTTCTG
GCGTTGACTCCAATTGAACCGCAGGCTTCACCCCTTGTGGTGCTCCCCCGCCAATTCCTTTAAGTTTCATACTTGCGTAC
GTACTTCCCAGGCGGCAGACTTAACGGCTTCCCTGCGACACTGCACTGGCTATATGCCAATGCATCATCGAGTCTGCATC
GTTTACAGCTGGGACTACCCGGGTATCTAATCCGGTTTGCTCCCCCAGCTTTCATCCCTCACCGTCGAACGTGTTCTGGT
AGACCGCCTTCGCCACAGGTGGTCATCGATAGATCAAAGGATTTTACCCCTTCCTACCGAGTACCGTCTACCTCTCCCAC
TCCCTATCTCTACAGTATTTTCGGCAGCCCATACGTTGAGCGCATAGATTTAACCGAAAACTTACAGAGCCGGCTACGGA
TGCTTTAGGCCCAATAATCATCCTGACCACTTGAGGTGCTGGTTTTACCGCGGCGGCTGACACCAGAACTTGCCCACCCC
TTATTCACTAGTGGTTTTATAACTAGCAAAAGATCTCTTTAGCAGAAATCACTCGGACTAACCTTGTCGTGCTTTCGCAC
ATTGCAAAGTTTTCTCGCCTGCTGCGCCCCATAGGGCCTGGGTCCTTGTCTCAGTACCCATCTCCGGGCTTCTCCTCTCA
GAGCCCGTACCTGTAATCGCCTTGGTGGGCCATTACCTCACCAACAAGCTGATAGGCCGCAGTCCCATCCTATGGCGACG
AATCATTTTAACCACAAACCATTCCAGGCATTGTGATCTATCAAGAATTATGCTCAGTTTCCCGAGATTATTCTTGTCCA
TAGGGTAGGTTGACTACGCGTTACTGAGCCGTATGCCTTGTATTACTACAAAGACTCGCATGGCTTAGTATCAATCCGAT
AGCAGTCAGGTCCGGCAGGATCAACCGGAT
>JACASX010000011.1:28656-30125
ATCCGGTTGATCCTGCCGGACCTGACTGCTATCGGATTGATACTAAGCCATGCGAGTCTTTGCAGTAATGCAAGGCATAC
GGCTCAGTAACACGTAGTCAACTTACCCTATGGACGAGGATAATCTCGGGAAACTGAGCATAATACTCGATAGATCATAA
TGCCTGGAATGGTTTATGGTTGAAATGATTCGTCGCCATAGGATGGGACTGCGGCCTATCAGCTTGTTGGTGAGGTAATG
GCCCACCAAGGCGATTACAGGTACGGGCTCTGAGAGGAGAAGCCCGGAGATGGGTACTGAGACAAGGACCCAGGCCCTAT
GGGGCGCAGCAGGCGAGAAAACTTTGCAATGTGCGAAAGCACGACAAGGTTAATCCGAGTGATTTCTGCTAAAGAAATCT
TTTGCAAGTCATAAAACCACTAGTGAATAAGGGGTGGGCAAGTTCTGGTGTCAGCCGCCGCGGTAAAACCAGCACCTCAA
GTGGTCAGGAGGATTATTGGGCCTAAAGCATCCGTAGCCGGCTCTGTAAGTTTTCGGTTAAATCCATGTGCTCAACGCAT
GGGCTGCCGAAAATACTGCATAGCTAGGGAGTGGGAGAGGTAGACGGTACTCAGTAGGAAGGGGTAAAATCCTTTGATCT
ATTGATGACCACCTGTGGCGAAGGCGGTCTACCAGAACACGTTCGACGGTGAGGGATGAAAGCTGGGGGAGCAAACCGGA
TTAGATACCCGGGTAGTCCCAGCTGTAAACGATGCAGACTCGATGATGCATTGGCATATAGCCAGTGCAGTGTCGCAGGG
AAGCCGTTAAGTCTGCCGCCTGGGAAGTACGTACGCAAGTATGAAACTTAAAGGAATTGGCGGGGGAGCACCACAAGGGG
TGAAGCCTGCGGTTCAATTGGAGTCAACGCCAGAAATCTTACCCGGAGAGACAGCAGAATGAAGGTCAAGCTGAAGACTT
TACCAGACAAGCTGAGAGGTGGTGCATGGCCGTCGCCAGCTCGTGCCGTGAGATGTCCTGTTAAGTCAGGTAACGAGCGA
GATCCTCGCCACTAGTTGCTATCATTATTCTCAGGAATAGTGGGGCGAATTAGTGGGACTGCCGTTGTTAAAACGGAGGA
AGGAGGGGGCTACGGCAGGTCAGTATGCCCCGAAACTCTGGGGCCACACGCGGGCTGCAATGGTAGCGACAATGAGCTCC
AAACTCGAAAGAGAGTGGCAATCTCTAAACGCTACCACAGTTATGACTGAGGGCTGTAACTCGCCCTCACGAATATGGAA
TCCCTAGTAACCGCGTGTCATTACCGCGCGGTGAATACGTCCCTGCTCCTTGCACACACCGCCCGTCGTTTCATCGAAGT
TTGCTTTTAGTGAGGTGATGTTTAATTGACATTATCGAACTTGAGGTAAGTGACGAGGGAAAAGTCGTAACAAGGTGTCC
GTAGGGGAACCTGCGGACGGATCACCTCCT
>JACATA010000004.1:16236-17706
AGGAGGTGATCCGTCCGCAGGTTCCCCTACGGACACCTTGTTACGACTTTTCCCTCGTCGCTTACCTCAAGTTCGATAAT
GCCAATTAAACATCACCTCGCTAAAAGCAAACTTCGATGAAACGACGGGCGGTGTGTGCAAGGAGCAGGGACGTATTCAC
CGCGCGGTAATGACACGCGGTTACTAGGGATTCCATATTCGTGAGGGCGAGTTACAGCCCTCAGTCATAACTGTGGTAGC
GTTTAGAGATTGCCACTCTCTTTCGAGTTTGGAACTCATTGTCACTACCATTGCAGCCCGCGTGTGGCCCCAGAGTTTCG
GGGCATACTGACCTGCCGTAGCCCCTTCCTTCCTCCGTTTTAACAACGGCAGTCCCACTAATTCGCCCCACTATTCCTGA
GAATAATGATAGCAACTAGTGGCAGGGATCTCGCTCGTTACCTGACTTAACAGGACATCTCACGGCACGAGCTGGCGACG
GCCATGCACCACCTCTCAGCTTGTCTGGTAAAGTCTTCAGCTTGACCTTCATTCTGCTGTCTCTCCGGGTAAGATTTCTG
GCGTTGACTCCAATTGAACCGCAGGCTTCACCCCTTGTGGTGCTCCCCCGCCAATTCCTTTAAGTTTCATACTTGCGTAC
GTACTTCCCAGGCGGCAGACTTAACGGCTTCCCTGCGACACTGCACTGGCTATTATGCCAATGCATCATCGAGTCTGCAT
CGTTTACAGCTGGGACTACCCGGGTATCTAATCCGGTTTGCTCCCCCAGCTTTCATCCCTCACCGTCGAACGTGTTCTGG
TAGACCGCCTTCGCCACAGGTGGTCATCAATAGATCAAAGGATTTTACCCCTTCCTACTGAGTACCGTCTACCTCTCCCA
CTCCCTAGCCATGCAGTATTTTCGGCAGCCCATGCGTTGAGCACATGGATTTAACCGAAAACTTACAAAGCCGGCTACGG
ATGCTTTAGGCCCAATAATCATCCTGACCACTTGAGGTGCTGGTTTTACCGCGGCGGCTGACACCAGAACTTGCCCACCC
CTTATTCACCAGTGGTTTTATGACTGGCAAAAGATTTCTTTAGCAGAAATCACTCGGATTAACCTTGTCGTGCTTTCGCA
CATTGCAAAGTTTTCTCGCCTGCTGCGCCCCATAGGGCCTGGGTCCGTGTCTCAGTACCCATCTCCGGGCTTCTCCTCTC
AGAGCCCGTACCTGTAATCGCCTTGGTGGGCCATTACCTCACCAACAAGCTGATAGGCCGCAGTCCCATCCTATGGCGAC
GAATCATTTTAACCATAAACCATTCCAGGCATTATGATCTATCAAGAATTATGCCCAGTTTCCCGAGATTATTCTTGTCC
ATAGGGTAGGTTGACTACGTGTTACTGAGCCGTCTGCCTTGTATTACTACAAAGACTCGCATGGCTTAGTATCAATCCGA
TAGCAGTCAGGTCCGGCAGGATCAACCGGAT
>JACATB010000074.1:4119-4886
ATCCGGTTGATCCTGCCGGACCTGACTGCTATCGGATTGATACTAAGCCATGCGAGTCTTTGTAGTAATACAAGGCAGAC
GGCTCAGTAACGCGTAGTCAACCTACCCTATGGACGGGAATAATCTCGGGAAACTGAGCATAATACCCGGCGTACCACCA
TTCCTGGAATGGTTGGTGGTTAAAATGATTCGTCGCCGTAGGATGGGACTGCGACCTATCAGCTTGTTGGTGAGGTAAAG
GCCCACCAAGGCGATTACAGGTACGGGCTCTGAGAGGAGAAGCCCGGAGATGGGTACTGAGACACGGACCCAGGCCCTAT
GGGGCGCAGCAGGCGAGAAAACTTTGCAATGTGCGAAAGCACGACAAGGTTAATCCGAGTGATTTCTGCTAAAGGAATCT
TTTGCCAGTTCTAAAAATACTAGTGAATAAGGGGTGGGCAAGTTCTGGTGTCAGCCGCCGCGGTAAAACCAGCACCTCAA
GTGGTCAGGAGGATTATTGGGCCTAAAGCATCCGTAGCCTGCTCTGTAAGTTTTCGGTTAAATCTATATGCTCAACGTAT
AGGCTGCCGAAAATACTGCAGTGCTAGGAAGTGGGAGAGGTAGACGGTACTTGATAGGAAGGGGTAAAATCCTTTGATCT
ATCGATGACCACCTGTGGCGAAGGCGGTCTACCAGAACACGTTCGACGGTGAGGGATGAAAGCTGGGGGAGCAAACCGGA
TTAGATACCCGGGTAGTCCCAGCTGTAAACGATGCAGACTCGATGATG
>JACATE010000017.1:2-683
ACGTGTTCTGGCAGACCGCCTTCGCCACAGGTGGTCATCGAAAGATCAAAGCATTTTACCACTTCCTCCCGAGTACCGTC
TACCTCTCCCACTCCCTAGCCCTGCAGTATTTCCGGCGGCCTGTATGTTAAGCATACAGATTTAACCGAAAACTTACAGA
GCAGGCTACGGATGCTTTAGGCCCAATAATCATCCTGACCACTTGAGGTGCTGGTTTTACCGCGGCGGCTGACACCAGAA
CTTGCCCACCCCTTATTCGTTAGTGTTTTTAGGACTAACAAAAGGTTCCTTTAGCAGAAACCACTCGGATTAACCTTGTC
GTGCTTTCGCACATTGCAAAGTTTTCTCGCCTGCTGCGCCCCATAGGGCCTGGGTCCGTGTCTCAGTACCCATCTCCGGG
CTACTCCTCTCAGAGCCCGTACCTGTAATAGTCTTGGTGGGCCATTACCTCACCAACAAACTGATAGGCCGCAGTCCCAT
CCTACGGCGATAAATCATTTGGAACATAAACCATTCCAGGCATAATGTTCTATCGGGCATTATACTCAGTTTCCCGAGGT
TATTCCCGTCCATAGGGTAGGTTGACTACGCGTTACTGAGCCGTCTGCCTTGTATTGCTACAATGACTCGCATGGCTTAG
TATCAATCCGATAGCAGTCAGGTCCGGCAGGATCAACCGGAT
>JACATK010000013.1:9116-10585
ATCCGGTTGATCCTGCCGGACCTGACTGCTATCGGATTGATACTAAGCCATGCGAGTCATTGTAGCAATACAAGGCAGAC
GGCTCAGTAACGCGTAGTCAACCTACCCTATGGACGGGAATAACCTCGGGAAACTGAGTATAATGCCCGATAGAACATTA
TGCCTGGAATGGTTTATGTTCCAAATGATTTATCGCCGTAGGATGGGACTGCGGCCTATCAGTTTGTTGGTGAGGTAATG
GCCCACCAAGACTATTACAGGTACGGGCTCTGAGAGGAGTAGCCCGGAGATGGGTACTGAGACACGGACCCAGGCCCTAT
GGGGCGCAGCAGGCGAGAAAACTTTGCAATGTGCGAAAGCACGACAAGGTTAATCCGAGTGGTTTCTGCTAAAGGAACCT
TTTGTTAGTCCTAAAAACACTAACGAATAAGGGGTGGGCAAGTTCTGGTGTCAGCCGCCGCGGTAAAACCAGCACCTCAA
GTGGTCAGGATGATTATTGGGCCTAAAGCATCCGTAGCCTGCTCTGTAAGTTTTCGGTTAAATCTGTATGCTCAACATAC
AGGCCGCCGGGAATACTGCAGGGCTAGGGAGTGGGAGAGGTAGACGGTACTCGGGAGGAAGTGGTAAAATGCTTTGATCT
CTCGATGACCACCTGTGGCGAAGGCGGTCTACCAGAACACGTCCGACGGTGAGGGATGAAAGCTGGGGGAGCAAACCGGA
TTAGATACCCGGGTAGTCCCAGCCGTAAACTATGCAAACTCAGTGATGCATTGGCTTGTGGCCAATGCAGTGTTGCAGGG
AAGCCGTTAAGTTTGCCGCCTGGGAAGTACGTACGCAAGTATGAAACTTAAAGGAATTGGCGGGGGAGCACCACAAGGGG
TGAAGCCTGCGGTTCAATTGGAGTCAACGCCAGAAATCTTACCCGGAGAGACAGCAGAATGAAGGTCAAGCTGAAGACTT
TACCAGACAAGCTGAGAGGTGGTGCATGGCCGTCGCCAGCTCGTGCCGTGAGATGTCCTGTTAAGTCAGGTAACGAGCGA
GATCCCTGCCTCTAGTTGCCACCATTACTCTCAGGAGTAGTGGGGCGAATTAGCGGGACCGCCGCAGTTAATGCGGAGGA
AGGAAGGGGCCACGGCAGGTCAGTATGCCCCGAAACTCTGGGGCCACACGCGGGCTGCAATGGTAATGACAATAGGTTCC
GAACCCGAAAGGAAGAGGTAATCCGTAAACATTACCACAGTTATGACTGAGGGCTGCAACTCGCCCTCACGAATATGGAA
TCCCTAGTAACTGCGTGTCATTATCGCGCGGTGAATACGTCCCTGCTCCTTGCACACACCGCCCGTCGTTTCATTGAAGT
GAGCTTTTAGTGATGTGACGTCTAATTGGCGTTATTGAACTTGAGGTTCGTGACAAGGGAAAAGTCGTAACAAGGTGACC
GTAGGGGAACCTGCGGTCGGATCACCTCCT
>JACDHC010000057.1:747-2214
AGGAGGTGATCCGGCCGCAGGTTCCCCTACGGCCACCTTGTTACGACTTCTCCCTCGTTGCTGACCCCAGGTTCGATAGT
ACCAATTAGGCATCACCTCGCCAAGAACCAACTTCGATGAAGCGACGGGCGGTGTGTGCAAGGAGCAGGGACGTATTCAC
CGCGCGATAGTGACACGCGGTTACTAGGGATTCCATATTCATGAGGGCGAGTTTCAGCCCTCAATCATAACTGTGGTAAG
GTTTAGAGATTGCCTCCTCCTTTCGGAATCGAAACTCATTGTCCTTACCATTGCAGCCCGCGTGTGGCCCGAGGGTTTCG
GGGCATACTGACCTGCCGTAGCCCCCTCCTTCCTCCGTCTCAGCGACGGCAGTCCCTCTAATTAGCTCCACTACTCCTGA
GAATAATGGTAGCAACTAGAAGCAGGGGTCTCGCTCGTTACCTGACTTAACAGGACACCTCACGGCACGAGCTGGCGACG
GCCATGCACCTCCTCTCAGCTTGTCTGGTAAAGTCTTCAGCTTGACCTTCATTCTGCTGTCGCCCCCGGTAAGATTTCCG
GCGTTGACTCCAATTGAACCGCAGGCTTCACCCCTTGTGGTGCTCCCCCGCCAATTCCTTTAAGTTTCAGTCTTGCGACC
GTACTCCCCAGGCGGCAAACTTAACGGCTTCCCTGCGGCACTGAGTTGGCATGAAGCCAACTCATCACCGAGTCTGCATC
GTTTACAGCTGGGACTACCCGGGTATCTAATCCGGTTTGCTCCCCCAGCTTTCATCCCTCACCGTCGAGCGCGTTCTGGC
AAGCCGCCTTCGCCACTGGTGGTCTTCAATGGATCAACGGATTTTACCCCTACCCATCGAGTACCGCTTGCCTCTCCCGC
CTCCTAGATCCATAGTATCTTCCGCAGCCCATCTGTTAAGCAGGTGGATTTAACGGAAGACTTGTAGAACCGGCTACGGA
TGCTTTAGGCCCAATAAACGTCCCGACCACTCGGGGTGCTGGTATTACCGCGGCGGCTGACACCAGACTTGCCCACCCCT
TATTCTGCACCATTTTTAGAGGTGCCAAAAGATCTCCTTAACGGAAATCACTCAGAGTAACCCTGTCAAGCTTTCGCCTA
TTGCAGAGGTTTCGCGCCTGCTGCGCCCCATAGGGCCTGGGCCCTTGTCTCAGTGCCCATCTCCGGGCTCCTCCTCTCAG
AGCCCGTACCGGTTACAGGTTTGGTGGGCCATTACCTCACCAACAGCCTGATCGGCCGCAGTCCAATCCAGGGGCCATGT
AGGTTTGGGTCATTACCCATTCCAGAAGTAGTGACCTATCGCGGTTTATCCTCAGTTTCCCGAGGTTATCCACGTCCCCT
GGGCATGTTGACTACGTGTTACTGAGCCGTATGCCACACATTACTGTGTCGACTCGCATGGCTTAGTCCCACTCTGATAG
CAGTCGGGTCCGGCAGGATCAACCGGAG
>JACEMW010000007.1:4-1294
TCCAAATGATTTATCGCCGTAGGATGGGACTGCGGCCTATCAGTTTGTTGGTGAGGTAATGGCCCACCAAGACTATTACA
GGTACGGGCTCTGAGAGGAGTAGCCCGGAGATGGGTACTGAGACACGGACCCAGGCCCTATGGGGCGCAGCAGGCGAGAA
AACTTTGCAATGTGCGAAAGCACGACAAGGTTAATCCGAGTGGTTTCTGCTAAAGGAACCTTTTGTCAGTCCTAGAAACA
CTGATGAATAAGGGGTGGGCAAGTTCTGGTGTCAGCCGCCGCGGTAAAACCAGCACCTCAAGTGGTCAGGATGATTATTG
GGCCTAAAGCATCCGTAGCCTGCTTTGTAAGTTTTCGGTTAAATCCATACGCTCAACGTATGGGCTGCCGGGAATACTGC
AAAGCTAGGGAGTGGGAGAGGTAGACGGTACTCGGTAGGAAGGGGTAAAATCCTTTGATCTATTGATGACCACCTGTGGC
GAAGGCGGTCTACCAGAACACGTCCGACGGTGAGGGATGAAAGCTGGGGGAGCAAACCGGATTAGATACCCGGGTAGTCC
CAGCTGTAAACTATGCAAACTCAGTGATGCATTGGCTTGATGCCAATGCAGTGCTGCAGGGAAGCCGTTAAGTTTGCCGC
CTGGGAAGTACGTACGCAAGTATGAAACTTAAAGGAATTGGCGGGGGAGCACCACAAGGGGTGAAGCCTGCGGTTCAATT
GGAGTCAACGCCAGAAATCTTACCCGGAGAGACAGCAGAATGAAGGTCAAGCTGAAGACTTTACCAGACAAGCTGAGAGG
TGGTGCATGGCCGTCGCCAGCTCGTGCCGTGAGATGTCCTGTTAAGTCAGGTAACGAGCGAGATCCCTGCCTCTAGTTGC
CACCACTACTCTCAGGAGTAGTGGGGCGAATTAGCGGGACCGCCGTAGTTAATACGGAGGAAGGAAGGGGCCACGGCAGG
TCAGTATGCCCCGAAACTCTGGGGCCACACGCGGGCTGCAATGGTAACGACAATGTGTTCCGAATCCGAAAGGAGGAGGT
AATCCTCAAACGTTACCACAGTTATGACTGAGGGCTGCAACTCGCCCTCACGAATATGGAATCCCTAGTAACTGCGTGTC
ATTATCGCGCGGTGAATACGTCCCTGCTCCTTGCACACACCGCCCGTCGTTTCATTGAAGTGAGCTCTTAGCGAGGTGAC
GTCTGATTGGCGTTATCGAACTTGGGGTTAGTGACAAGGGAAAAGTCGTAACAAGGTGACCGTAGGGGAACCTGCGGTCG
GATCACCTCCT
>JACEMX010000154.1:1196-2471
AGGAGGTGATCCGACCGCAGGTTCCCCTACGGTCACCTTGTTACGACTTTTCCCTTGTCACTTACCTCAAGTTCGATAAC
GCCAATTAGACGTCACCTCGCTAAAAGCAAACTTCAATGAAACGACGGGCGGTGTGTGCAAGGAGCAGGGACGTATTCAC
CGCGCGATAATGACACGCAGTTACTAGGGATTCCATATTCGTGAGGGCGAGTTGCAGCCCTCAGTCATAACTGTGGTAAC
GTTTGAGGATTACCTCCTCCTTTCGGATTCGGAACACATTGTCGTTACCATTGCAGCCCGCGTGTGGCCCCAGAGTTTCG
GGGCATACTGACCTGCCGTGGCCCCTTCCTTCCTCCGTATTAACTACGGCGGTCCCGCTAATTCGCCCCACTACTCCTGA
GAGTAGTGGTGGCAACTAGAGGCAGGGATCTCGCTCGTTACCTGACTTAACAGGACATCTCACGGCACGAGCTGGCGACG
GCCATGCACCACCTCTCAGCTTGTCTGGTAAAGTCTTCAGCTTGACCTTCATTCTGCTGTCTCTCCGGGTAAGATTTCTG
GCGTTGACTCCAATTGAACCGCAGGCTTCACCCCTTGTGGTGCTCCCCCGCCAATTCCTTTAAGTTTCATACTTGCGTAC
GTACTTCCCAGGCGGCAAACTTAACGGCTTCCCTGCAGCACTGCATTGGCATCAAGCCAATGCATCACTGAGTTTGCATA
GTTTACAGCTGGGACTACCCGGGTATCTAATCCGGTTTGCTCCCCCAGCTTTCATCCCTCACCGTCGGACGTGTTCTGGT
AGACCGCCTTCGCCACAGGTGGTCATCAATAGATCAAAGGATTTTACCCCTTCCTACCGAGTACCGTCTACCTCTCCCAC
TCCCTAGCTTTGCAGTATTCCCGGCAGCCCATACGTTGAGCATATGGATTTAACCGAAAACTTACAAAGCAGGCTACGGA
TGCTTTAGGCCCAATAATCATCCTGACCACTTGAGGTGCTGGTTTTACCGCGGCGGCTGACACCAGAACTTGCCCACCCC
TTATTCATCAGTGTTTCTAGGACTGACAAAAGGTTCCTTTAGCAGAAACCACTCGGATTAACCTTGTCGTGCTTTCGCAC
ATTGCAAAGTTTTCTCGCCTGCTGCGCCCCATAGGGCCTGGGTCCGTGTCTCAGTACCCATCTCCGGGCTACTCCTCTCA
GAGCCCGTACCTGTAATAGTCTTGGTGGGCCATTACCTCACCAACAAACTGATAGGCCGCAGTCCCATCCTACGGC
>JACEMY010000163.1:2407-2963
ACCTGCCGTGGCCCCTTCCTTCCTCCGTATTAACTACGGCGGTCCCGCTAATTCGCCCCACTACTCCTGAGAGTAGTGGT
GGCAACTAGAGGCAGGGATCTCGCTCGTTACCTGACTTAACAGGACATCTCACGGCACGAGCTGGCGACGGCCATGCACC
ACCTCTCAGCTTGTCTGGTAAAGTCTTCAGCTTGACCTTCATTCTGCTGTCTCTCCGGGTAAGATTTCTGGCGTTGACTC
CAATTGAACCGCAGGCTTCACCCCTTGTGGTGCTCCCCCGCCAATTCCTTTAAGTTTCATACTTGCGTACGTACTTCCCA
GGCGGCAAACTTAACGGCTTCCCTGCAGCACTGCATTGGCCACAAGCCAATGCATCACTGAGTTTGCATAGTTTACAGCT
GGGACTACCCGGGTATCTAATCCGGTTTGCTCCCCCAGCTTTCATCCCTCACCGTCGGACGTGTTCTGGTAGACCGCCTT
CGCCACAGGTGGTCATCAATAGATCAAAGGATTTTACCCCTTCCTACCGAGTACCGTCTACCTCTCCCACTCCCTAG
>JACEMZ010000022.1:852-2321
ATCCGGTTGATCCTGCCGGACCTGACTGCTATCGGATTGATACTAAGCCATGCGAGTCATTGTAGTAATACAAGGCAGAC
GGCTCAGTAACGCGTAGTCAACCTACCCTATGGACGGGGATAACCTCGGGAAACTGAGAATAATACCCGATAGAACATTA
TGCCTGGAATGGTTTATGTTTCAAATAATTTATTGCCGTAGGATGGGACTGCGGCCTATCAGTTTGTTGGTGAGGTAATG
GCCCACCAAGACTATTACAGGTACGGGCTCTGAGAGGAGTAGCCCGGAGATGGGTACTGAGACACGGACCCAGGCCCTAT
GGGGCGCAGCAGGCGAGAAAACTTTGCAATGTGCGAAAGCACGACAAGGTTAATCCGAGTGGTTTCTGCTAAAGGAACCT
TTTGTCAGTCCTAGAAACACTGATGAATAAGGGGTGGGCAAGTTCTGGTGTCAGCCGCCGCGGTAAAACCAGCACCTCAA
GTGGTCAGGATGATTATTGGGCCTAAAGCATCCGTAGCCTGCTTTGTAAGTTTTCGGTTAAATCCATACGCTCAACGTAT
GGGCTGCCGGGAATACTGCAAAGCTAGGGAGTGGGAGAGGTAGACGGTACTCGGTAGGAAGGGGTAAAATCCTTTGATCT
ATTGATGACCACCTGTGGCGAAGGCGGTCTACCAGAACACGTCCGACGGTGAGGGATGAAAGCTGGGGGAGCAAACCGGA
TTAGATACCCGGGTAGTCCCAGCTGTAAACTATGCAAACTCAGTGATGCATTGGCTTGATGCCAATGCAGTGCTGCAGGG
AAGCCGTTAAGTTTGCCGCCTGGGAAGTACGTACGCAAGTATGAAACTTAAAGGAATTGGCGGGGGAGCACCACAAGGGG
TGAAGCCTGCGGTTCAATTGGAGTCAACGCCAGAAATCTTACCCGGAGAGACAGCAGAATGAAGGTCAAGCTGAAGACTT
TACCAGACAAGCTGAGAGGTGGTGCATGGCCGTCGCCAGCTCGTGCCGTGAGATGTCCTGTTAAGTCAGGTAACGAGCGA
GATCCCTGCCTCTAGTTGCCACCACTACTCTCAGGAGTAGTGGGGCGAATTAGCGGGACCGCCGTAGTTAATACGGAGGA
AGGAAGGGGCCACGGCAGGTCAGTATGCCCCGAAACTCTGGGGCCACACGCGGGCTGCAATGGTAACGACAATGTGTTCC
GAATCCGAAAGGAGGAGGTAATCCTCAAACGTTACCACAGTTATGACTGAGGGCTGCAACTCGCCCTCACGAATATGGAA
TCCCTAGTAACTGCGTGTCATTATCGCGCGGTGAATACGTCCCTGCTCCTTGCACACACCGCCCGTCGTTTCATTGAAGT
TTGCTTTTAGCGAGGTGACGTCTAATTGGCGTTATCGAACTTGAGGTAAGTGACAAGGGAAAAGTCGTAACAAGGTGACC
GTAGGGGAACCTGCGGTCGGATCACCTCCT
>JACERO010000061.1:5969-7438
AGGAGGTGATCCGACCGCAGGTTCCCCTACGGTCACCTTGTTACGACTTTTCCCTTGTCACGAACCTCAAGTTCGATAAC
GCCAATCAGACGTCACCTCACTAAAAGCTCACTTCAATGAAACGACGGGCGGTGTGTGCAAGGAGCAGGGACGTATTCAC
CGCGCGATAATGACACGCAGTTACTAGGGATTCCATATTCGTGAGGGCGAGTTGCAGCCCTCAGTCATAACTGTGGTAAC
GTTTGAGGATTACCTCTTCCTTTCGGGTTCGAAACACATTGTCGTTACCATTGCAGCCCGCGTGTGGCCCCAGAGTTTCG
GGGCATACTGACCTGCCGTGGCCCCTTCCTTCCTCCGCATTAACTGCGGCGGTCCCGCTAATTCGCCCCACTACTCCTGA
GAGTAATGGTGGCAACTAGAGGCAGGGATCTCGCTCGTTACCTGACTTAACAGGACATCTCACGGCACGAGCTGGCGACG
GCCATGCACCACCTCTCAGCTTGTCTGGTAAAGTCTTCAGCTTGACCTTCATTCTGCTGTCTCTCCGGGTAAGATTTCTG
GCGTTGACTCCAATTGAACCGCAGGCTTCACCCCTTGTGGTGCTCCCCCGCCAATTCCTTTAAGTTTCATACTTGCGTAC
GTACTTCCCAGGCGGCAAACTTAACGGCTTCCCTGCAACACTGCACTGGCCATAAGCCAGTGCATCACTGAGTTTGCATA
GTTTACAGCTGGGACTACCCGGGTATCTAATCCGGTTTGCTCCCCCAGCTTTCATCCCTCACCGTCGGACGTGTTCTGGT
AGACCGCCTTCGCCACAGGTGGTCATCGAGAGATCAAAGCATTTTACCACTTCCTCCCGAGTACCGTCTACCTCTCCCGC
TCCCTAGCTCTGCAGTATTCCCAGCAGCCTGTACGTTAAGCGTACAGATTTAACCGAAAACTTACAGAGCCGGCTACGGA
TGCTTTAGGCCCAATAATCATCCTGACCACTTGAGGTGCTGGTTTTACCGCGGCGGCTGACACCAGAACTTGCCCACCCC
TTATTCAACAGTGTTTTTAGGACTGTCAAAAGGTTCCTTTAGCAGAAACCACTCGGATTAACCTTGTCGTGCTTTCGCAC
ATTGCAAAGTTTTCTCGCCTGCTGCGCCCCATAGGGCCTGGGTCCGTGTCTCAGTACCCATCTCCGGGCCACTCCTCTCA
GAGCCCGTACCTGTAATAGTCTTGGTGGGCCATTACCTCACCAACAAACTGATAGGCCGCAGTCCCATCCTATGGCAATA
AATCATTTGGAACATAAACCATTCCAGGCATAATGTTCTATCGGGTATTATACTCAGTTTCCCGAGGTTATCCCCGTCCA
TAGGGTAGGTTGACTACGCGTTACTGAGCCGTCTGCCCTGTATTGCTACAATGACTCGCATGGCTTAGTATCAATCCGAT
AGCAGTCAGGTCCGGCAGGATCAACCGGAT
>JACOTI010000043.1:3-1062
TAGCAACTAAGGGCAGGGATCTCGCTCGTTACCTGACTTAACAGGACACCTCACGGCACGAGCTGGCGACGGCCATGCAC
CTCCTCTCAGCTTGTCTGGTAAAGTCTTCAGCTTGACCTTCATTCTGCTGTCTCCCCAGGTAAGATTCCTGGCGTTGACT
CCAATTGAACCGCAGGCTTCACCCCTTGTGGTGCTCCCCCGCCAATTCCTTTAAGTTTCAGACTTGCGTCCGTACTTCCC
AGGCGGCAAACTTAACGGCTTCCCTGCGGCACTGCATTGGCCATAAGCCAATGCATCACCGAGTTTGCATCGTTTACAGC
TGGGACTACCCGGGTATCTAATCCGGTTTGCTCCCCCAGCTTTCATCCCTCACCGTCGAACGCGTTCTGGTAGACCGCCT
TCGCCACTGGTGGTCCTCGATGGATCAGTGGATTTTACCCCTACCCACCGAATACCGTCTACCTCTCCCGCTCCCTAGCT
GTGTAGTATCTCCGGCAGCCCATCTGTTGAGCAGCTGGATTTAACCGGAGACTTGCAAAGCCGGCTACGGATGCTTTAGG
CCCAATAAACCTCCTGACCACTCGAGGTGCTGGTATTACCGCGGCGGCTGACACCAGACTTGCCCACCCCTTATTCGTCT
GTGGTTTTACGACTGACAAAAGATTTCTTCAACAGAAATCACTCGGATTAACCTAGTCGTGCTTTCGCACATTGCTAAGG
TTTCTCGCCTGCTGCGCCCCATAGGGCCTGGGTCCGTGTCTCAGTACCCATCTCCGGGCTTCTCCTCTCAGAGCCCGTAC
CTGTTATAGCCTTGGTGGGCCATTACCTCACCAACAAGCTGATAGGCCGCAGTCCCATCCTATGGCGATAAATCGTTTGG
ACCATAAACCGTTCCAGGTATAATGATCTATCGGGTATTATTCTCAGTTTCCCGAGGTTATCCCCGTCCATAAGTTAGGT
TGACTACGTGTTACTGAGCCGTCCGCCTTGTATTGCTACAACGACTCGCATGGCTTAGTACCAATCCGATAGCAGTCAGG
TCCGGCAGGATCAACCGGAT
>JACRND010000144.1:3396-4150
ATCCGGTTGATCCTGCCGGACCTGACTGCTATCGGATTGATACTAAGCCATGCGAGTCATTGTAGCAATACAAGGCAGAC
GGCTCAGTAACGCGTAGTCAATCTACCCTATGGACGGGAATAACCTCGGGAAACTGAGAATAATGCCCGATAGAACATTA
TGCCTGGAATGGTTTATGTTTCAAATGATTTATCGCCATAGGATGGGACTGCGGCCTATCAGTTTGTTGGTGAGGTAATG
GCCCACCAAGACTATTACAGGTACGGGCTCTGAGAGGAGTAGCCCGGAGATGGGTACTGAGACACGGACCCAGGCCCTAT
GGGGCGCAGCAGGCGAGAAAACTTTGCAATGTGCGAAAGCACGACAAGGGTAATCCGAGTGGTTTCTGCTAAAGAAACCT
TTTGTCAGTCCTAGAAACACTGATGAATAAGGGGTGGGCAAGTTCTGGTGTCAGCCGCCGCGGTAAAACCAGCACCTCAA
GTGGTCAGGATGATTATTGGGCCTAAAGCATCCGTAGCTCGTTTTGTAAGTTTTCGGTTAAATCCATGCGCTTAACGTAT
GGGCTGCCGGGAATACTGCATAACTAGGAAGTGGGAGAGGTAGACGGTACTCGGTAGGAAGGGGTAAAATCCTTTGATCT
ATTGATGACCACCTGTGGCGAAGGCGGTCTACCAGAACACGTTCGACGGTGAGGGATGAAAGCTGGGGGAGCAAACCGGA
TTAGATACCCGGGTAGTCCCAGCTGTAAACGATGC
>JACVSK010000124.1:241-1758
AGGAGGTATTCCAGCCGCACCTTCCGATACGGCTACCTTGTTACGACTTAGCCCCAGTTACCAGTTTTACCCTAGGCGGC
TCCTTGCGGTTACCGACTTTAGGTACACCCGGCTTCCATGGCTTGACGGGCGGTGTGTGCAAGGTCCGGGAACGTATTCA
CCGTATCATTGCTGATATACGATTACTAGCGATTCCGGCTTCACGCAGTCGAGTTGCAGACTGCGATCTGAACTGAGAGG
CGTTTTTTGGGATTGGCTCCTTATCGCTAAGTGGCAGCCCTTTGTACGCCCCATTGTAGCACGTGTGTAGCCCTGGGCAT
AAAGGCCATGATGACTTGACATCATCCCCTCCTTCCTCGCGTCTTACGACGGCAGTTTCAATAGAGTTCCCAGCTTGACC
TGATGGCAACTATTGATAGGGGTTGCGCTCGTTGCGGGACTTAACCCAACACCTCACGGCACGAGCTGACGACAGCCATG
CAGCACCTTACTAGCGGCCCCTTGCGGGGAAGACTGCTTTCACAGCCGGTCCCCCAGCATTCTAGCCCAGGTAAGGTTCC
TCGCGTATCATCGAATTAAACCACATGCTCCACCGCTTGTGCGGACCCCCGCCAATTCCTTTGAGTTTCAACCTTGCGGT
CGTACTTCCCAGGTGGGATACTTAATGCTTTCGCTCAGACACACACAGTGTATCGCGTATGTCGAGTATCCATCGTTTAG
GGCGTGGACTACCAGGGTATCTAATCCTGTTTGATCCCCACGCTTTCGTGCCTCAGTGTCAATATCCCTGTAGTAAGCTG
CCTTCGCAATTGGTGTTCTATGTCATATCTAAGCATTTCACCGCTACATGACATATTCCGCTCACCTCCACGGTATTCAA
GACAGATAGTATCAACGGCAGTTTCCGAGTTAAGCCCGGAGATTTCACCACTGACTTACCTGCCCTCCTACGCACCCTTT
AAACCCAGTGAATCCGGATAACGCTTGCACCCTCCGTATTACCGCGGCTGCTGGCACGGAGTTAGCCGGTGCTTATTCCT
ATGGTACCGTCAGTCCCTTTAGAAAAAGGGTTTTCGTCCCATATAAAAGAAGTTTACAATCCAGAGGACCTTCATCCTCC
ACGCGGCATGGCTGGTTCAGACTTGCGTCCATTGACCAATATTCCTTACTGCTGCCTCCCGTAGGAGTCGGGCCCGTGTC
TCAGTGCCCGTGTGACTGGTCGTGCTCTCACACCAGTTACTGATCGCAGGCTTGGTGGGCCGTTACCCGCACCAACTACC
TAATCAGGCGCACGCCCATCCAAAACCGCCGGAGCTATAATTATTAAGTGATGCCACTTTATAATGTTACGAGGTATTAA
TCCGGGTTTCCCCGGGCTATTCCCCAGTTTTGGGTAGGTTGCGTACGTGTTCCGCACCCGTTTGCCGGTCGCCAGCGAGT
GTATTGCTACACCCCTGCTGCCCCTCGACTTGCATGTATTAAGCCTGCCGCTAGCGTTCATCCTGAGCCAGGATCAAA
>JACVSK010000910.1:357-1047
ATGATCCTTCCGCAGGTTCACCTACGGAAACCTTGTTACGACTTTTACTTCCTCTAAATGACCGAGTTTGAATAACTTTC
CGGCTTGGGGTGGTCGTTGCCAACCTCCCCGAGCCAGTCCGAAAGCCTCACTGAGCCATTCAATCGGTAGTAGCGACGGG
CGGTGTGTACAAAGGGCAGGGACATAGTCAACGCAAGCTAATGACTTGCGCTTACTAGGCATTCCTCGTTGAAGAGCAAT
AATTGCAATGCTCTATCCCCAGCACGACGGAGTTTAACAAGATTACCCAGGCCTTTCGGCCAAGGTGATGTACTCGTTGG
CTCCGTCAGTGTAGCGCGCGTGCGGCCCAGAACATCTAAGGGCATCACAGACCTGTTATTGCCTCAAACTTCCATCGGCT
TGAGCCGATAGTCCCTCTAAGAAGCCGGCGGCCCGCCGAGGCGGACCGGGCTATTTAGCAGGTTAAGGTCTCGTTCGTTA
TCGCAATTAAGCAGACAAATCACTCCACCAACTAAGAACGGCCATGCACCACCACCCACAAAATCAAGAAAGAGCTCTCA
ATCTGTCAATCCTTATTGTGTCTGGACCTGGTGAGTTTCCCCGTGTTGAGTCAAATTAAGCCGCAGGCTCCACGCCTGGT
GGTGCCCTTCCGTCAATGTCTTTAAGTTTCAGCCTTGCGACCATACTCCCC
>JACZSC010000001.1:36761-38230
AGGAGGTGATCCAACCGCAGGTTCCCCTACGGTTACCTTGTTACGACTTTTCCCTTGTCGCTTACCTCAAATTCGATAAC
GCCAAGAAGACGTCACCTCGTTAAAAGCAAACTTCAATGAAACGACGGGCGGTGTGTGCAAGGAGCAGGGACGTATTCAC
CGCGCGGTAATGACACGCAATTACTAGGGATTCCATATTCATGAGGGCGAGTTGCAGCCCTCAATCATAACTGTGGTAGC
GTTTGAAGATTACCTCCTCCTTTCGGATTCGGAACTCATTGTAACTACCATTGCAGCCCGCGTGTGGCCCCAGAGTTTCA
GGGCATACTGACCTGCCGTGGCCCCCTCCTTCCTCCGCATTAACTGCGGCAGTCCCGCTAATTCGCCCCACTACTCCTGA
GAGTAATGGTGGCAACTAGAAGCAAGGATCTCGCTCGTTACCTGACTTAACAGGACACCTCACGGCACGAGCTGGCGACG
GCCATGCACCACTTCTCAGCTTGTCTGGTAAAGTCTTCAGCTTGACCTTCATCCTGCTGTCTCTCCGGGTAAGATTTCTG
GCGTTGACTCCAATTGAACCGCAGGCTTCACCCCTTGTGGTGCTCCCCCGCCAATTCCTTTAAGTTTCATACTTGCGTAC
GTACTTCCCAGGCGGCAAACTTAACGACTTCTCTGCGGCACTGCACTGGCCACAAGCCAATGCATCACTGAGTTTGCATA
GTTTACAGCTGGGACTACCCGGGTATCTAATCCGGTTTGCTCCCCCAGCTTTCATCCCTCACCGTCGGACGTGTTCTGGT
AGACCGCCTTCGCCACTGGTGGTCATCTATAGATCAAAGGATTTTACCCCTTCCTGCAGAGTACCGTCTACCTCTCCCAC
TCCCTAGCTATGCAGTATTTTCGACAGCCCATGTGTTAAGCACATGGATTTAACCGAAAACTAACATAGCCGGCTACGGA
TGCTTTAGGCCCAATAAACATCCTGACCACTTGAGGTGCTGGTTTTACCGCGGCGGCTGACACCAGAACTTGCCCACCCC
TTATTCGATAGTGATTTTAGAACTAACAAAAGATTTCTTTATCAGAAAACACTCGGATTAACCTTGTCGTGCTTTCGCAC
ATTGCAAAGTTTTCTCGCCTGCTGCGCCCCATAGGACCTGGGTCCGTGTCTCAGTACCCATCTCCGGGCTTCTCCTCTCA
GAGCCCGTATCTGTAATAGCCTTGGTGGGCCATTACCTCACCAACAAGCTGATAGACCGCAGTCCCATCCTACGGCGAAA
AATCATTTAAACCATAAACCATTCCAGGCATAATGATCTGTCGGGTATTATTCTCAGTTTCCCGAGGTTATCCCCGTCCA
TAGGGTAGATTGACTACGTGTTACTGAGCCGTCTGCCTTGTATTACTACAAAGACTCGCATGGCTTAGTATCAATCCGAT
AGCAGTCAGGTCCGGCAGGATCAACCGGAA
>JACZUQ010000011.1:20895-21815
ATCCGGTTGATCCTGCCGGACCTGACTGCTATCGGATTGATACTAAGCCATGTGAGTCATTGTAGCAATACAAGGCAGAC
GGCTCAGTAACACGTAGTCAATCTACCCTATGGACGGGGATAACCTCGGGAAACTGAGGATAACACCCGATAGATCATAA
TGCCTGGAACGGTTTATGGTCCAAACGATTCGTCGCCGTAGGATGGGACTGCGGCCTATCAGCTTGTTGGTGAGGTAATG
GCCCACCAAGGCTATTACAGGTACGGGCTCTGAGAGGAGAAGCCCGGAGATGGGTACTGAGACACGGACCCAGGCCCTAT
GGGGCGCAGCAGGCGAGAAACCTTTGCAATGTGCGCAAGCACGACAAGGTTAATCCGAGTGTTTCCTGCTAAAGGAATCT
TTTGTTAGTCGTAAAACCACTATCGAATAAGGGGTGGGCAAGTTCTGGTGTCAGCCGCCGCGGTAAAACCAGCACCTCAA
GTGGTCAGGAGGATTATTGGGCCTAAAGCATCCGTAGCCTGTTCTATAAGTTTCCGGTTAAATCCATTAGCTCAACTAAT
GGGCTGCCGAAAATACTGTAGAACTAGGGAGTGGGAGAGGTAGACGGTATTCGGTAGGAAGGGGTAAAATCCTTTGATCT
ATTGAGGACCACCTGTGGCGAAGGCGGTCTACCAGAACACGTTCGACGGTGAGGGATGAAAGCTGGGGGAGCAAACCGGA
TTAGATACCCGGGTAGTCCCAGCCGTAAACGATGCAGACTCGGTGATGCGCTGGCTTGTGGCCAGTGCAGTGCCGCAGGG
AAGCCGTTAAGTTTGCCGCCTGGGAAGTACGTACGCAAGTATGAAACTTAAAGGAATTGGCGGGGGAGCACCACAAGGGG
TGAAGCCTGCGGTTCAATTGGAGTCAACGCCAGAAATCTTA
>JACZVG010000018.1:3507-4976
AGGAGGTGATCCGTCCGCAGGTTCCCCTACGGACACCTTGTTACGACTTTTCCCTTGTCACGAACCTCAAGTTCGATAAC
GCCAATCAGACGTCACCTCACTAAAAGCTCACTTCAATGAAACGACGGGCGGTGTGTGCAAGGAGCAGGGACGTATTCAC
CGCGCGATAATGACACGCAGTTACTAGGGATTCCATATTCGTGAGGGCGAGTTGCAGCCCTCAGTCATAACTGTGGTAAT
GTTTATGGATTACCTCTTCCTTTCGGGTTCGGAACCTATTGTCATTACCATTGCAGCCCGCGTGTGGCCCCAGAGTTTCG
GGGCATACTGACCTGCCGTGGCCCCTTCCTTCCTCCGTATTAACTACGGCGGTCCCGCTAATTCGCCCCACTACTCCTGA
GAGTAATGGTGGCAACTAGAGGCAGGGATCTCGCTCGTTACCTGACTTAACAGGACATCTCACGGCACGAGCTGGCGACG
GCCATGCACCACCTCTCAGCTTGTCTGGTAAAGTCTTCAGCTTGACCTTCATTCTGCTGTCTCTCCGGGTAAGATTTCTG
GCGTTGACTCCAATTGAACCGCAGGCTTCACCCCTTGTGGTGCTCCCCCGCCAATTCCTTTAAGTTTCATACTTGCGTAC
GTACTTCCCAGGCGGCAAACTTAACGGCTTCCCTGCAACACTGCATTGGCCACAAGCCAATGCATCACTGAGTTTGCATA
GTTTACGGCTGGGACTACCCGGGTATCTAATCCGGTTTGCTCCCCCAGCTTTCATCCCTCACCGTCGGACGTGTTCTGGT
AGACCGCCTTCGCCACAGGTGGTCATCGAGAGATCAAAGCATTTTACCACTTCCTCCCGAGTACCGTCTACCTCTCCCAC
TCCCTAGCCCTGCAGTATTCCCGGCGGCCTGTATGTTGAGCATACAGATTTAACCGAAAACTTACAGGGCAGGCTACGGA
TGCTTTAGGCCCAATAATCATCCTGACCACTTGAGGTGCTGGTTTTACCGCGGCGGCTGACACCAGAACTTGCCCACCCC
TTATTCGTTAGTGTTTTTAGGACTAACAAAAGGTTCCTTTAGCAGAAACCACTCGGATTAACCTTGTCGTGCTTTCGCAC
ATTGCAAAGTTTTCTCGCCTGCTGCGCCCCATAGGGCCTGGGTCCGTGTCTCAGTACCCATCTCCGGGCTACTCCTCTCA
GAGCCCGTACCTGTAATAGTCTTGGTGGGCCATTACCTCACCAACAAACTGATAGGACGCAGTCCCATCCTACGGCGATA
AATCATTTGGAACATAAACCATTCCAGGCATAATGTTCTATCGGGCATTATACTCAGTTTCCCGAGGTTATTCCCGTCCA
TAGGGTAGGTTGACTACGCGTTACTGAGCCGTCTGCCTTGTATTGCTACAATGACTCGCATGGCTTAGTATCAATCCGAT
AGCAGTCAGGTCCGGCAGGATCAACCGGAT
>JADFGC010000036.1:1-809
TTAACGACTTCTCTGCGGCACTGCACTGGCCACAAGCCAATGCATCACTGAGTTTGCATAGTTTACAGCTGGGACTACCC
GGGTATCTAATCCGGTTTGCTCCCCCAGCTTTCATCCCTCACCGTCGGACGTGTTCTGGTAGACCGCCTTCGCCACAGGT
GGTCATCCATAGATCAAAGGATTTTACCCCTTCCTACGGAGTACCGTCTACCTCTCCCACTCCCTAGCTTTGCAGTATTC
CCGGCAGCCTATATGTTGAGCATATAGATTTAACCGAAAACTTACAAAGCCGGCTACGGATGCTTTAGGCCCAATAAACA
TCCTGACCACTTGAGGTGCTGGTTTTACCGCGGCGGCTGACACCAGAACTTGCCCACCCCTTATTCATTAGTGGTTTTAT
GACTAACAAAAGATTCCTTTAGCAGGAATCACTCGGATTAACCTTGTCGTGCTTTCGCACATTGCAAAGTTTTCTCGCCT
GCTGCGCCCCATAGGGCCTGGGTCCGTGTTTCAGTACCCATCTCCGGGCTTCTCCTCTCAGAGCCCGTATCTGTTATAGC
CTTGGTGGTCCATTACATCACCAACAAGCTGATAGACCGCAGTCCCATCCTATGGCGAAATTCATTTTAACCATAAACCG
TTCCAGGCATAATGATCTATCGAGTATTATTCTCAGTTTCCCGAGGTTATCCTCGTCCATAGGTTAGATTGACTACGTGT
TACTGAGCCGTATGCCTTGTATTGCTACAAAAACTCGCATGGCTTAGTATCAATCCGATAGCAGTCAGGTCCGGCAGGAT
CAACCGGAT
>JADFMA010000065.1:1421-2889
ATCCGGTTGATCCTGCCGGACCTGACTGCTATCGGATTGATACTAAGCCATGCGAGTTTTTGTAGTAATACAAGGCAGAC
GGCTCAGTAACACGTAGTCAATCTAACCTATGGACGAGGATAACCTCGGGAAACTGAGAATAATACTCGATAGATCATTA
TGCCTGGAACGGTTTATGGTTCAAATGAATTTCGCCATAGGATGGGACTGCGGTCTATCAGCTTGTTGGTGAGGTAATGG
CCCACCAAGGCTATTACAGATACGGGCTCTGAGAGGAGAAGCCCGGAGATGGGTACTGAGACACGGACCCAGGCCCTATG
GGGCGCAGCAGGCGAGAAAACTTTGCAATGTGCGAAAGCACGACAAGGTTAATCCGAGTGATTCCTGCTAAAGGAATCTT
TTGTTAGTCGTAAAACCACTGATGAATAAGGGGTGGGCAAGTTCTGGTGTCAGCCGCCGCGGTAAAACCAGCACCTCAAG
TGGTCAGGATGTTTATTGGGCCTAAAGCATCCGTAGCCGGCTTTGTAAGTTTTCGGTTAAATCTATATGCTCAACATATA
GGCTGCCGGGAATACTGCAAAGCTAGGGAGTGGGAGAGGTAGACGGTACTCCGTAGGAAGGGGTAAAATCCTTTGATCTA
TGGATGACCACCTGTGGCGAAGGCGGTCTACCAGAACACGTCTGACGGTGAGGGATGAAAGCTGGGGGAGCAAACCGGAT
TAGATACCCGGGTAGTCCCAGCTGTAAACGATGCAAACTCAGTGATGCATTGGCTTGTGGCCAGTGCAGTGCCGCAGGGA
AGCCGTTAAGTTTGCCGCCTGGGAAGTACGTACGCAAGTATGAAACTTAAAGGAATTGGCGGGGGAGCACCACAAGGGGT
GAAGCCTGCGGTTCAATTGGAGTCAACGCCAGAAATCTTACCCGGAGAGACAGCAGGATGAAGGTCAAGCTGAAGACTTT
ACCAGACAAGCTGAGAAGTGGTGCATGGCCGTCGCCAGCTCGTGCCGTGAGGTGTCCTGTTAAGTCAGGTAACGAGCGAG
ATCCTTGCCTCTAGTTGCTACCATTACTCTCAGGAGTAGTGGAGCGAATTAGCGGGACTGCCGTAGTTAATACGGAGGAA
GGAGAGGGCCACGGCAGGTCAGTATGCCCTGAAACTCTGGGGCCACACGCGGGCTGCAATGGTAGTGACAATGTGTTCCG
AATCCGAGAGGAGGAGGTAATCCTCAAACGCTACCACAGTTATGACTGAGGGCTGCAACTCGCCCTCACGAATATGGAAT
CCCTAGTAACTGCGTGTCATTACCGCGCGGTGAATACGTCCCTGCTCCTTGCACACACCGCCCGTCGTTTCATTGAAGTT
TGCTTTTAGCGAGGTGACGTCTCATTGGCGTTATCGAACTTGAGGTAAGCGACAAGGGAAAAGTCGTAACAAGGTGACCG
TAGGGGAACCTGCGGTCGGATCACCTCCT
>JAEFDA010000053.1:17599-19068
AGGAGGTGATCCGACCGCAGGTTCCCCTACGGTCACCTTGTTACGACTTTTCCCTCGTCACGGACCTCAAGTTCGATAAC
GCCAATAGGGCATCACCTCGCTAAAAGCCCACTTCGATGAAACGACGGGCGGTGTGTGCAAGGAGCAGGGACGTATTCAC
CGCGCGATAATGACACGCAGTTACTAGGGATTCCAGATTCGTGAGGGCGAGTTACAGCCCTCAGTCATAACTGTGGTAGC
GTTTGGGGATTGCCTCTTCCTTTCGGATTCGGAACCCATTGTCACTACCATTGCAGCCCGCGTGTGGCCCCAGGGTTTCG
GGGCATACTGACCTGCCGTGGCCCCTTCCTTCCTCCGCATTAACTACGGCAGTCCCGCTAATTCGCCCCACTGCTCGTAA
GAGTAATGGTGGCAACTAGAGGCAGGGATCTCGCTCGTTACCTGACTTAACAGGACATCTCACGGCACGAGCTGGCGACG
GCCATGCACCACCTCTCAGCTTGTCTGGTAAAGTCTCCAGCTTGACCTTCACTCTGCTGTCTCCCCGGGTAAGATTTCTG
GCGTTGACTCCAATTGAACCGCAGGCTTCACCCCTTGTGGTGCTCCCCCGCCAATTCCTTTAAGTTTCATACTTGCGTAC
GTACTTCCCAGGCGGCAAACTTAACGGCTTCCCTGCAACACTGCACCGGGTTCAACCCGATGCATCATTGAGTTTGCATT
GTTTACAGCTGGGACTACCCGGGTATCTAATCCGGTTTGCTCCCCCAGCTTTCATCCCTCACCGTCGGACGTGTTCTGGT
AGACCGCCTTCGCCACAGGTGGTCATCGATAGATTAGTGAATTTTACCTCTTCCTACCGAGTACCGTCTACCTCTCCCAC
TCCCTAGATCCACAGTATTTCCGGCAGCCTATACGTTGAGCGCATAGATTTAACCGAAAACTTACAGATCCGGCTACGGA
TGCTTTAGGCCCAATAATCATCCTGACCACTTGAGGTGCTGGTTTTACCGCGGCGGCTGACACCAGAACTTGCCCACCCC
TTATTCGACAGTGTTTCTAGGACTGTCAAAAGACCTCTTCAGCAGAGGCCACTCGGATTAACCTTGTCGTGCTTTCGCAC
ATTGCAAAGTTTTCTCGCCTGCTGCGCCCCATAGGGCCTGGGTCCGTGTCTCAGTACCCATCTCCGGGCTTCTCCTCTCA
GAGCCCGTACCTGTTATCGCCTTGGTGGGCCGTTAACTCACCAACAAGCTGATAGGCCGCAGTCCCATCCTGTGGCGACG
AATCATTTTAACCATAAACCGTTCCAGGCATAATGGTCTATCGGGTATTATGCTCAGTTTCCCGAGATTATCCCCGTCCA
CAGGGTAGATTGACTACGTGTTACTGAGCCGTCCGCCTTGCATTGCTGCAATGACTCGCATGGCTTAGTATCAATCCGAT
AGCAGTCAGGTCCCGCAGGATCAACGGGAT
>JAEHKR010000128.1:1-1021
ACAGGACACCTCACGGCACGAGCTGGCGACGGCCATGCACCACTTCTCAGCTTGTCTGGTAAAGTCTTCAGCTTGACCTT
CATTCTGCTGTCTCTCCGGGTAAGATTTCTGGCGTTGACTCCAATTGAACCGCAGGCTTCACCCCTTGTGGTGCTCCCCC
GCCAATTCCTTTAAGTTTCATACTTGCGTACGTACTTCCCAGGCGGCAAACTTAACGGCTTCCCTGCGGCACTGCACTGG
CCACAAGCCAATGCATCACTGAGTTTGCATAGTTTACAGCTGGGACTACCCGGGTATCTAATCCGGTTTGCTCCCCCAGC
TTTCATCCCTCACCGTCGAACGTGTTCTGGTAGACCGCCTTCGCCACAGGTGGTCATCCATAGATCAAAGGATTTTACCC
CTTCCTACGGAGTACCGTCTACCTCTCCCACTCCCTAGCTTTGCAGTATTCCCGGCAGCCTATATGTTGAGCATATAGAT
TTAACCGAAAACTTACAAAGCCGGCTACGGATGCTTTAGGCCCAATAATCATCCTGACCACTTGAGGTGCTGGTTTTACC
GCGGCGGCTGACACCAGAACTTGCCCACCCCTTATTCAATAGTGGTTTTATGACTAACAAAAGATTCCTTTAGCAGGAAT
CACTCGGATTAACCTTGTCGTGCTTTCGCACATTGCAAAGTTTTCTCGCCTGCTGCGCCCCATAGGGCCTGGGTCCGTGT
CTCAGTACCCATCTCCGGGCTACTCCTCTCAGAGCCCGTACCTGTAATAGTCTTGGTGGGCCATTACCTCACCAACAAAC
TGATAGGCCGCAGTCCCATCCTACGGCAATAAATTATTTGAAACATAAACCATTCCAGGCATAATGTTCTATCTGGTATT
ATTCTCAGTTTCCCGAGGTTATTCCCGTCCATAGGGTAGGTTGACTACGCGTTACTGAGCCGTCTGCCTTGTATTGCTAC
AATGACTCGCATGGCTTAGTATCAATCCGATAGCAGTCAGGTCCGGCAGGATCAACCGGAT
>JAGWFS010000271.1:2-553
AGAGGATTTTACCCCTACCCACTGAATACCGTCTGCCTCTCCCACTCCCTAGCCTTGTAGTATCTCCAGCGGCCAATCTG
TTGAGCAGGTTGATTTAACCGGAGACTTGCAAAGCCAGCTACGGATGCTTTAGGCCCAATAAACGTCCTGATCACTCGAG
GTGCTGGTATTACCGCGGCGGCTGACACCAGACTTGCCCACCCCTTATTCACCGGTGCTTTTAGGACCGGCAAAAGATTC
CTTTAGCAGGAATCACTCGGACTAACCCAGTCGTGCTTTCGCACATTGCTAAGGTTTCTCGCCTGCTGCGCCCCATAGGG
CCTGGGTCCGTGTCTCAGTACCCATCTCCGGGCTTCTCCTCTCAGAGCCCGTACCTGTAATAGTCTTGGTGGGCCATTAC
CTCACCAACAAACTGATAGGCCGCAGTCGCATCCTACGGCAGTAAACTATTTCGACCATGAGCCATTCCAGGCATCATGA
TCTATCGCGGTTTATTCTCAGTTTCCCGAGGTTATCCACGTCCATAGGTTAGCTTGACCACGTGTTACTGAG
>JAGWGD010000004.1:1-722
TAATCCGGTTTGCTCCCCCAGCTTTCATCCCTCACCGTCGAACGTGTTCTGGCAGACCGCCTTCGCCACTGGTGGTCCTC
AATGGATCAGAGGATTTTACCCCTACCCACTGAATACCGTCTGCCTCTCCCACTCCCTAGCTCTGTAGTATCTCCAGCGG
CCCATCTGTTGAGCAGGTGGATTTAACCGAAGACTTGCAAAGCCGGCTACGGATGCTTTAGGCCCAATAAACGTCCTGAC
CACTCGAGGTGCTGGTATTACCGCGGCGGCTGACACCAGACTTGCCCACCCCTTATTCACCTGTGCTTTTAGGACAAGCA
AAAGACTCCTTTATCAGGAATCACTCGGACTGACCCAGTCGTGCTTTCGCACATTGCTAAGGTTTCTCGCCTGCTGCGCC
CCATAGGGCCTGGGTCCGTGTCTCAGTACCCATCTCCGGGCTTCTCCTCTCAGAGCCCGTACCTGTAATCGCCTTGGTGG
GCCATTACCTCACCAACAAGCTGATAGGCCGCAGTCCCATCCCATGGCAGTAAACTGTTTGGACCATAAGCCATTCCAGG
CACTATGATCTATCGTGGTTTATTCTCAGTTTCCCGAGGTTATCCACGTCCACGAGTTAGGTTGACTACGTGTTACTGAG
CCGTCCGCCTTGTATTGCTACAATGACTCGCATGGCTTAGTACCAATCCGATAGCAGTCAGGTCCGGCAGGATCAACCGG
AT
>JAGXTE010000052.1:16836-18305
ATCCGGTTGATCCTGCCGGACCTGACTGCTATCGGATTGATACTAAGCCATGCGAGTCATTGTAGCAATACAAGGCAGAC
GGCTCAGTAACGCGTAGTCAATCTACCCTATGGACGGGAATAACCTCGGGAAACTGAGAATAATGCCCGACAGAACATTA
TACCTGGAACGGTTTATGTTTCAAATGATTTATCGCCGTAGGATGGGACTGCGGCCTATCAGTTTGTTGGTGAGGTAATG
GCCCACCAAGACTATTACAGGTACGGGCTCTGAGAGGAGTAGCCCGGAGATGGGTACTGAGACACGGACCCAGGCCCTAT
GGGGCGCAGCAGGCGAGAAAACTTTGCAATGTGCGAAAGCACGACAAGGTTAATCCGAGTGGTTTCTGCTAAAGAAACCT
TTTGCTAGTCCTAGAAACACTAGTGAATAAGGGGTGGGCAAGTTCTGGTGTCAGCCGCCGCGGTAAAACCAGCACCTCAA
GTGGTCAGGATGATTATTGGGCCTAAAGCATCCGTAGCTCGTTTTGTAAGTTTTCGGTTAAATCCATACGCTTAACGTAT
GGGCTGCCGGGAATACTGCATAACTAGGAAGTGGGAGAGGTAGACGGTACTCGGTAGGAAGGGGTAAAATCCTTTGATCT
ATTGATGACCACCTGTGGCGAAGGCGGTCTACCAGAACACGTTCGACGGTGAGGGATGAAAGCTGGGGGAGCAAACCGGA
TTAGATACCCGGGTAGTCCCAGCTGTAAACTATGCAAACTCAGTGATGCATTGGCTTGTGGCCAATGCAGTGCTGCAGGG
AAGCCGTTAAGTTTGCCGCCTGGGAAGTACGTACGCAAGTATGAAACTTAAAGGAATTGGCGGGGGAGCACCACAAGGGG
TGAAGCCTGCGGTTCAATTGGAGTCAACGCCAGAAATCTTACCCGGAGAGACAGCAGAATGAAGGTCAAGCTGAAGACTT
TACCAGACAAGCTGAGAGGTGGTGCATGGCCGTCGCCAGCTCGTGCCGTGAGATGTCCTGTTAAGTCAGGTAACGAGCGA
GATCCCTGCCTCTAGTTGCCACCATTACTCTCAGGAGTAGTGGGGCGAATTAGCGGGACCGCCGCAGTTAATGCGGAGGA
AGGAAGGGGCCACGGCAGGTCAGTATGCCCCGAAACTCTGGGGCCACACGCGGGCTGCAATGGTAGTGACAATTGGTTCC
GAATCCGAAAGGAGGAGGTAATCCCTAAACGCTACCACAGTTATGACTGAGGGCTGCAACTCGCCCTCACGAATATGGAA
TCCCTAGTAACTGCGTGTCATTATCGCGCGGTGAATACGTCCCTGCTCCTTGCACACACCGCCCGTCGTTTCATTGAAGT
TTGCTTTTAGCGAGGTGACGTCTGATTGGCGTTATCGAACTTGAGGTAAGTGACAAGGGAAAAGTCGTAACAAGGTGACC
GTAGGGGAACCTGCGGTCGGATCACCTCCT
>JAHEXS010000031.1:6780-8249
ATCCCGTTGATCCTGCGGGACCTGACTGCTATCGGATTGGTACTAAGCCATGCGAGTCGTTGTAGCAATACAAGGCAGAC
TGCTCAGTAACACGTAGTTAACCTAACCTATGGATGGGGATAACCTCGGGAAACTGAGAATAATCCCCGATAGACCACAA
TGCCTGGAATGGTTTGTGGTTCAAATGATTTATCGCCATAGGATGGGACTGCGGCCTATCAGCTAGTTGGTGAGGTAATG
GCCCACCAAGGCTATAACAGGTACGGGCTCTGAGAGGAGGGGCCCGGAGATGGGTACTGAGACACGGACCCAGGCCCTAT
GGGGCGCAGCAGGCGAGAAACCTTTGCAATGTGCGAAAGCACGACAAGGTTAATCCGAGTGTCTTCTGCTAAAGAAGTCT
TTTGTTAGTCATAGAACCACTGATGAATAAGGGGTGGGCAAGTTCTGGTGTCAGCCGCCGCGGTAAAACCAGCACCTCGA
GTGGTCAGGAGGTTTATTGGGCCTAAAGCATCCGTAGCCGGTTGTTTAAGTTTTCGGTTAAATCTATGCGCTTAACGTAT
AGGCTGCCGAAAATACTGGACAGCTAGGGAGTGGGAGAGGTACACGGTACTCAATAGGAAGGGGTAAAATCCTTTGATCT
GTTGATGACCACCTGTGGCGAAGGCGGTGTACCAGAACACGTTCGACGGTGAGGGATGAAAGCTGGGGGAGCAAACCGGA
TTAGATACCCGGGTAGTCCCAGCTGTAAACGATGCAAACTCGGTGATGCATTGGCTTGTGGCCAATGCAGTGCCGCAGGG
AAGCCGTTAAGTTTGCCGCCTGGGAAGTACGTACGCAAGTATGAAACTTAAAGGAATTGGCGGGGGAGCACCACAAGGGG
TGAAGCCTGCGGTTCAATTGGAGTCAACGCCAGAAATCTTACCCGGAGCGACAGCAGAATGAAGGTCAAGCTGAAGACTT
TACCAGACAAGCTGAGAGGTGGTGCATGGCCGTCGCCAGCTCGTGCCGTGAGATGTCCTGTTAAGTCAGGTAACGAGCGA
GACCCCTGCTCCTAGTTGCTACCGTTACTCTCTGGAGTAGCGGAGCGAATTAGTAGGACCGCCGCAGTTAATGCGGAGGA
AGGAAGGGGCCACGGCAGGTCAGTATGCCCCGAAACTCTGGGGCCACACGCGGGCTGCAATGGTATTGACAATGTGTTCC
GAATCCGAAAGGAGGAGGCAATCATCAAACAATACCTCAGTTATGATTGAGGGCTGTAACTCGCCCTCATGAATATGGAA
TCCCTAGTAACTGCGCGTCACTACCGCGCGGTGAATACGTCCCTGCTCCTTGCACACACCGCCCGTCGTTTCATTGAAGT
TGGCTTTTAGTGAGGTAGTGTCTTGTTGGCATTATCGAGCTTGAGGTCAGTGACAAGGGAAAAGTCGTAACAAGGTGACC
GTAGGGGAACCTGCGGTCGGATCACCTCCT
>JAHEZV010000058.1:9120-9774
AGGAGGTGATCCAGCCGCAGGTTCCCCTACGACTACCTTGTTACGACTTCTCCCCCGTTGCTGACCCCAGGTTCGATAGC
GCCAATTAGACGCCACCTCGCCAAGAACCAGCTTCGGTGAAGCGACGGGCGGTGTGTGCAAGGAGCAGGGACGTATTCAC
CGCGCGATGATGACACGCGGTTACTAGGGATTCCATATTCATGAGGGCGAGTTTCAGCCCTCAATCATAACTGAGGTAAG
GTTTGTAGGATTGCCTCCCCCTTTCGGGATCGGAGCCCGTTGTCCTTACCATTGCAGCCCGCGTGTGGCCCGAGGGTTTC
GGGGCATACTGACCTGCCGTAGCCCCCTCCTTCCTCCGCCTTAGCGGCGGCGGTCCCTCTAATTAGCCCCTCCGTTCCTG
AGAACAGTGGTAGCAACTAGAGGCAGGGATCTTGCTCGTTACCTGACTTAACAGGACACCTCACGGCACGAGCTGGCGAC
GGCCATGCACCTCCTCTCAGCTTGTCTGGTAAAGTCTTCAGCTTGACCTTCACTCTGCTGTCGCCCCCGGTAAGATTCCC
GGCGTTGACTCCAATTGAACCGCAGGCTTCACCCCTTGTGGTGCTCCCCCGCCAATTCCTTTAAGTTTCAGTCTTGCGAC
CGTACTACCCAGGCG
>JAHEZV010000070.1:1-973
TCAGCTTGTCTGGTAAAGTCTTCAGCTTGACCTTCACACTGCTGTCGCCCCCGGTAAGATTCCCGGCGTTGACTCCAATT
GAACAGCAGGCTTCACCCCTTGTGGTGCTCCCCCGCCAATTCCTTTAAGTTTCAGTCTTGCGACCGTACTCCCCAGGCGG
CAGACTTAACGGCTTCCCTGCGGCACTGGGTTGGCGCGAAGCCAACCCATCACCGAGTCTGCATCGTTTACAGCTGGGAC
TACCCGGGTATCTAATCCGGTTTGCTCCCCCAGCTTTCATCCCTCACCGTCGAGCGCGTTCTGGCAAGCCGCCTTCGCCA
CTGGTGGTCTTCAGTGGATCAGAGGATTTTACCCCTACCCACTGAGTACCGCTTGCCTCTCCCGCCTCCTAGCCCTGTAG
TATCCCCCGCAGCCCATCTGTTGAGCAGGTGGATTTAACGGAGGACTTGCAGAACAAGCTACGGATGCTTTAGGCCCAAT
AATCGTCCCGACCACTCGGGGTGCTGGTATTACCGCGGCGGCTGACACCAGACTTGCCCACCCCTTATTCTGCACCATTT
TTAGAGGTGCCAAAAGATGCCCTTAGCGGGCATCACTCAGAGTAACCCTGTCAAGCTTTCGCCTATTGCAGAGGTTTCGC
GCCTGCTGCGCCCCATAGGGCCTGGGCCCTTGTCTCAGTGCCCATCTCCGGGCTCCTTCTCTCAAAGCCCGTACCGGTTA
CAGGTTTGGTGGGCCATTACCTCACCAACAGCCTGATCGGCCGCAGTCCAATCCAGGGGCCGTATAGGTTTCAGCCAGTG
TCCATTCCAGAAACCTTGGCCTATCGCGGTTTATCCTCAGTTTCCCGAGGTTATCCACGTCCCCTGGGCATGTTGACTAC
GTGTTACTGAGCCGTGTGCCACGCCTTGCGGCGTTGACTCGCATGGCTTAGTCCCACTCTGATAGCAGTCGGGTCCGGCA
GGATCAACCGGAG
>JAHFUM010000017.1:2750-4219
AGGAGGTGATCCGACCGCAGGTTCCCCTACGGTCACCTTGTTACGACTTTTCCCTTGTCACTTACCTCAAGTTCGATAAC
GCCAATCAGACGTCACCTCGCTAAAAGCAAACTTCAATGAAACGACGGGCGGTGTGTGCAAGGAGCAGGGACGTATTCAC
CGCGCGATAATGACACGCAGTTACTAGGGATTCCATATTCGTGAGGGCGAGTTGCAGCCCTCAGTCATAACTGTGGTAGC
GTTTGAGGATTACCTCCTCCTTTCGGATTCGGAACCAATTGTCACTACCATTGCAGCCCGCGTGTGGCCCCAGAGTTTCG
GGGCATACTGACCTGCCGTGGCCCCTTCCTTCCTCCGCATTAACTGCGGCGGTCCCGCTAATTCGCCCCACTACTCCTGA
GAGTAATGGTGGCAACTAGAGGCAGGGATCTCGCTCGTTACCTGACTTAACAGGACATCTCACGGCACGAGCTGGCGACG
GCCATGCACCACCTCTCAGCTTGTCTGGTAAAGTCTTCAGCTTGACCTTCATTCTGCTGTCTCTCCGGGTAAGATTTCTG
GCGTTGACTCCAATTGAACCGCAGGCTTCACCCCTTGTGGTGCTCCCCCGCCAATTCCTTTAAGTTTCATACTTGCGTAC
GTACTTCCCAGGCGGCAAACTTAACGGCTTCCCTGCGGCACTGCACTGGCCACAAGCCAGTGCATCACCGAGTCTGCATC
GTTTACAGCTGGGACTACCCGGGTATCTAATCCGGTTTGCTCCCCCAGCTTTCATCCCTCACCGTCGAACGTGTTCTGGT
AGACCGCCTTCGCCACAGGTGGTCATCAATAGATCAAAGGATTTTACCCCTTCCTACCGAGTACCGTCTACCTCTCCCAC
TTCCTAGTTATGCAGTATTCCCGGCAGCCCATACGTTAAGCGCATGGATTTAACCGAAAACTTACAAAACGAGCTACGGA
TGCTTTAGGCCCAATAATCATCCTGACCACTTGAGGTGCTGGTTTTACCGCGGCGGCTGACACCAGAACTTGCCCACCCC
TTATTCGTTAGTGTTTCTAGGACTGACAAAAGGTTTCTTTAGCAGAAACCACTCGGATTAACCTTGTCGTGCTTTCGCAC
ATTGCAAAGTTTTCTCGCCTGCTGCGCCCCATAGGGCCTGGGTCCGTGTCTCAGTACCCATCTCCGGGCTACTCCTCTCA
GAGCCCGTACCTGTAATAGTCTTGGTGGGCCATTACCTCACCAACAAACTGATAGGCCGCAGTCCCATCCTATGGCGATA
AATCATTTGAAACATAAACCATTCCAGGCATAATGTTCTATCGGGCATTATTCTCAGTTTCCCGAGGTTATTCCCGTCCA
TAGGGTAGATTGACTACGCGTTACTGAGCCGTCTGCCTTGTATTGCTACAATGACTCGCATGGCTTAGTATCAATCCGAT
AGCAGTCAGGTCCGGCAGGATCAACCGGAT
>JAHFUX010000005.1:52545-54014
AGGAGGTGATCCGACCGCAGGTTCCCCTACGGTCACCTTGTTACGACTTTTCCCTTGTCACTTACCTCAAGTTCGATAAC
GCCAATCAGACGTCACCTCGCTAAAAGCAAACTTCAATGAAACGACGGGCGGTGTGTGCAAGGAGCAGGGACGTATTCAC
CGCGCGATAATGACACGCAGTTACTAGGGATTCCATATTCGTGAGGGCGAGTTGCAGCCCTCAGTCATAACTGTGGTAGC
GTTTGAGGATTACCTCCTCCTTTCGGATTCGGAACCAATTGTCACTACCATTGCAGCCCGCGTGTGGCCCCAGAGTTTCG
GGGCATACTGACCTGCCGTGGCCCCCTCCTTCCTCCGCATTAACTGCGGCGGTCCCGCTAATTCGCCCCACTACTCCTGA
GAGTAATGGTGGCAACTAGAGGCAGGGATCTCGCTCGTTACCTGACTTAACAGGACATCTCACGGCACGAGCTGGCGACG
GCCATGCACCACCTCTCAGCTTGTCTGGTAAAGTCTTCAGCTTGACCTTCATTCTGCTGTCTCTCCGGGTAAGATTTCTG
GCGTTGACTCCAATTGAACCGCAGGCTTCACCCCTTGTGGTGCTCCCCCGCCAATTCCTTTAAGTTTCATACTTGCGTAC
GTACTTCCCAGGCGGCAAACTTAACGGCTTCCCTGCAGCACTGCATTGGCCACAAGCCAATGCATCACTGAGTTTGCATA
GTTTACAGCTGGGACTACCCGGGTATCTAATCCGGTTTGCTCCCCCAGCTTTCATCCCTCACCGTCGAACGTGTTCTGGT
AGACCGCCTTCGCCACAGGTGGTCATCAATAGATCAAAGGATTTTACCCCTTCCTACCGAGTACCGTCTACCTCTCCCAC
TTCCTAGTTATGCAGTATTCCCGGCAGCCCATACGTTAAGCGTATGGATTTAACCGAAAACTTACAAAACGAGCTACGGA
TGCTTTAGGCCCAATAATCATCCTGACCACTTGAGGTGCTGGTTTTACCGCGGCGGCTGACACCAGAACTTGCCCACCCC
TTATTCGTTAGTGTTTCTAGGACTGACAAAAGGTTTCTTTAGCAGAAACCACTCGGATTAACCTTGTCGTGCTTTCGCAC
ATTGCAAAGTTTTCTCGCCTGCTGCGCCCCATAGGGCCTGGGTCCGTGTCTCAGTACCCATCTCCGGGCCACTCCTCTCA
GAGCCCGTACCTGTAATAGTCTTGGTGGGCCATTACCTCACCAACAAACTGATAGGCCGCAGTCCCATCCTATGGCGATA
AATCATTTGAAACATAAACCATTCCAGGCATAATGTTCTATCGGGCATTATTCTCAGTTTCCCGAGGTTATTCCCGTCCA
TAGGGTAGATTGACTACGCGTTACTGAGCCGTCTGCCTTGTATTGCTACAATGACTCGCATGGCTTAGTATCAATCCGAT
AGCAGTCAGGTCCGGCAGGATCAACCGGAT
>JAHRAP010000099.1:4925-5336
ATCCGGTTGATCCTACCGGACCTGACTGCTATTGGATTGATACTAAGCCATGCGAGTCATTGTAGCAATACAAGGCATAC
TGCTCAGTAACACGTAGTTAATCTACCCTATGGACGAGAATAACCTCGGGAAACTGAGAATAATACTCGATAGATCATTA
TGCTTGGAATAGTTTATGATTTAAATGATTTCGCCATAGGATGAGACTGCGGCCTATCAGCTTGTTGGTGTGGTAATGGC
TCACCAAGGCTATAACAGGTACGGGCTCTGAGAGGAGAAGCCCGGAGATGGGTACTGAGACACTGACCCAGGCCCTATGG
GGCGCAGCAGGCGAGAAAACTTTGCAATGTGCGAAAGCACGACAAGGTTAGTCCAAGTGATTTCTGCTAAAGAAATCTTT
TGTTAGTTTTAA
>JAHWYJ010000001.1:15481-16949
CTCCGGTTGATCCTGCCGGACCCGACTGCTATCAGAGTGAGATTAAGCCATGCGAGTCAACGTAGCAATACGTGGCACAC
GGCTCAGTAACACGTAGTCAACATAACCAAAGGACGTGGATAATCTCGGGAAACTGAGGCTAAACCGCGATAGACCAAGA
TACCTGGAATGGTTTTTGATCAAAATCTATATGGCCCTTGGATTGGACTGCGTCCGATCAGGCTGTTGGTGAGGTAATGG
CCCACCAAACCTATAACCGGTACGGGCTCTGAGAGGAGGAGCCCGGAGATGGGTACTGAGACAAGGACCCAGGCCCTATG
GGGCGCAGCAGGCGCGAAACCTCTGCAATAGGCGAAAGCCTGACAGGGTTACTCTGAGTGACTTTCGCTAAGAAAGTCTT
TTGACATCTGTAAAAATGGTGTAGAATAAGGGGTGGGCAAGTCTGGTGTCAGCCGCCGCGGTAATACCAGCACCCCGAGT
GGTCGGGACGATTATTGGGCCTAAAGCATCCGTAGCCGGTTTTACAAGTCCTCCGTTAAATCCAACTGCTTAACAGATGG
GCTGCGGAGGATACTATAAGACTAGGAGGCAGGAGAGGCAAGCGGTACTCAGTGGGTAGGGGTAAAATCCGTTGATCCAT
TGAAGACCACCAGTGGCGAAGGCGGCTTGCCAGAATGCGCTCGACGGTGAGGGATGAAAGCTGGGGGAGCAAACCGGATT
AGATACCCGGGTAGTCCCAGCTGTAAACGATGCAGACTCGGTGATGGACCAGCTTAATGCTAGTCCAGTGCCGCAGGGAA
GCCGTTAAGTCTGCCGCCTGGGTAGTACGGTCGCAAGACTGAAACTTAAAGGAATTGGCGGGGGAGCACCACAAGGGGTG
AAGCCTGCGGTTCAATTGGAGTCAACGCCGGGAATCTTACCGGGGGCGACAGCAGAGTGAAGGTCAAGCTGAAGACTTTA
CTAGACAAGCTGAGAGGAGGTGCATGGCCGTCGCCAGCTCGTGCCGTGAGGTGTCCTGTTAAGTCAGGTAACGAGCGAGA
CCCCTGCTTCTAGTTGCTACTTCTATTCTTCGGAGTGGAAGGGCTAATTAGAAGGACTGCCGCCGCTAAGGCGGAGGAAG
GAGGGGGCTACGGCAGGTCAGTATGCCCCGAAACCCTCGGGCCACACGCGGGCTGCAATGGTAAGTACAATAGGTTCCGA
TCCCGAAAGGAGGAGGCAATCCCGTAAAACTTACCACAGTTATGATTGAGGGCTGAAACTCGTCCTCATGAATATGGAAT
CCCTAGTAATCGCGTGTCATCATCGCGCGGTGAATACGTCCCTGCTCCTTGCACACACCGCCCGTCGCTTCATCGAAGTT
GGTTTCAGGCGAGGTGGTGCGATATTGGCATTATCGAACCTGAGATCAGCAACGAGGGAGAAGTCGTAACAAGGTGGCCG
TAGGGGAACCTGCGGCCGGATCACCTCCT
>JAIBII010000061.1:2292-3760
AGGAGGTGATCCGGCCGCAGGTTCCCCTACGGCCACCTTGTTACGACTTCTCCCTCGTTGCTGATCTCAGGTTCGATAAT
GCCAATATCGCACCACCTCGCCTGAAACCAACTTCGATGAAGCGACGGGCGGTGTGTGCAAGGAGCAGGGACGTATTCAC
CGCGCGATGATGACACGCGATTACTAGGGATTCCATATTCATGAGGACGAGTTTCAGCCCTCAATCATAACTGAGGTAAG
TTTTACGGGATTGCCTCCTCCTTTCGGGATCGGAACCTATTGTACTTACCATTGCAGCCCGCGTGTGGCCCGAGGGTTTC
GGGGCATACTGACCTGCCGTAGCCCCCTCCTTCCTCCGCCTTAGCGGCGGCAGTCCTTCTAATTAGCCCTTCCACTCCGA
AGAATAGAAGTAGCAACTAGAAGCAGGGGTCTCGCTCGTTACCTGACTTAACAGGACACCTCACGGCACGAGCTGGCGAC
GGCCATGCACCTCCTCTCAGCTTGTCTAGTAAAGTCTTCAGCTTGACCTTCACTCTGCTGTCGCCCCCGGTAAGATTCCC
GGCGTTGACTCCAATTGAACCGCAGGCTTCACCCCTTGTGGTGCTCCCCCGCCAATTCCTTTAAGTTTCAGTCTTGCGAC
CGTACTACCCAGGCGGCAGACTTAACGGCTTCCCTGCGGCACTGGACTAGCATTAAGCTGGTCCATCACCGAGTCTGCAT
CGTTTACAGCTGGGACTACCCGGGTATCTAATCCGGTTTGCTCCCCCAGCTTTCATCCCTCACCGTCGAGCGCATTCTGG
CAAGCCGCCTTCGCCACTGGTGGTCTTCAATGGATCAACGGATTTTACCCCTACCCACTGAGTACCGCTTGCCTCTCCTG
CCTCCTAGTCTTATAGTATCCTCCGCAGCCCATCTGTTAAGCAGTTGGATTTAACGGAGGACTTGTAAAACCGGCTACGG
ATGCTTTAGGCCCAATAATCGTCCCGACCACTCGGGGTGCTGGTATTACCGCGGCGGCTGACACCAGACTTGCCCACCCC
TTATTCTACACCATTTTTACAGATGTCAAAAGACTTTCTTAGCGAAAGTCACTCAGAGTAACCCTGTCAGGCTTTCGCCT
ATTGCAGAGGTTTCGCGCCTGCTGCGCCCCATAGGGCCTGGGTCCTTGTCTCAGTACCCATCTCCGGGCTCCTCCTCTCA
GAGCCCGTACCGGTTATAGGTTTGGTGGGCCATTACCTCACCAACAGCCTGATCGGACGCAGTCCAATCCAAGGGCCATA
TAGATTTTGATCAAAAACCATTCCAGGTATCTTGGTCTATCGCGGTTTAGCCTCAGTTTCCCGAGATTATCCACGTCCTT
TGGTTATGTTGACTACGTGTTACTGAGCCGTGTGCCACGTATTGCTACGTTGACTCGCATGGCTTAATCTCACTCTGATA
GCAGTCGGGTCCGGCAGGATCAACCGGAG
>JAIBIP010000050.1:2939-3697
GAGTCTGCATCGTTTACGGCTGGGACTACCCGGGTATCTAATCCGGTTTGCTCCCCCAGCTTTCATCCCTCACCGTCGAG
CGCATTCTGGCAAGCCGCCTTCGCCACTGGTGGTCTTCAATGGATCAACGGATTTTACCCCTACCCACTGAGTACCGCTT
GCCTCTCCTGCCTCCTAGTCTTATAGTATCCTCCGCAGCCCATCTGTTAAGCAGTTGGATTTAACGGAGGACTTGTAAAA
CCGGCTACGGATGCTTTAGGCCCAATAATCGTCCCGACCACTCGGGGTGCTGGTATTACCGCGGCGGCTGACACCAGACT
TGCCCACCCCTTATTCTACACCATTTTTACAGATGTCAAAAGACTTTCTTAGCGAAAGTCACTCAGAGTAACCCTGTCAG
GCTTTCGCCTATTGCAGAGGTTTCGCGCCTGCTGCGCCCCATAGGGCCTGGGTCCTTGTCTCAGTACCCATCTCCGGGCT
CCTCCTCTCAGAGCCCGTACCGGTTATAGGTTTGGTGGGCCATTACCTCACCAACAGCCTGATCGGACGCAGTCCAATCC
AAGGGCCATATAGATTTTGATCAAAAACCATTCCAGGTATCTTGGTCTATCGCGGTTTAGCCTCAGTTTCCCGAGATTAT
CCACGTCCTTTGGTTATGTTGACTACGTGTTACTGAGCCGTGTGCCACGTATTGCTACGTTGACTCGCATGGCTTAATCT
CACTCTGATAGCAGTCGGGTCCGGCAGGATCAACCGGAG
>JAIBIQ010000047.1:2-477
GGGGTGCTGGTATTACCGCGGCGGCTGACACCAGACTTGCCCACCCCTTATTCTACACCATTTTTACAGATGTCAAAAGA
CTTTCTTAGCGAAAGTCACTCAGAGTAACCCTGTCAGGCTTTCGCCTATTGCAGAGGTTTCGCGCCTGCTGCGCCCCATA
GGGCCTGGGTCCTTGTCTCAGTACCCATCTCCGGGCTCCTCCTCTCAGAGCCCGTACCGGTTATAGGTTTGGTGGGCCAT
TACCTCACCAACAGCCTGATCGGACGCAGTCCAATCCAAGGGCCATATAGATTTTGATCAAAAACCATTCCAGGTATCTT
GGTCTATCGCGGTTTAGCCTCAGTTTCCCGAGATTATCCACGTCCTTTGGTTATGTTGACTACGTGTTACTGAGCCGTGT
GCCACGTATTGCTACGTTGACTCGCATGGCTTAATCTCACTCTGATAGCAGTCGGGTCCGGCAGGATCAACCGGAG
>JAICFG010000053.1:7124-8590
CTCCGGTTGATCCTGCCGGACCCGACTGCTATCAGAATGAGATTAAGCCATGCGAGTCAACGTAGCAATACGTGGCACAC
GGCTCAGTAACACGTAGTCAACATAACCAGAGGACGTGGATAAACTCGGGAAACTGAGGCTAAACCGCGATAGACCAAGA
TACCTGGAATGGTTTTTGATCAAAATCTATATGGCCTTTGGATTGGACTGCGACCGATCAGGCTGTTGGTGAGGTAATGG
CCCACCAAACCTGTAACCGGTACGGGCTCTGAGAGGAGGAGCCCGGAGATGGGTACTGAGAAAAGGACCCAGGCCCTATG
GGGCGCAGCAGGCGCGAAACCTCTGCAATAGGCGAAAGCCTGACAGGGTTATTCTGAGTGACTTTCGCTAAGAAAGTCTT
TTGACATCTCTAAAAATGGTGTAGAATAAGGGGTGGGCAAGTCTGGTGTCAGCCGCCGCGGTAATACCAGCACCCCGAGT
GGTCGGGACGATTATTGGGCCTAAAGCATCCGTAGCCGGTTTTACAAGTCCTCCGTTAAATCCAACTGCTTAACAGATGG
GCCGCGGAGGATACTATAAGACTAGGAGGCAGGAGAGGCAAGCGGTACTCAGTGGGTAGGGGTAAAATCCGTTGATCCAT
TGAAGACCACCAGTGGCGAAGGCGGCTTGCCAGAATGCGCTCGACGGTGAGGGATGAAAGCTGGGGGAGCAAACCGGATT
AGATACCCGGGTAGTCCCAGCTGTAAACGATGCAGACTCGGTGATGGACTAGCTTAATGCTAGTCCAGTGCCGCAGGGAA
GCCGTTAAGTCTGCCGCCTGGGTAGTACGGTCGCAAGACTGAAACTTAAAGGAATTGGCGGGGGAGCACCACAAGGGGTG
AAGCCTGCGGTTCAATTGGAGTCAACGCCGGGAATCTTACCGGGGGCGACAGCAGAGTGAAGGTCAAGCTGAAGACTTTA
CTAGACAAGCTGAGAGGAGGTGCATGGCCGTCGCCAGCTCGTGCCGTGAGGTGTCCTGTTAAGTCAGGTAACGAGCGAGA
CCCCTGCTTCTAGTTGCTACTTTTATTCTTCGGAGTAGAAGGGCTAATTAGAAGGACTGCCGCCGCTAAGGCGGAGGAAG
GAGGGGGCTACGGCAGGTCAGTATGCCCCGAAACCCTCGGGCCACACGCGGGCTGCAATGGTAAGTACAATAGGTTCCGA
TTTCGAAAGGAGGAGGCAATCCGCAAAACTTACCACAGTTATGATTGAGGGCTGAAACTCGTCCTCATGAATATGGAATC
CCTAGTAATCGCGTGTCATCATCGCGCGGTGAATACGTCCCTGCTCCTTGCACACACCGCCCGTCGCTTCATCGAAGTTG
GTTTTAGGCGAGGTAGTGCGATTTGGCATTATCGAACCTGAGATCAGCAACGAGGGAGAAGTCGTAACAAGGTGGCCGTA
GGGGAACCTGCGGCCGGATCACCTCCT
>JAICFH010000019.1:17137-17887
CTCCGGTTGATCCTGCCGGACCCGACTGCTATCAGAATGAGATTAAGCCATGCGAGTCAACGTAGCAATACGTGGCACAC
GGCTCAGTAACACGTAGTCAACATAACCAGAGGACGTGGATAAACTCGGGAAACTGAGGCTAAACCGCGATAGACCAAGA
TACCTGGAATGGTTTTTGATCAAAATCTATATGGCCTTTGGATTGGACTGCGACCGATCAGGCTGTTGGTGAGGTAATGG
CCCACCAAACCTGTAACCGGTACGGGCTCTGAGAGGAGGAGCCCGGAGATGGGTACTGAGAAAAGGACCCAGGCCCTATG
GGGCGCAGCAGGCGCGAAACCTCTGCAATAGGCGAAAGCCTGACAGGGTTATTCTGAGTGACTTTCGCTAAGAAAGTCTT
TTGACATCTCTAAAAATGGTGTAGAATAAGGGGTGGGCAAGTCTGGTGTCAGCCGCCGCGGTAATACCAGCACCCCGAGT
GGTCGGGACGATTATTGGGCCTAAAGCATCCGTAGCCGGTTTTACAAGTCCTCCGTTAAATCCAACTGCTTAACAGATGG
GCCGCGGAGGATACTATAAGACTAGGAGGCAGGAGAGGCAAGCGGTACTCAGTGGGTAGGGGTAAAATCCGTTGATCCAT
TGAAGACCACCAGTGGCGAAGGCGGCTTGCCAGAATGCGCTCGACGGTGAGGGATGAAAGCTGGGGGAGCAAACCGGATT
AGATACCCGGGTAGTCCCAGCTGTAAACGAT
>JAICFI010000073.1:2191-3657
AGGAGGTGATCCGGCCGCAGGTTCCCCTACGGCCACCTTGTTACGACTTCTCCCTCGTTGCTGATCTCAGGTTCGATAAT
GCCAAATCGCACTACCTCGCCTAAAACCAACTTCGATGAAGCGACGGGCGGTGTGTGCAAGGAGCAGGGACGTATTCACC
GCGCGATGATGACACGCGATTACTAGGGATTCCATATTCATGAGGACGAGTTTCAGCCCTCAATCATAACTGTGGTAAGT
TTTGCGGATTGCCTCCTCCTTTCGAAATCGGAACCTATTGTACTTACCATTGCAGCCCGCGTGTGGCCCGAGGGTTTCGG
GGCATACTGACCTGCCGTAGCCCCCTCCTTCCTCCGCCTCAGCGGCGGCGGTCCCTCTAATTAGCCCCTCCGCTCCGGAG
AGCAGTGGTAGCAACTAGAGGCAGGGATCTTGCTCGTTACCTGACTTAACAGGACACCTCACGGCACGAGCTGGCGACGG
CCATGCACCTCCTCTCAGCTTGTCTAGTAAAGTCTTCAGCTTGACCTTCACTCTGCTGTCGCCCCCGGTAAGATTCCCGG
CGTTGACTCCAATTGAACCGCAGGCTTCACCCCTTGTGGTGCTCCCCCGCCAATTCCTTTAAGTTTCAGTCTTGCGACCG
TACTACCCAGGCGGCAGACTTAACGGCTTCCCTGCGGCACTGGACTAGCATTAAGCTAGTCCATCACCGAGTCTGCATCG
TTTACAGCTGGGACTACCCGGGTATCTAATCCGGTTTGCTCCCCCAGCTTTCATCCCTCACCGTCGAGCGCATTCTGGCA
AGCCGCCTTCGCCACTGGTGGTCTTCAATGGATCAACGGATTTTACCCCTACCCACTGAGTACCGCTTGCCTCTCCTGCC
TCCTAGTCTTATAGTATCCTCCGCGGCCCATCTGTTAAGCAGTTGGATTTAACGGAGGACTTGTAAAACCGGCTACGGAT
GCTTTAGGCCCAATAATCGTCCCGACCACTCGGGGTGCTGGTATTACCGCGGCGGCTGACACCAGACTTGCCCACCCCTT
ATTCTACACCATTTTTAGAGATGTCAAAAGACTTTCTTAGCGAAAGTCACTCAGAATAACCCTGTCAGGCTTTCGCCTAT
TGCAGAGGTTTCGCGCCTGCTGCGCCCCATAGGGCCTGGGTCCTTTTCTCAGTACCCATCTCCGGGCTCCTCCTCTCAGA
GCCCGTACCGGTTACAGGTTTGGTGGGCCATTACCTCACCAACAGCCTGATCGGTCGCAGTCCAATCCAAAGGCCATATA
GATTTTGATCAAAAACCATTCCAGGTATCTTGGTCTATCGCGGTTTAGCCTCAGTTTCCCGAGTTTATCCACGTCCTCTG
GTTATGTTGACTACGTGTTACTGAGCCGTGTGCCACGTATTGCTACGTTGACTCGCATGGCTTAATCTCATTCTGATAGC
AGTCGGGTCCGGCAGGATCAACCGGAG
>JAICFJ010000012.1:8833-10081
CTCCGGTTGATCCTGCCGGACCCGACTGCTATCAGAATGAGATTAAGCCATGCGAGTCAACGTAGCAATACGTGGCACAC
GGCTCAGTAACACGTAGTCAACATAACCAGAGGACGTGGATAAACTCGGGAAACTGAGGCTAAACCGCGATAGACCAAGA
TACCTGGAATGGTTTTTGATCAAAATCTATATGGCCTTTGGATTGGACTGCGACCGATCAGGCTGTTGGTGAGGTAATGG
CCCACCAAACCTGTAACCGGTACGGGCTCTGAGAGGAGGAGCCCGGAGATGGGTACTGAGAAAAGGACCCAGGCCCTATG
GGGCGCAGCAGGCGCGAAACCTCTGCAATAGGCGAAAGCCTGACAGGGTTATTCTGAGTGACTTTCGCTAAGAAAGTCTT
TTGACATCTCTAAAAATGGTGTAGAATAAGGGGTGGGCAAGTCTGGTGTCAGCCGCCGCGGTAATACCAGCACCCCGAGT
GGTCGGGACGATTATTGGGCCTAAAGCATCCGTAGCCGGTTTTACAAGTCCTCCGTTAAATCCAACTGCTTAACAGATGG
GCCGCGGAGGATACTATAAGACTAGGAGGCAGGAGAGGCAAGCGGTACTCAGTGGGTAGGGGTAAAATCCGTTGATCCAT
TGAAGACCACCAGTGGCGAAGGCGGCTTGCCAGAATGCGCTCGACGGTGAGGGATGAAAGCTGGGGGAGCAAACCGGATT
AGATACCCGGGTAGTCCCAGCTGTAAACGATGCAGACTCGGTGATGGACTAGCTTAATGCTAGTCCAGTGCCGCAGGGAA
GCCGTTAAGTCTGCCGCCTGGGTAGTACGGTCGCAAGACTGAAACTTAAAGGAATTGGCGGGGGAGCACCACAAGGGGTG
AAGCCTGCGGTTCAATTGGAGTCAACGCCGGGAATCTTACCGGGGGCGACAGCAGAGTGAAGGTCAAGCTGAAGACTTTA
CTAGACAAGCTGAGAGGAGGTGCATGGCCGTCGCCAGCTCGTGCCGTGAGGTGTCCTGTTAAGTCAGGTAACGAGCGAGA
CCCCTGCTTCTAGTTGCTACTTTTATTCTTCGGAGTAGAAGGGCTAATTAGAAGGACTGCCGCCGCTAAGGCGGAGGAAG
GAGGGGGCTACGGCAGGTCAGTATGCCCCGAAACCCTCGGGCCACACGCGGGCTGCAATGGTAAGTACAATAGGTTCCGA
TTTCGAAAGGAGGAGGCAATCCGCAAAACTTACCACAGTTATGATTGAG
>JAICFK010000066.1:24440-25002
AGGAGGTGATCCGGCCGCAGGTTCCCCTACGGCCACCTTGTTACGACTTCTCCCTCGTTGCTGATCTCAGGTTCGATAAT
GCCAAATCGCACTACCTCGCCTAAAACCAACTTCGATGAAGCGACGGGCGGTGTGTGCAAGGAGCAGGGACGTATTCACC
GCGCGATGATGACACGCGATTACTAGGGATTCCATATTCATGAGGACGAGTTTCAGCCCTCAATCATAACTGTGGTAAGT
TTTGCGGATTGCCTCCTCCTTTCGAAATCGGAACCTATTGTACTTACCATTGCAGCCCGCGTGTGGCCCGAGGGTTTCGG
GGCATACTGACCTGCCGTAGCCCCCTCCTTCCTCCGCCTTAGCGGCGGCAGTCCTTCTAATTAGCCCTTCTACTCCGAAG
AATAAAAGTAGCAACTAGAAGCAGGGGTCTCGCTCGTTACCTGACTTAACAGGACACCTCACGGCACGAGCTGGCGACGG
CCATGCACCTCCTCTCAGCTTGTCTGGTAAAGTCTTCAGCTTGACCTTCACTCTGCTGTCGCCCCCGGTAAGATTCCCGG
CGT
>JAICFK010000126.1:1-751
ATCGTTTACAGCTGGGACTACCCGGGTATCTAATCCGGTTTGCTCCCCCAGCTTTCATCCCTCACCGTCGAGCGCATTCT
GGCAAGCCGCCTTCGCCACTGGTGGTCTTCAATGGATCAACGGATTTTACCCCTACCCACTAAGTACCGCTTGCCTCTCC
CGCCTCCTAGCCCTGTAGTATCTCCCGCAGCCCATCTGTTGAGCAGGTGGATTTAACGGAAGACTTGCAGGACAAGCTAC
GGATGCTTTAGGCCCAATAATCGTCCCGACCACTCGGGGTGCTGGTATTACCGCGGCGGCTGACACCAGACTTGCCCACC
CCTTATTCTACACCATTTTTAGAGATGTCAAAAGACTTTCTTAGCGAAAGTCACTCAGAATAACCCTGTCAGGCTTTCGC
CTATTGCAGAGGTTTCGCGCCTGCTGCGCCCCATAGGGCCTGGGTCCTTTTCTCAGTACCCATCTCCGGGCTCCTCCTCT
CAGAGCCCGTACCGGTTACAGGTTTGGTGGGCCATTACCTCACCAACAGCCTGATCGGTCGCAGTCCAATCCAAAGGCCA
TATAGATTTTGATCAAAAACCATTCCAGGTATCTTGGTCTATCGCGGTTTAGCCTCAGTTTCCCGAGTTTATCCACGTCC
TCTGGTTATGTTGACTACGTGTTACTGAGCCGTGTGCCACGTATTGCTACGTTGACTCGCATGGCTTAATCTCATTCTGA
TAGCAGTCGGGTCCGGCAGGATCAACCGGAG
>JAICFL010000014.1:2-759
AGTCTGCATCGTTTACAGCTGGGACTACCCGGGTATCTAATCCGGTTTGCTCCCCCAGCTTTCATCCCTCACCGTCGAGC
GCGTTCTGGCAAGCCGCCTTCGCCACTGGTGGTCTTCAATGGATCAACGGATTTTACCCCTACCCACTGAGTACCGCTTG
CCTCTCCTGCCTCCTAGTCTTATAGTATCCTCCGCGGCCCATCTGTTAAGCAGTTGGATTTAACGGAGGACTTGTAAAAC
CGGCTACGGATGCTTTAGGCCCAATAATCGTCCCGACCACTCGGGGTGCTGGTATTACCGCGGCGGCTGACACCAGACTT
GCCCACCCCTTATTCTACACCATTTTTAGAGATGTCAAAAGACTTTCTTAGCGAAAGTCACTCAGAATAACCCTGTCAGG
CTTTCGCCTATTGCAGAGGTTTCGCGCCTGCTGCGCCCCATAGGGCCTGGGTCCTTTTCTCAGTACCCATCTCCGGGCTC
CTCCTCTCAGAGCCCGTACCGGTTACAGGTTTGGTGGGCCATTACCTCACCAACAGCCTGATCGGTCGCAGTCCAATCCA
AAGGCCATATAGATTTTGATCAAAAACCATTCCAGGTATCTTGGTCTATCGCGGTTTAGCCTCAGTTTCCCGAGTTTATC
CACGTCCTCTGGTTATGTTGACTACGTGTTACTGAGCCGTGTGCCACGTATTGCTACGTTGACTCGCATGGCTTAATCTC
ATTCTGATAGCAGTCGGGTCCGGCAGGATCAACCGGAG
>JAICFN010000005.1:3017-3761
CTCCGGTTGATCCTGCCGGACCCGACTGCTATCAGAATGAGATTAAGCCATGCGAGTCAACGTAGCAATACGTGGCACAC
GGCTCAGTAACACGTAGTCAACATAACCAGAGGACGTGGATAAACTCGGGAAACTGAGGCTAAACCGCGATAGACCAAGA
TACCTGGAATGGTTTTTGATCAAAATCTATATGGCCTTTGGATTGGACTGCGACCGATCAGGCTGTTGGTGAGGTAATGG
CCCACCAAACCTGTAACCGGTACGGGCTCTGAGAGGAGGAGCCCGGAGATGGGTACTGAGAAAAGGACCCAGGCCCTATG
GGGCGCAGCAGGCGCGAAACCTCTGCAATAGGCGAAAGCCTGACAGGGTTATTCTGAGTGACTTTCGCTAAGAAAGTCTT
TTGACATCTCTAAAAATGGTGTAGAATAAGGGGTGGGCAAGTCTGGTGTCAGCCGCCGCGGTAATACCAGCACCCCGAGT
GGTCGGGACGATTATTGGGCCTAAAGCATCCGTAGCCGGTTTTACAAGTCCTCCGTTAAATCCAACTGCTTAACAGATGG
GCCGCGGAGGATACTATAAGACTAGGAGGCAGGAGAGGCAAGCGGTACTCAGTGGGTAGGGGTAAAATCCGTTGATCCAT
TGAAGACCACCAGTGGCGAAGGCGGCTTGCCAGAATGCGCTCGACGGTGAGGGATGAAAGCTGGGGGAGCAAACCGGATT
AGATACCCGGGTAGTCCCAGCTGTA
>JAICFO010000088.1:2-964
TAGTAAAGTCTTCAGCTTGACCTTCACTCTGCTGTCGCCCCCGGTAAGATTCCCGGCGTTGACTCCAATTGAACCGCAGG
CTTCACCCCTTGTGGTGCTCCCCCGCCAATTCCTTTAAGTTTCAGTCTTGCGACCGTACTACCCAGGCGGCAGACTTAAC
GGCTTCCCTGCGGCACTGGACTAGCATTAAGCTAGTCCATCACCGAGTCTGCATCGTTTACAGCTGGGACTACCCGGGTA
TCTAATCCGGTTTGCTCCCCCAGCTTTCATCCCTCACCGTCGAGCGCATTCTGGCAAGCCGCCTTCGCCACTGGTGGTCT
TCAATGGATCAACGGATTTTACCCCTACCCACTGAGTACCGCTTGCCTCTCCTGCCTCCTAGTCTTATAGTATCCTCCGC
GGCCCATCTGTTAAGCAGTTGGATTTAACGGAGGACTTGTAAAACCGGCTACGGATGCTTTAGGCCCAATAATCGTCCCG
ACCACTCGGGGTGCTGGTATTACCGCGGCGGCTGACACCAGACTTGCCCACCCCTTATTCTACACCATTTTTAGAGATGT
CAAAAGACTTTCTTAGCGAAAGTCACTCAGAATAACCCTGTCAGGCTTTCGCCTATTGCAGAGGTTTCGCGCCTGCTGCG
CCCCATAGGGCCTGGGTCCTTTTCTCAGTACCCATCTCCGGGCTCCTCCTCTCAGAGCCCGTACCGGTTACAGGTTTGGT
GGGCCATTACCTCACCAACAGCCTGATCGGTCGCAGTCCAATCCAAAGGCCATATAGATTTTGATCAAAAACCATTCCAG
GTATCTTGGTCTATCGCGGTTTAGCCTCAGTTTCCCGAGTTTATCCACGTCCTCTGGTTATGTTGACTACGTGTTACTGA
GCCGTGTGCCACGTATTGCTACGTTGACTCGCATGGCTTAATCTCATTCTGATAGCAGTCGGGTCCGGCAGGATCAACCG
GAG
>JAICFP010000011.1:2260-3726
AGGAGGTGATCCGGCCGCAGGTTCCCCTACGGCCACCTTGTTACGACTTCTCCCTCGTTGCTGATCTCAGGTTCGATAAT
GCCAAATCGCACTACCTCGCCTAAAACCAACTTCGATGAAGCGACGGGCGGTGTGTGCAAGGAGCAGGGACGTATTCACC
GCGCGATTGTGACACGCGATTACTAGGGATTCCATATTCATGAGGACGAGTTTCAGCCCTCAATCATAACTGTGGTAAGT
TTTGCGGATTGCCTCCTCCTTTCGAAATCGGAACCTATTGTACTTACCATTGCAGCCCGCGTGTGGCCCGAGGGTTTCGG
GGCATACTGACCTGCCGTAGCCCCCTCCTTCCTCCGCCTTAGCGGCGGCAGTCCTTCTAATTAGCCCTTCTACTCCGAAG
AATAAAAGTAGCAACTAGAAGCAGGGGTCTCGCTCGTTACCTGACTTAACAGGACACCTCACGGCACGAGCTGGCGACGG
CCATGCACCTCCTCTCAGCTTGTCTAGTAAAGTCTTCAGCTTGACCTTCACTCTGCTGTCGCCCCCGGTAAGATTCCCGG
CGTTGACTCCAATTGAACCGCAGGCTTCACCCCTTGTGGTGCTCCCCCGCCAATTCCTTTAAGTTTCAGTCTTGCGACCG
TACTACCCAGGCGGCAGACTTAACGGCTTCCCTGCGGCACTGGACTAGCATTAAGCTAGTCCATCACCGAGTCTGCATCG
TTTACAGCTGGGACTACCCGGGTATCTAATCCGGTTTGCTCCCCCAGCTTTCATCCCTCACCGTCGAGCGCATTCTGGCA
AGCCGCCTTCGCCACTGGTGGTCTTCAATGGATCAACGGATTTTACCCCTACCCACTGAGTACCGCTTGCCTCTCCTGCC
TCCTAGTCTTATAGTATCCTCCGCGGCCCATCTGTTAAGCAGTTGGATTTAACGGAGGACTTGTAAAACCGGCTACGGAT
GCTTTAGGCCCAATAATCGTCCCGACCACTCGGGGTGCTGGTATTACCGCGGCGGCTGACACCAGACTTGCCCACCCCTT
ATTCTACACCATTTTTAGAGATGTCAAAAGACTTTCTTAGCGAAAGTCACTCAGAATAACCCTGTCAGGCTTTCGCCTAT
TGCAGAGGTTTCGCGCCTGCTGCGCCCCATAGGGCCTGGGTCCTTTTCTCAGTACCCATCTCCGGGCTCCTCCTCTCAGA
GCCCGTACCGGTTACAGGTTTGGTGGGCCATTACCTCACCAACAGCCTGATCGGTCGCAGTCCAATCCAAAGGCCATATA
GATTTTGATCAAAAACCATTCCAGGTATCTTGGTCTATCGCGGTTTAGCCTCAGTTTCCCGAGTTTATCCACGTCCTCTG
GTTATGTTGACTACGTGTTACTGAGCCGTGTGCCACGTATTGCTACGTTGACTCGCATGGCTTAATCTCATTCTGATAGC
AGTCGGGTCCGGCAGGATCAACCGGAG
>JAICFQ010000068.1:2288-3754
AGGAGGTGATCCGGCCGCAGGTTCCCCTACGGCCACCTTGTTACGACTTCTCCCTCGTTGCTGATCTCAGGTTCGATAAT
GCCAAATCGCACTACCTCGCCTAAAACCAACTTCGATGAAGCGACGGGCGGTGTGTGCAAGGAGCAGGGACGTATTCACC
GCGCGATGATGACACGCGATTACTAGGGATTCCATATTCATGAGGACGAGTTTCAGCCCTCAATCATAACTGTGGTAAGT
TTTGCGGATTGCCTCCTCCTTTCGAAATCGGAACCTATTGTACTTACCATTGCAGCCCGCGTGTGGCCCGAGGGTTTCGG
GGCATACTGACCTGCCGTAGCCCCCTCCTTCCTCCGCCTTAGCGGCGGCAGTCCTTCTAATTAGCCCTTCTACTCCGAAG
AATAAAAGTAGCAACTAGAAGCAGGGGTCTCGCTCGTTACCTGACTTAACAGGACACCTCACGGCACGAGCTGGCGACGG
CCATGCACCTCCTCTCAGCTTGTCTGGTAAAGTCTTCAGCTTGACCTTCACTCTGCTGTCGCCCCCGGTAAGATTTCCGG
CGTTGACTCCAATTGAACCGCAGGCTTCACCCCTTGTGGTGCTCCCCCGCCAATTCCTTTAAGTTTCAGTCTTGCGACCG
TACTACCCAGGCGGCAGACTTAACGGCTTCCCTGCGGCACTGGACTAGCATTAAGCTAGTCCATCACCGAGTCTGCATCG
TTTACAGCTGGGACTACCCGGGTATCTAATCCGGTTTGCTCCCCCAGCTTTCATCCCTCACCGTCGAGCGCATTCTGGCA
AGCCGCCTTCGCCACTGGTGGTCTTCAATGGATCAACGGATTTTACCCCTACCCACTGAGTACCGCTTGCCTCTCCTGCC
TCCTAGTCTTATAGTATCCTCCGCGGCCCATCTGTTAAGCAGTTGGATTTAACGGAGGACTTGTAAAACCGGCTACGGAT
GCTTTAGGCCCAATAATCGTCCCGACCACTCGGGGTGCTGGTATTACCGCGGCGGCTGACACCAGACTTGCCCACCCCTT
ATTCTACACCATTTTTAGAGATGTCAAAAGACTTTCTTAGCGAAAGTCACTCAGAATAACCCTGTCAGGCTTTCGCCTAT
TGCAGAGGTTTCGCGCCTGCTGCGCCCCATAGGGCCTGGGTCCTTTTCTCAGTACCCATCTCCGGGCTCCTCCTCTCAGA
GCCCGTACCGGTTACAGGTTTGGTGGGCCATTACCTCACCAACAGCCTGATCGGTCGCAGTCCAATCCAAAGGCCATATA
GATTTTGATCAAAAACCATTCCAGGTATCTTGGTCTATCGCGGTTTAGCCTCAGTTTCCCGAGTTTATCCACGTCCTCTG
GTTATGTTGACTACGTGTTACTGAGCCGTGTGCCACGTATTGCTACGTTGACTCGCATGGCTTAATCTCATTCTGATAGC
AGTCGGGTCCGGCAGGATCAACCGGAG
>JAICFW010000022.1:16922-18388
CTCCGGTTGATCCTGCCGGACCCGACTGCTATCAGAATGAGATTAAGCCATGCGAGTCAACGTAGCAATACGTGGCACAC
GGCTCAGTAACACGTAGTCAACATAACCAGAGGACGTGGATAAACTCGGGAAACTGAGGCTAAACCGCGATAGACCAAGA
TACCTGGAATGGTTTTTGATCAAAATCTATATGGCCTTTGGATTGGACTGCGACCGATCAGGCTGTTGGTGAGGTAATGG
CCCACCAAACCTGTAACCGGTACGGGCTCTGAGAGGAGGAGCCCGGAGATGGGTACTGAGAAAAGGACCCAGGCCCTATG
GGGCGCAGCAGGCGCGAAACCTCTGCAATAGGCGAAAGCCTGACAGGGTTATTCTGAGTGACTTTCGCTAAGAAAGTCTT
TTGACATCTCTAAAAATGGTGTAGAATAAGGGGTGGGCAAGTCTGGTGTCAGCCGCCGCGGTAATACCAGCACCCCGAGT
GGTCGGGACGATTATTGGGCCTAAAGCATCCGTAGCCGGTTTTACAAGTCCTCCGTTAAATCCAACTGCTTAACAGATGG
GCCGCGGAGGATACTATAAGACTAGGAGGCAGGAGAGGCAAGCGGTACTCAGTGGGTAGGGGTAAAATCCGTTGATCCAT
TGAAGACCACCAGTGGCGAAGGCGGCTTGCCAGAATGCGCTCGACGGTGAGGGATGAAAGCTGGGGGAGCAAACCGGATT
AGATACCCGGGTAGTCCCAGCTGTAAACGATGCAGACTCGGTGATGAATAGGCTTCGTGCCTATTCAGTGCCGCAGGGAA
GCCGTTAAGTCTGCCGCCTGGGGAGTACGGTCGCAAGACTGAAACTTAAAGGAATTGGCGGGGGAGCACCACAAGGGGTG
AAGCCTGCGGTTCAATTGGAGTCAACGCCGGGAATCTTACCGGGGGCGACAGCAGAATGAAGGTCAAGCTGAAGACTTTA
CCAGACAAGCTGAGAGGAGGTGCATGGCCGTCGCCAGCTCGTGCCGTGAGGTGTCCTGTTAAGTCAGGTAACGAGCGAGA
CCCCTGCTTCTAGTTGCTACTTTTATTCTTCGGAGTAGAAGGGCTAATTAGAAGGACTGCCGCCGCTAAGGCGGAGGAAG
GAGGGGGCTACGGCAGGTCAGTATGCCCCGAAACCCTCGGGCCACACGCGGGCTGCAATGGTAAGTACAATAGGTTCCGA
TTTCGAAAGGAGGAGGCAATCCGCAAAACTTACCACAGTTATGATTGAGGGCTGAAACTCGTCCTCATGAATATGGAATC
CCTAGTAATCGCGTGTCATCATCGCGCGGTGAATACGTCCCTGCTCCTTGCACACACCGCCCGTCGCTTCATCGAAGTTG
GTTTTAGGCGAGGTAGTGCGATTTGGCATTATCGAACCTGAGATCAGCAACGAGGGAGAAGTCGTAACAAGGTGGCCGTA
GGGGAACCTGCGGCCGGATCACCTCCT
>JAICFX010000127.1:2790-3553
CTCCGGTTGATCCTGCCGGACCCGACTGCTATCAGAATGAGATTAAGCCATGCGAGTCAACGTAGCAATACGTGGCACAC
GGCTCAGTAACACGTAGTCAACATAACCAGAGGACGTGGATAAACTCGGGAAACTGAGGCTAAACCGCGATAGACCAAGA
TACCTGGAATGGTTTTTGATCAAAATCTATATGGCCTTTGGATTGGACTGCGACCGATCAGGCTGTTGGTGAGGTAATGG
CCCACCAAACCTGTAACCGGTACGGGCTCTGAGAGGAGGAGCCCGGAGATGGGTACTGAGAAAAGGACCCAGGCCCTATG
GGGCGCAGCAGGCGCGAAACCTCTGCAATAGGCGAAAGCCTGACAGGGTTATTCTGAGTGACTTTCGCTAAGAAAGTCTT
TTGACATCTCTAAAAATGGTGTAGAATAAGGGGTGGGCAAGTCTGGTGTCAGCCGCCGCGGTAATACCAGCACCCCGAGT
GGTCGGGACGATTATTGGGCCTAAAGCATCCGTAGCCGGTTTTACAAGTCCTCCGTTAAATCCAACTGCTTAACAGATGG
GCCGCGGAGGATACTATAAGACTAGGAGGCAGGAGAGGCAAGCGGTACTCAGTGGGTAGGGGTAAAATCCGTTGATCCAT
TGAAGACCACCAGTGGCGAAGGCGGCTTGCCAGAATGCGCTCGACGGTGAGGGATGAAAGCTGGGGGAGCAAACCGGATT
AGATACCCGGGTAGTCCCAGCTGTAAACGATGCAGACTCGGTGA
>JAICHG010000077.1:7513-8416
CTCCGGTTGATCCTGCCGGACCCGACTGCTATCAGAATGAGATTAAGCCATGCGAGTCAACGTAGCAATACGTGGCACAC
GGCTCAGTAACACGTAGTCAACATAACCAGAGGACGTGGATAAACTCGGGAAACTGAGGCTAAACCGCGATAGACCAAGA
TACCTGGAATGGTTTTTGATCAAAATCTATATGGCCTTTGGATTGGACTGCGACCGATCAGGCTGTTGGTGAGGTAATGG
CCCACCAAACCTGTAACCGGTACGGGCTCTGAGAGGAGGAGCCCGGAGATGGGTACTGAGAAAAGGACCCAGGCCCTATG
GGGCGCAGCAGGCGCGAAACCTCTGCAATAGGCGAAAGCCTGACAGGGTTATTCTGAGTGACTTTCGCTAAGAAAGTCTT
TTGACATCTCTAAAAATGGTGTAGAATAAGGGGTGGGCAAGTCTGGTGTCAGCCGCCGCGGTAATACCAGCACCCCGAGT
GGTCGGGACGATTATTGGGCCTAAAGCATCCGTAGCCGGTTTTACAAGTCCTCCGTTAAATCCAACTGCTTAACAGATGG
GCCGCGGAGGATACTATAAGACTAGGAGGCAGGAGAGGCAAGCGGTACTCAGTGGGTAGGGGTAAAATCCGTTGATCCAT
TGAAGACCACCAGTGGCGAAGGCGGCTTGCCAGAATGCGCTCGACGGTGAGGGATGAAAGCTGGGGGAGCAAACCGGATT
AGATACCCGGGTAGTCCCAGCTGTAAACGATGCAGACTCGGTGATGGGTTGGCTTTGAGCCAACCCAGTGCCGCAGGGAA
GCCGTTAAGTCTGCCGCCTGGGGAGTACGGTCGCAAGACTGAAACTTAAAGGAATTGGCGGGGGAGCACCACAAGGGGTG
AAGCCTGCGGTTCAATTGGAGTCA
>JAICHK010000002.1:1-911
CCGGCGTTGACTCCAATTGAACCGCAGGCTTCACCCCTTGTGGTGCTCCCCCGCCAATTCCTTTAAGTTTCAGTCTTGCG
ACCGTACTACCCAGGCGGCAGACTTAACGGCTTCCCTGCGGCACTGGACTAGCATTAAGCTAGTCCATCACCGAGTCTGC
ATCGTTTACAGCTGGGACTACCCGGGTATCTAATCCGGTTTGCTCCCCCAGCTTTCATCCCTCACCGTCGAGCGCATTCT
GGCAAGCCGCCTTCGCCACTGGTGGTCTTCAATGGATCAACGGATTTTACCCCTACCCACTGAGTACCGCTTGCCTCTCC
TGCCTCCTAGTCTTATAGTATCCTCCGCGGCCCATCTGTTAAGCAGTTGGATTTAACGGAGGACTTGTAAAACCGGCTAC
GGATGCTTTAGGCCCAATAATCGTCCCGACCACTCGGGGTGCTGGTATTACCGCGGCGGCTGACACCAGACTTGCCCACC
CCTTATTCTACACCATTTTTAGAGATGTCAAAAGACTTTCTTAGCGAAAGTCACTCAGAATAACCCTGTCAGGCTTTCGC
CTATTGCAGAGGTTTCGCGCCTGCTGCGCCCCATAGGGCCTGGGTCCTTTTCTCAGTACCCATCTCCGGGCTCCTCCTCT
CAGAGCCCGTACCGGTTACAGGTTTGGTGGGCCATTACCTCACCAACAGCCTGATCGGTCGCAGTCCAATCCAAAGGCCA
TATAGATTTTGATCAAAAACCATTCCAGGTATCTTGGTCTATCGCGGTTTAGCCTCAGTTTCCCGAGTTTATCCACGTCC
TCTGGTTATGTTGACTACGTGTTACTGAGCCGTGTGCCACGTATTGCTACGTTGACTCGCATGGCTTAATCTCATTCTGA
TAGCAGTCGGGTCCGGCAGGATCAACCGGAG
>JAICHL010000104.1:2-521
ACCGGCTACGGATGCTTTAGGCCCAATAATCGTCCCGACCACTCGGGGTGCTGGTATTACCGCGGCGGCTGACACCAGAC
TTGCCCACCCCTTATTCTACACCATTTTTAGAGATGTCAAAAGACTTTCTTAGCGAAAGTCACTCAGAATAACCCTGTCA
GGCTTTCGCCTATTGCAGAGGTTTCGCGCCTGCTGCGCCCCATAGGGCCTGGGTCCTTTTCTCAGTACCCATCTCCGGGC
TCCTCCTCTCAGAGCCCGTACCGGTTACAGGTTTGGTGGGCCATTACCTCACCAACAGCCTGATCGGTCGCAGTCCAATC
CAAAGGCCATATAGATTTTGATCAAAAACCATTCCAGGTATCTTGGTCTATCGCGGTTTAGCCTCAGTTTCCCGAGTTTA
TCCACGTCCTCTGGTTATGTTGACTACGTGTTACTGAGCCGTGTGCCACGTATTGCTACGTTGACTCGCATGGCTTAATC
TCATTCTGATAGCAGTCGGGTCCGGCAGGATCAACCGGAG
>JAICMV010000150.1:4047-4804
CTCCGGTTGATCCTGCCGGACCCGACTGCTATCAGAATGAGATTAAGCCATGCGAGTCAACGTAGCAATACGTGGCACAC
GGCTCAGTAACACGTAGTCAACATAACCAGAGGACGTGGATAAACTCGGGAAACTGAGGCTAAACCGCGATAGACCAAGA
TACCTGGAATGGTTTTTGATCAAAATCTATATGGCCTTTGGATTGGACTGCGACCGATCAGGCTGTTGGTGAGGTAATGG
CCCACCAAACCTGTAACCGGTACGGGCTCTGAGAGGAGGAGCCCGGAGATGGGTACTGAGAAAAGGACCCAGGCCCTATG
GGGCGCAGCAGGCGCGAAACCTCTGCAATAGGCGAAAGCCTGACAGGGTTATTCTGAGTGACTTTCGCTAAGAAAGTCTT
TTGACATCTCTAAAAATGGTGTAGAATAAGGGGTGGGCAAGTCTGGTGTCAGCCGCCGCGGTAATACCAGCACCCCGAGT
GGTCGGGACGATTATTGGGCCTAAAGCATCCGTAGCCGGTTTTACAAGTCCTCCGTTAAATCCAACTGCTTAACAGATGG
GCCGCGGAGGATACTATAAGACTAGGAGGCAGGAGAGGCAAGCGGTACTCAGTGGGTAGGGGTAAAATCCGTTGATCCAT
TGAAGACCACCAGTGGCGAAGGCGGCTTGCCAGAACGCGCTCGACGGTGAGGGATGAAAGCTGGGGGAGCAAACCGGATT
AGATACCCGGGTAGTCCCAGCTGTAAACGATGCAGACT
>JAICNM010000008.1:8271-9035
CTCCGGTTGATCCTGCCGGACCCGACTGCTATCAGAATGAGATTAAGCCATGCGAGTCAACGTAGCAATACGTGGCACAC
GGCTCAGTAACACGTAGTCAACATAACCAGAGGACGTGGATAAACTCGGGAAACTGAGGCTAAACCGCGATAGACCAAGA
TACCTGGAATGGTTTTTGATCAAAATCTATATGGCCTTTGGATTGGACTGCGACCGATCAGGCTGTTGGTGAGGTAATGG
CCCACCAAACCTGTAACCGGTACGGGCTCTGAGAGGAGGAGCCCGGAGATGGGTACTGAGAAAAGGACCCAGGCCCTATG
GGGCGCAGCAGGCGCGAAACCTCTGCAATAGGCGAAAGCCTGACAGGGTTATTCTGAGTGACTTTCGCTAAGAAAGTCTT
TTGACATCTCTAAAAATGGTGTAGAATAAGGGGTGGGCAAGTCTGGTGTCAGCCGCCGCGGTAATACCAGCACCCCGAGT
GGTCGGGACGATTATTGGGCCTAAAGCATCCGTAGCCGGTTTTACAAGTCCTCCGTTAAATCCAACTGCTTAACAGATGG
GCCGCGGAGGATACTATAAGACTAGGAGGCAGGAGAGGCAAGCGGTACTCAGTGGGTAGGGGTAAAATCCGTTGATCCAT
TGAAGACCACCAGTGGCGAAGGCGGCTTGCCAGAATGCGCTCGACGGTGAGGGATGAAAGCTGGGGGAGCAAACCGGATT
AGATACCCGGGTAGTCCCAGCTGTAAACGATGCAGACTCGGTGAT
>JAICNX010000169.1:3394-4187
CTCCGGTTGATCCTGCCGGACCCGACTGCTATCAGAATGAGATTAAGCCATGCGAGTCAACGTAGCAATACGTGGCACAC
GGCTCAGTAACACGTAGTCAACATAACCAGAGGACGTGGATAAACTCGGGAAACTGAGGCTAAACCGCGATAGACCAAGA
TACCTGGAATGGTTTTTGATCAAAATCTATATGGCCTTTGGATTGGACTGCGACCGATCAGGCTGTTGGTGAGGTAATGG
CCCACCAAACCTGTAACCGGTACGGGCTCTGAGAGGAGGAGCCCGGAGATGGGTACTGAGAAAAGGACCCAGGCCCTATG
GGGCGCAGCAGGCGCGAAACCTCTGCAATAGGCGAAAGCCTGACAGGGTTATTCTGAGTGACTTTCGCTAAGAAAGTCTT
TTGACATCTCTAAAAATGGTGTAGAATAAGGGGTGGGCAAGTCTGGTGTCAGCCGCCGCGGTAATACCAGCACCCCGAGT
GGTCGGGACGATTATTGGGCCTAAAGCATCCGTAGCCGGTTTTACAAGTCCTCCGTTAAATCCAACTGCTTAACAGATGG
GCCGCGGAGGATACTATAAGACTAGGAGGCAGGAGAGGCAAGCGGTACTCAGTGGGTAGGGGTAAAATCCGTTGATCCAT
TGAAGACCACCAGTGGCGAAGGCGGCTTGCCAGAATGCGCTCGACGGTGAGGGATGAAAGCTGGGGGAGCAAACCGGATT
AGATACCCGGGTAGTCCCAGCTGTAAACGATGCAGACTCGGTGATGAATAGGCTTCGTGCCTATTCAGTGCCGC
>JAICOT010000159.1:1-464
TTACCGCGGCGGCTGACACCAGGCTTGCCCACCCCTTATTCTGCACCATTTTTAGAGGTGCCAAAAGATTTCCTTAGCGG
AAATCACTCAGAATAACCCTGTCAAGCTTTCGCTTATTGCAGAGTTTTCGCGCCTGCTGCGCCCCATAGGGCCTGGGCCC
TTGTCTCAGTGCCCATCTCCGGGCTTCTCCTCTCAGAGCCCGTACCGGTTTCAGGTTTGGTGGGCCATTACCTCACCAAC
AGCCTGATCGGCCGCAGTCCAATCCAGAGGCCATATAGATTTAAACCATAAATCATTCCAGATATTATGACCTATCGCGG
TTTATCCTCAGTTTCCCGAGGTTATCCACGTCCTCTGGGCATGTTGACTACGTGTTACTGAGCCGTATGCCACGTATTGC
TACGTTGACTCGCATGGCTTAGTCCTATTCTGATAGCAGTCGGGTCCGGCAGGATCAACCGGAG
>JAICOU010000007.1:3-929
TCCGGGTAAGATTTCTGGCGTTGACTCCAATTGAACCGCAGGCTTCACCCCTTGTGGTGCTCCCCCGCCAATTCCTTTAA
GTTTCATACTTGCGTACGTACTTCCCAGGCGGCAAACTTAACGGCTTCCCTGCAGCACTGCATTGGCCACAAGCCAATGC
ATCACTGAGTTTGCATAGTTTACAGCTGGGACTACCCGGGTATCTAATCCGGTTTGCTCCCCCAGCTTTCATCCCTCACC
GTCGAACGTGTTCTGGTAGACCGCCTTCGCCACAGGTGGTCATCAATAGATCAAAGGATTTTACCCCTTCCTACCGAGTA
CCGTCTACCTCTCCCACTTCCTAGTTATGCAGTATTCCCGGCAGCCCATACGTTAAGCGCATGGATTTAACCGAAAACTT
ACAAAACGAGCTACGGATGCTTTAGGCCCAATAATCATCCTGACCACTTGAGGTGCTGGTTTTACCGCGGCGGCTGACAC
CAGAACTTGCCCACCCCTTATTCGTTAGTGTTTCTAGGACTGACAAAAGGTTTCTTTAGCAGAAACCACTCGGATTAACC
TTGTCGTGCTTTCGCACATTGCAAAGTTTTCTCGCCTGCTGCGCCCCATAGGGCCTGGGTCCGTGTCTCAGTACCCATCT
CCGGGCCACTCCTCTCAGAGCCCGTACCTGTAATAGTCTTGGTGGGCCATTACCTCACCAACAAACTGATAGGCCGCAGT
CCCATCCTATGGCGATAAATCATTTGAAACATAAACCATTCCAGGCATAATGTTCTATCGGGCATTATTCTCAGTTTCCC
GAGATTATTCCCGTCCATAGGGTAGATTGACTACGCGTTACTGAGCCGTCTGCCTTGTATTGCTACAATGACTCGCATGG
CTTAGTATCAATCCGATAGCAGTCAGGTCCGGCAGGATCAACCGGAT
>JAICOU010000008.1:37906-38453
AGGAGGTGATCCGACCGCAGGTTCCCCTACGGTCACCTTGTTACGACTTTTCCCTTGTCACTTACCTCAAGTTCGATAAC
GCCAATCAGACGTCACCTCGCTAAAAGCAAACTTCAATGAAACGACGGGCGGTGTGTGCAAGGAGCAGGGACGTATTCAC
CGCGCGATAATGACACGCAGTTACTAGGGATTCCATATTCGTGAGGGCGAGTTGCAGCCCTCAGTCATAACTGTGGTAGC
GTTTGAGGATTACCTCCTCCTTTCGGATTCGGAACCAATTGTCACTACCATTGCAGCCCGCGTGTGGCCCCAGAGTTTCG
GGGCATACTGACCTGCCGTGGCCCCCTCCTTCCTCCGCATTAACTGCGGCGGTCCCGCTAATTCGCCCCACTACTCCTGA
GAGTAATGGTGGCAACTAGAGGCAGGGATCTCGCTCGTTACCTGACTTAACAGGACATCTCACGGCACGAGCTGGCGACG
GCCATGCACCACCTCTCAGCTTGTCTGGTAAAGTCTTCAGCTTGACCTTCATTCTGCTGTCTCTCCGG
>JAICOZ010000057.1:3-766
TCACCGAGTCTGCATCGTTTACAGCTGGGACTACCCGGGTATCTAATCCGGTTTGCTCCCCCAGCTTTCATCCCTCACCG
TCGAGCGCATTCTGGCAAGCCGCCTTCGCCACTGGTGGTCTTCAATGGATCAACGGATTTTACCCCTACCCACTGAGTAC
CGCTTGCCTCTCCTGCCTCCTAGTCTTATAGTATCCTCCGCGGCCCATCTGTTAAGCAGTTGGATTTAACGGAGGACTTG
TAAAACCGGCTACGGATGCTTTAGGCCCAATAATCGTCCCGACCACTCGGGGTGCTGGTATTACCGCGGCGGCTGACACC
AGACTTGCCCACCCCTTATTCTACACCATTTTTAGAGATGTCAAAAGACTTTCTTAGCGAAAGTCACTCAGAATAACCCT
GTCAGGCTTTCGCCTATTGCAGAGGTTTCGCGCCTGCTGCGCCCCATAGGGCCTGGGTCCTTGTCTCAGTACCCATCTCC
GGGCTCCTCCTCTCAGAGCCCGTACCGGTTACAGGTTTGGTGGGCCATTACCTCACCAACAGCCTGATCGGTCGCAGTCC
AATCCAAAGGCCATATAGATTTTGATCAAAAACCATTCCAGGTATCTTGGTCTATCGCGGTTTAGCCTCAGTTTCCCGAG
TTTATCCACGTCCTCTGGTTATGTTGACTACGTGTTACTGAGCCGTGTGCCACGTATTGCTACGTTGACTCGCATGGCTT
AATCTCATTCTGATAGCAGTCGGGTCCGGCAGGATCAACCGGAG
>JAICPA010000101.1:3678-4442
CTCCGGTTGATCCTGCCGGACCCGACTGCTATCAGAGTGGGACTAAGCCATGCGAGTCAACGCAGCAATGCGTGGCATAC
GGCTCAGTAACACGTAGTCAACATGCCCAGGGGACGTGGATAACCTCGGGAAACTGAGGATAAACCGCGATAGGCCAAGG
TTTCTGGAATGGACACTGGCTGAAACCTACATGGCCCCTGGATTGGACTGCGGCCGATCAGGCTGTTGGTGAGGTAATGG
CCCACCAAACCTGTAACCGGTACGGGCTTTGAGAGAAGGAGCCCGGAGATGGGCACTGAGACAAGGGCCCAGGCCCTATG
GGGCGCAGCAGGCGCGAAAATTCTGCAATAGGCGAAAGCTTGACAGAGTTACTCTGAGTGATGCCCGCTAAGGGCATCTT
TTGGCACCTCTAAAAATGGTGCAGAATAAGGGGTGGGCAAGTCTGGTGTCAGCCGCCGCGGTAATACCAGCACCCCGAGT
GGTCGGGACGATTATTGGGCCTAAAGCATCCGTAGCTTGTCCTGCAAGTCTTCCGTTAAATCCACCTGCTCAACAGATGG
GCTGCGGGAGATACTACAGGGCTAGGAGGCGGGAGAGGCAAGCGGTACTCAGTGGGTAGGGGTAAAATCCTCTGATCCAC
TGAAGACCACCAGTGGCGAAGGCGGCTTGCCAGAACGCGCTCGACGGTGAGGGATGAAAGCTGGGGGAGCAAACCGGATT
AGATACCCGGGTAGTCCCAGCTGTAAACGATGCAGACTCGGTGAT
>JAICPD010000223.1:2-521
ACCGGCTACGGATGCTTTAGGCCCAATAATCGTCCCGACCACTCGGGGTGCTGGTATTACCGCGGCGGCTGACACCAGGC
TTGCCCACCCCTTATTCTGCACCATTTTTAGAGGTACCAAAAGATGCCCTTAGCGGGCATCACTCAGAGTAACCCTGTCA
AGCTTTCGCCTATTGCAGAGTTTTCGCGCCTGCTGCGCCCCATAGGGCCTGGGTCCTTTTCTCAGTACCCATCTCCGGGC
TCCTCCTCTCAGAGCCCGTACCGGTTACAGGTTTGGTGGGCCATTACCTCACCAACAGCCTGATCGGCCGCAGTCCAATC
CAGAGGCCATATAGATTTAAACCATAAATCATTCCAGATATTATGACCTATCGCGGTTTATCCTCAGTTTCCCGAGGTTA
TCCACGTCCTCTGGGCATGTTGACTACGTGTTACTGAGCCGTATGCCACGTATTGCTACGTTGACTCGCATGGCTTAGTC
CTATTCTGATAGCAGTCGGGTCCGGCAGGATCAACCGGAG
>JAICQB010000111.1:3039-3957
CTCCGGTTGATCCTGCCGGACCCGACTGCTATCAGAGTGGGACTAAGCCATGCGAGTCAACGCCGCAAGGCGTGGCATAC
GGCTCAGTAACACGTAGTCAACATGCCCAAAGGACGTGGATAACCTCGGGAAACTGAGGATAAACCGCGATAGGCCAAGG
TTTCTGGAATGAGCCATGGCCGAAATCTATATGGCCTTTGGATTGGACTGCGGCCGATCAGGCTGTTGGTGAGGTAATGG
CCCACCAAACCTGTAACCGGTACGGGCTTTGAGAGAAGGAGCCCGGAGATGGGCACTGAGACAAGGGCCCAGGCCCTATG
GGGCGCAGCAGGCGCGAAACCTCTGCAATAGGCGAAAGCCTGACAGGGTTACTCTGAGTGATGCCCGCTAAGGGTATCTT
TTGGCACCTCTAAAAATGGTGCAGAATAAGGGGTGGGCAAGTCTGGTGTCAGCCGCCGCGGTAATACCAGCACCCCGAGT
TGTCGGGACGATTATTGGGCCTAAAGCATCCGTAGCCTGTTCTGCAAGTCCTCCGTTAAATCCACCTGCTCAACGGATGG
GCTGCGGAGGAAACCGCAGAGCTAGGAGGCGGGAGAGGCAAACGGTACTCAGTGGGTAGGGGTAAAATCCATTGATCTAC
TGAAGACCACCAGTGGCGAAGGCGGTTTGCCAGAACGCGCTCGACGGTGAGGGATGAAAGCTGGGGGAGCAAACCGGATT
AGATACCCGGGTAGTCCCAGCTGTAAACGATGCAGACTCGGTGATGGGTTGGCTTCGAGCCAACCCAGTGCCGCAGGGAA
GCCGTTAAGTCTGCCGCCTGGGGAGTACGGTCGCAAGACTGAAACTTAAAGGAATTGGCGGGGGAGCACCACAAGGGGTG
AAGCCTGCGGTTCAATTGGAGTCAACGCCGGGAATCTTA
>JAILWA010000001.1:259176-260645
AGGAGGTGATCCGACCGCAGGTTCCCCTACGGTCACCTTGTTACGACTTTTCCCTTGTCACGAACCCCAAGTTCGATAAC
GCCAATCAGACGTCACCTCGCTAAGAGCTCACTTCAATGAAACGACGGGCGGTGTGTGCAAGGAGCAGGGACGTATTCAC
CGCGCGATAATGACACGCAGTTACTAGGGATTCCATATTCGTGAGGGCGAGTTGCAGCCCTCAGTCATAACTGTGGTAAC
GTTTGAGGATTACCTCATCCTTTCGGATTTGAAACCCATTGTCGTTACCATTGCAGCCCGCGTGTGGCCCCAGAGTTTCG
GGGCATACTGACCTGCCGTGGCCCCTTCCTTCCTCCGCATTAACTGCGGCGGTCCCGCTAATTCGCCCCACTACTCCTGA
GAGTAATGGTGGCAACTAGAGGCAGGGATCTCGCTCGTTACCTGACTTAACAGGACATCTCACGGCACGAGCTGGCGACG
GCCATGCACCACCTCTCAGCTTGTCTGGTAAAGTCTTCAGCTTGACCTTCATTCTGCTGTCTCTCCGGGTAAGATTTCTG
GCGTTGACTCCAATTGAACCGCAGGCTTCACCCCTTGTGGTGCTCCCCCGCCAATTCCTTTAAGTTTCATACTTGCGTAC
GTACTTCCCAGGCGGCAAACTTAACGGCTTCCCTGCAGCACTGCATTGGCCACAAGCCAATGCATCACTGAGTTTGCATA
GTTTACAGCTGGGACTACCCGGGTATCTAATCCGGTTTGCTCCCCCAGCTTTCATCCCTCACCGTCGGACGTGTTCTGGT
AGACCGCCTTCGCCACAGGTGGTCATCAATAGATCAAAGGATTTTACCCCTTCCTACCGAGTACCGTCTACCTCTCCCAC
TCCCTAGCGCTACAGTATTCCCGGCAGCCTGTACGTTGAGCGTACAGATTTAACCGAAAACTTATAGCGCCGGCTACGGA
TGCTTTAGGCCCAATAATCATCCTGACCACTTGAGGTGCTGGTTTTACCGCGGCGGCTGACACCAGAACTTGCCCACCCC
TTATTCATCGGTGTTTCTAGGACCGACAAAAGGTTCCTTTAGCAGAAACCACTCGGATTAACCTTGTCGTGCTTTCGCAC
ATTGCAAAGTTTTCTCGCCTGCTGCGCCCCATAGGGCCTGGGTCCGTGTCTCAGTACCCATCTCCGGGCTACTCCTCTCA
GAGCCCGTACCTGTAATAGTCTTGGTGGGCCATTACCTCACCAACAAACTGATAGGCCGCAGTCCCATCCTACGGCGATA
AATCATTTGGAACACAAACCATTCCAGATATAGTGTTCTATCGGGCATTATTCTCAGTTTCCCGAGGTTATTCCCGTCCA
TAGGTTAGGTTGACTACGCGTTACTGAGCCGTCTGCCTTGTATTGCTACAATGACTCGCATGGCTTAGTATCAATCCGAT
AGCAGTCAGGTCCGGCAGGATCAACCGGAT
>JAILWC010000001.1:414269-415738
ATCCGGTTGATCCTGCCGGACCTGACTGCTATCGGATTGATACTAAGCCATGCGAGTCATTGTAGCAATACAAGGCAGAC
GGCTCAGTAACGCGTAGTCAACCTACCCTATGGACGAGAATAACCTCGGGAAACTGAGAATAATACTCGATAGAACATTA
TGCCTGGAATGGTTTATGTTTCAAATGATTTATCGCCGTAGGATGGGACTGCGGCCTATCAGTTTGTTGGTGAGGTAATG
GCCCACCAAGACTATTACAGGTACGGGCTCTGAGAGGAGTAGCCCGGAGATGGGTACTGAGACACGGACCCAGGCCCTAT
GGGGCGCAGCAGGCGAGAAAACTTTGCAATGTGCGAAAGCACGACAAGGTTAATCCGAGTGGTTTCTGCTAAAGGAACCT
TTTGTCAGTCCTAGAAACACTGATGAATAAGGGGTGGGCAAGTTCTGGTGTCAGCCGCCGCGGTAAAACCAGCACCTCAA
GTGGTCAGGATGATTATTGGGCCTAAAGCATCCGTAGCCGGCTCTGTAAGTTTTCGGTTAAATCTGTACGCTCAACGTAC
AGGCTGCCGGGAATACTGCAGAGCTAGGGAGTGGGAGAGGTAGACGGTACTCGGTAGGAAGGGGTAAAATCCTTTGATCT
ATTGATGACCACCTGTGGCGAAGGCGGTCTACCAGAACACGTCCGACGGTGAGGGATGAAAGCTGGGGGAGCAAACCGGA
TTAGATACCCGGGTAGTCCCAGCTGTAAACTATGCAAACTCAGTGATGCATTGGCTTGTGGCCAATGCAGTGCTGCAGGG
AAGCCGTTAAGTTTGCCGCCTGGGAAGTACGTACGCAAGTATGAAACTTAAAGGAATTGGCGGGGGAGCACCACAAGGGG
TGAAGCCTGCGGTTCAATTGGAGTCAACGCCAGAAATCTTACCCGGAGAGACAGCAGAATGAAGGTCAAGCTGAAGACTT
TACCAGACAAGCTGAGAGGTGGTGCATGGCCGTCGCCAGCTCGTGCCGTGAGATGTCCTGTTAAGTCAGGTAACGAGCGA
GATCCCTGCCTCTAGTTGCCACCATTACTCTCAGGAGTAGTGGGGCGAATTAGCGGGACCGCCGCAGTTAATGCGGAGGA
AGGAAGGGGCCACGGCAGGTCAGTATGCCCCGAAACTCTGGGGCCACACGCGGGCTGCAATGGTAATGACAATGGGTTCC
AAATCCGAAAGGAGGAGGTAATCCCCAAACATTACCACAGTTATGACTGAGGGCTGCAACTCGCCCTCACGAATATGGAA
TCCCTAGTAACTGCGTGTCATTATCGCGCGGTGAATACGTCCCTGCTCCTTGCACACACCGCCCGTCGTTTCATTGAAGT
GAGCTTTTAGCGAGGTGACGTCTGATTGGCGTTATCGAACTCGAGGTTCGTGACAAGGGAAAAGTCGTAACAAGGTGACC
GTAGGGGAACCTGCGGTCGGATCACCTCCT
>JAILWM010000001.1:631337-632806
AGGAGGTGATCCGACCGCAGGTTCCCCTACGGTCACCTTGTTACGACTTTTCCCTTGTCACGAACCTCAAGTTCGATAAC
GCCAATCAGACGTCACCTCGCTAAAAGCTCACTTCAATGAAACGACGGGCGGTGTGTGCAAGGAGCAGGGACGTATTCAC
CGCGCGATAATGACACGCAGTTACTAGGGATTCCATATTCGTGAGGGCGAGTTGCAGCCCTCAGTCATAACTGTGGTAAT
GTTTGAGGATTAACTCTTCCTTTCGGATTTGTGACCCATTGTCATTACCATTGCAGCCCGCGTGTGGCCCCAGAGTTTCG
GGGCATACTGACCTGCCGTGGCCCCTTCCTTCCTCCGCATTAACTGCGGCGGTCCCGCTAATTCGCCCCACTACTCCTGA
GAGTAATGGTGGCAACTAGAGGCAGGGATCTCGCTCGTTACCTGACTTAACAGGACATCTCACGGCACGAGCTGGCGACG
GCCATGCACCACCTCTCAGCTTGTCTGGTAAAGTCTTCAGCTTGACCTTCATTCTGCTGTCTCTCCGGGTAAGATTTCTG
GCGTTGACTCCAATTGAACCGCAGGCTTCACCCCTTGTGGTGCTCCCCCGCCAATTCCTTTAAGTTTCATACTTGCGTAC
GTACTTCCCAGGCGGCAAACTTAACGGCTTCCCTGCAGCACTGCATTGGCCACAAGCCAATGCATCACTGAGTTTGCATA
GTTTACAGCTGGGACTACCCGGGTATCTAATCCGGTTTGCTCCCCCAGCTTTCATCCCTCACCGTCGGACGTGTTCTGGT
AGACCGCCTTCGCCACAGGTGGTCATCAATAGATCAAAGGATTTTACCCCTTCCTACCGAGTACCGTCTACCTCTCCCAC
TCCCTAGCTCTGCAGTATTCCCGGCAGCCTGTACGTTGAGCGTACAGATTTAACCGAAAACTTACAGAGCCGGCTACGGA
TGCTTTAGGCCCAATAATCATCCTGACCACTTGAGGTGCTGGTTTTACCGCGGCGGCTGACACCAGAACTTGCCCACCCC
TTATTCACCAGTGTTTCTAGGACTGGCAAAAGGTTCCTTTAGCAGAAACCACTCGGATTAACCTTGTCGTGCTTTCGCAC
ATTGCAAAGTTTTCTCGCCTGCTGCGCCCCATAGGGCCTGGGTCCGTGTCTCAGTACCCATCTCCGGGCCACTCCTCTCA
GAGCCCGTACCTGTAATAGTCTTGGTGGGCCATTACCTCACCAACAAACTGATAGGCCGCAGTCCCATCCTACGGCGATA
AATCATTTGGAACATAAACCATTCCAGGCATAATGTTCTATCGGGCATTATACTCAGTTTCCCGAGTTTATTCCCGTCCA
TAGGGTAGGTTGACTACGCGTTACTGAGCCGTCTGCCTTGTATTGCTACAATGACTCGCATGGCTTAGTATCAATCCGAT
AGCAGTCAGGTCCGGCAGGATCAACCGGAT
>JAIOOR010000005.1:94116-95585
AGGAGGTGATCCGACCGCAGGTTCCCCTACGGTCACCTTGTTACGACTTTTCCCTTGTCACTTACCTCAAGTTCGATAAC
GCCAATCAGACGTCACCTCGCTAAAAGCAAACTTCAATGAAACGACGGGCGGTGTGTGCAAGGAGCAGGGACGTATTCAC
CGCGCGATAATGACACGCAGTTACTAGGGATTCCATATTCGTGAGGGCGAGTTGCAGCCCTCAGTCATAACTGTGGTAGC
GTTTGAGGATTACCTCCTCCTTTCGGATTCGGAACCAATTGTCACTACCATTGCAGCCCGCGTGTGGCCCCAGAGTTTCG
GGGCATACTGACCTGCCGTGGCCCCTTCCTTCCTCCGCATTAACTGCGGCGGTCCCGCTAATTCGCCCCACTACTCCTGA
GAGTAATGGTGGCAACTAGAGGCAGGGATCTCGCTCGTTACCTGACTTAACAGGACATCTCACGGCACGAGCTGGCGACG
GCCATGCACCACCTCTCAGCTTGTCTGGTAAAGTCTTCAGCTTGACCTTCATTCTGCTGTCTCTCCGGGTAAGATTTCTG
GCGTTGACTCCAATTGAACCGCAGGCTTCACCCCTTGTGGTGCTCCCCCGCCAATTCCTTTAAGTTTCATACTTGCGTAC
GTACTTCCCAGGCGGCAAACTTAACGGCTTCCCTGCAGCACTGCATTGGCCACAAGCCAATGCATCACTGAGTTTGCATA
GTTTACAGCTGGGACTACCCGGGTATCTAATCCGGTTTGCTCCCCCAGCTTTCATCCCTCACCGTCGAACGTGTTCTGGT
AGACCGCCTTCGCCACAGGTGGTCATCAATAGATCAAAGGATTTTACCCCTTCCTACCGAGTACCGTCTACCTCTCCCAC
TTCCTAGTTATGCAGTATTCCCGGCAGCCCATACGTTGAGCGCATGGATTTAACCGAAAACTTACAAAACGAGCTACGGA
TGCTTTAGGCCCAATAATCATCCTGACCACTTGAGGTGCTGGTTTTACCGCGGCGGCTGACACCAGAACTTGCCCACCCC
TTATTCACCAGTGTTTCTAGGACTGGCAAAAGGTTTCTTTAGCAGAAACCACTCGGATTAACCTTGTCGTGCTTTCGCAC
ATTGCAAAGTTTTCTCGCCTGCTGCGCCCCATAGGGCCTGGGTCCGTGTCTCAGTACCCATCTCCGGGCTACTCCTCTCA
GAGCCCGTACCTGTAATAGTCTTGGTGGGCCATTACCTCACCAACAAACTGATAGGCCGCAGTCCCATCCTATGGCGATA
AATCATTTGAAACATAAACCATTCCAGGCATAATGTTCTATCGGGCATTATTCTCAGTTTCCCGAGGTTATTCCCGTCCA
CAGGGTAGATTGACTACGCGTTACTGAGCCGTTTGCCTTGTATTGCTACAATGACTCGCATGGCTTAGTATCATTCCGAT
AGCAGTCAGGTCCGGCAGGATCAACCGGAT
>JAJETX010000001.1:117833-119302
AGGAGGTGATCCGACCGCAGGTTCCCCTACGGTCACCTTGTTACGACTTTTCCCTTGTCACGAACCTCAAGTTCGATAAC
GCCAATTAGACGTCACCTCGCTAAAAGCTCACTTCAATGAAACGACGGGCGGTGTGTGCAAGGAGCAGGGACGTATTCAC
CGCGCGATAATGACACGCAGTTACTAGGGATTCCATATTCGTGAGGGCGAGTTGCAGCCCTCAGTCATAACTGTGGTAAC
GTTTGAGGATTACCTCATCCTTTCGGATTTGAAACCAATTGTCGTTACCATTGCAGCCCGCGTGTGGCCCCAGAGTTTCG
GGGCATACTGACCTGCCGTGGCCCCTTCCTTCCTCCGCATTAACTGCGGCGGTCCCGCTAATTCGCCCCACTACTCCTGA
GAGTAATGGTGGCAACTAGAGGCAGGGATCTCGCTCGTTACCTGACTTAACAGGACATCTCACGGCACGAGCTGGCGACG
GCCATGCACCACCTCTCAGCTTGTCTGGTAAAGTCTTCAGCTTGACCTTCATTCTGCTGTCTCTCCGGGTAAGATTTCTG
GCGTTGACTCCAATTGAACCGCAGGCTTCACCCCTTGTGGTGCTCCCCCGCCAATTCCTTTAAGTTTCATACTTGCGTAC
GTACTTCCCAGGCGGCAAACTTAACGGCTTCCCTGCAGCACTGCATTGGCCACAAGCCAATGCATCACTGAGTTTGCATA
GTTTACAGCTGGGACTACCCGGGTATCTAATCCGGTTTGCTCCCCCAGCTTTCATCCCTCACCGTCGGACGTGTTCTGGT
AGACCGCCTTCGCCACAGGTGGTCATCAATAGATCAAAGGATTTTACCCCTTCCTACCGAGTACCGTCTACCTCTCCCAC
TCCCTAGCTCTGCAGTATTCCCGGCAGCCTGTACGTTGAGCGTACAGATTTAACCGAAAACTTACAGAGCCGGCTACGGA
TGCTTTAGGCCCAATAATCATCCTGACCACTTGAGGTGCTGGTTTTACCGCGGCGGCTGACACCAGAACTTGCCCACCCC
TTATTCATCAGTGTTTCTAGGACTGACAAAAGGTTTCTTTAGCAGAAACCACTCGGATTAACCTTGTCGTGCTTTCGCAC
ATTGCAAAGTTTTCTCGCCTGCTGCGCCCCATAGGGCCTGGGTCCGTGTCTCAGTACCCATCTCCGGGCTACTCCTCTCA
GAGCCCGTACCTGTAATAGTCTTGGTGGGCCATTACCTCACCAACAAACTGATAGGCCGCAGTCCCATCCTACGGCGATA
AATCATTTGGAACATAAACCATTCCAGGCATAATGTTCTATCGGGCATTATTCTCAGTTTCCCGAGGTTATTCCCGTCCA
TAGGTTAGGTTGACTACGCGTTACTGAGCCGTATGCCTTGTATTGCTACAATGACTCGCATGGCTTAGTATCAATCCGAT
AGCAGTCAGGTCCGGCAGGATCAACCGGAT
>JAJETX010000057.1:4-568
TGGGGTACTCGAGGGGTAGAGGTAAAATTCTGTCATCCTTCGAGGACCACCTGTTGCGAAGGCGCCACACTGGAACGGAT
TCGACGGTCAGGGACGAAGCCTAGGGGCACGAACCGGATTAGATACCCGGGTAGTCCTAGGTGTAAACGCTGTGAACTTG
GTGTCGGGGATCCGTAAGGGGTCCCCGGTGCCGGAGTGAAGATGTTAAGTTCACTGCCTGGGGAGTACGGTCGCAAGGCT
GAAACTTAAAGGAATTGGCGGGGGAGCACTGCAACGGGAGGAGCGTGCGGTTTAATTGGATTCAACGCCGGAAAACTCAC
CAGGGCCGACTGTTATATGAAGACCAGCGTAACGAGCTTGTCGGATTTTCAGAGAGGTGGTGCATGGCCGTCGTCAGTTC
GTACTGTAAAGCGTTCTGTTAAGTCAGATAACGAACGAGACCCTCATCTCTATTTGCTAGTTGCCTCTCCGGAGGCAGCG
CACTATAGAGAGACCGCTGGTGTGAAACCAGAGGAAGGCGAGGGCAACGACAGGTCAGTATGCCCCGAATGTCCTGGGCT
ACACG
>JAJETY010000004.1:54734-56202
ATCCGGTTGATCCTGCCGGACCTGACTGCTATCGGATTGATACTAAGCCATGCGAGTCATTGTAGTAATACAAGGCAGAC
GGCTCAGTAACGCGTAGTCAACCTACCCTATGGACGGGAATAACCTCGGGAAACTGAGTATAATGCCCGATAGAACACTA
TTCCTGGAATGGTTTGTGTTCCAAATGAATGTCGCCGTAGGATGGGACTGCGGCCTATCAGTTTGTTGGTGAGGTAATGG
CCCACCAAGACTATTACAGGTACGGGCTCTGAGAGGAGTAGCCCGGAGATGGGTACTGAGACACGGACCCAGGCCCTATG
GGGCGCAGCAGGCGAGAAAACTTTGCAATGTGCGAAAGCACGACAAGGTTAATCCGAGTGGTTTCTGCTAAAGGAACCTT
TTGACAGTCCTAGAAACACTGTTGAATAAGGGGTGGGCAAGTTCTGGTGTCAGCCGCCGCGGTAAAACCAGCACCTCAAG
TGGTCAGGATGATTATTGGGCCTAAAGCATCCGTAGCCGGCTCTGTTAGTTTTCGGTTAAATCTGTACGCTCAACGTACA
GGCTGCCGGGAATACTGCAGAGCTAGGGAGTGGGAGAGGTAGACGGTACTCGGTAGGAAGGGGTAAAATCCTTTGATCTA
TTGATGACCACCTGTGGCGAAGGCGGTCTACCAGAACACGTCCGACGGTGAGGGATGAAAGCTGGGGGAGCAAACCGGAT
TAGATACCCGGGTAGTCCCAGCTGTAAACTATGCAAACTCAGTGATGCATTGGCTTGTGGCCAATGCAGTGCTGCAGGGA
AGCCGTTAAGTTTGCCGCCTGGGAAGTACGTACGCAAGTATGAAACTTAAAGGAATTGGCGGGGGAGCACCACAAGGGGT
GAAGCCTGCGGTTCAATTGGAGTCAACGCCAGAAATCTTACCCGGAGAGACAGCAGAATGAAGGTCAAGCTGAAGACTTT
ACCAGACAAGCTGAGAGGTGGTGCATGGCCGTCGCCAGCTCGTGCCGTGAGATGTCCTGTTAAGTCAGGTAACGAGCGAG
ATCCCTGCCTCTAGTTGCCACCATTACTCTCAGGAGTAGTGGGGCGAATTAGCGGGACCGCCGTAGTTAATACGGAGGAA
GGAAGGGGCCACGGCAGGTCAGTATGCCCCGAAACTCTGGGGCCACACGCGGGCTGCAATGGTAACGACAATGGGTTTCG
AATCCGAAAGGATGAGGTAATCCTCAAACGTTACCACAGTTATGACTGAGGGCTGCAACTCGCCCTCACGAATATGGAAT
CCCTAGTAACTGCGTGTCATTATCGCGCGGTGAATACGTCCCTGCTCCTTGCACACACCGCCCGTCGTTTCATTGAAGTG
AGCTTTTAGCGAGGTGACGTCTGATTGGCGTTATCGAACTTGAGGTTCGTGACAAGGGAAAAGTCGTAACAAGGTGACCG
TAGGGGAACCTGCGGTCGGATCACCTCCT
>JAJPIN010000202.1:15965-16507
CTCCGGTTGATCCTGCCGGACCCGACTGCTATCAGAGTGAGATTAAGCCATGCGAGTCAACGTAGCAATACGTGGCACAC
GGCTCAGTAACACGTAGTCAACATAACCAAAGGACGTGGATAAACTCGGGAAACTGAGGCTAAACCGCGATAGACCAAGA
TACCTGGAATGGTTTTTGATTGAAATCTATATGGCCTTTGGATTGGACTGCGTCCGATCAGGCTGTTGGTGAGGTAATGG
CCCACCAAACCTATAACCGGTACGGGCTCTGAGAGGAGGAGCCCGGAGATGGGTACTGAGACAAGGACCCAGGCCCTATG
GGGCGCAGCAGGCGCGAAACCTCTGCAATAGGCGAAAGCCTGACAGGGTTACTCTGAGTGACTTTCGCTAAGAAAGTCTT
TTGACACCTCTAAAAATGGTGTAGAATAAGGGGTGGGCAAGTCTGGTGTCAGCCGCCGCGGTAATACCAGCACCCCGAGT
GGTCGGGACGATTATTGGGCCTAAAGCATCCGTAGCCGGCCTTACAAGTCCCCCGTTAAATCC
>JAJRWR010000021.1:5-773
CCAACACCTAGCACGCATCGTTTACGGCCAGGACTACCCGGGTATCTAATCCGGTTCGCTCCCCTGGCTTTCGTCCCTCA
CCGTCGGACGTGTTCTGGTAGACCGCCTTCGCCACAGGTGGTCATCAATAGATCAAAGGATTTTACCCCTTCCTACCGAG
TACCGTCTACCTCTCCCACTCCCTAGTTCTGCAGTATTCCCGGCAGCCTATACGTTGAGCGTATAGATTTAACCGAAAAC
TTACAGAGCCGGCTACGGATGCTTTAGGCCCAATAATCATCCTGACCACTTGAGGTGCTGGTTTTACCGCGGCGGCTGAC
ACCAGAACTTGCCCACCCCTTATTCGTTAGTGCTTCTAGGACTAACAAAAGATTCGTTTAGCACAAATCACTCGGATTAA
CCTTGTCGTGCTTTCGCACATTGCAAAGTTTTCTCGCCTGCTGCGCCCCATAGGGCCTGGGTCCGTGTCTCAGTACCCAT
CTCCGGGCTACTCCTCTCAGAGCCCGTACCTGTAATAGTCTTGGTGGGCCATTACCTCACCAACAAACTGATAGGCCGCA
GTCCCATCCTACGGCGATAAATCATTTGGAACACAAACCATTCCAGGCATAGTGTTCTATCGGGCATTATTCTCAGTTTC
CCGAGGTTATTCCCGTCCATAGGTTAGGTTGACTACGCGTTACTGAGCCGTCTGCCTTGTATTGCTACAATGACTCGCAT
GGCTTAGTATCAATCCGATAGCAGTCAGGTCCGGCAGGATCAACCGGAT
>JAJUFP010000001.1:202972-204440
CTCCGGTTGATCCTGCCGGACCCGACTGCTATCAGAGTGGGACTAAGCCATGCGAGTCAACGCCGCAAGGCGTGGCATAC
GGCTCAGTAACACGTAGTCAACATGCCCAGTGGACGTGGACAACCTCGGGAAACTGAGGCTAAACCGCGATAGGCCACGA
TTTCTGGAATGGATCATGGCTGAAATCTACATGGCCGCTGGATTGGACTACGGCCGATCAGGCTGTTGGTGAGGTAATGG
CCCACCAAACCTGTAACCGGTACGGGCTTTGAGAGAAGGAGCCCGGAGATGGGCACTGAGACAAGGGCCCAGGCCCTATG
GGGCGCAGCAGGCGCGAAACCTCTGCAATAGGCGAAAGCTTGACAGGGTTACTCTGAGTGATGATCGCTAAGATCATCTT
TTGGCACCTCTAAAAATGGTGTAGAATAAGGGGTGGGCAAGTCTGGTGTCAGCCGCCGCGGTAATACCAGCACCCCGAGT
GGTCGGGACGATTATTGGGCCTAAAGCATCCGTAGCCGGTTCTGCAAGTCTTCCGTTAAATCCACCTGCTCAACAGATGG
GCTGCGGGGGATACTACAGGGCTAGGAGGCGGGAGAGGCAAGCGGTACTCAGTGGGTAGGGGTAAAATCCTCTGATCCAC
TGAAGACCACCAGTGGCGAAGGCGGCTTGCCAGAACGCGCTCGACGGTGAGGGATGAAAGCTGGGGGAGCAAACCGGATT
AGATACCCGGGTAGTCCCAGCTGTAAACGATGCAGACTCGGTGATGGGTTGGCTTTGTGCCAACCCAGTGCCGCAGGGAA
GCCGTTAAGTCTGCCGCCTGGGGAGTACGGTCGCAAGACTGAAACTTAAAGGAATTGGCGGGGGAGCACCACAAGGGGTG
AAGCCTGCGGTTCAATTGGAGTCAACGCCGGAAATCTTACCGGGGGCGACAGCAGAGTGAAGGTCAAGCTGAAGACTTTA
CCAGACAAGCTGAGAGGAGGTGCATGGCCGTCGCCAGCTCGTGCCGTGAGGTGTCCTGTTAAGTCAGGTAACGAGCAAGA
TCCCTGCCTCTAGTTGCTACTGCTGATCTCAGGATCAGCAGAGCTAATTAGAGGGACCGCCGCCGCTGAGGCGGAGGAAG
GAGGGGGCTACGGCAGGTCAGTATGCCCCGAAACCCTCGGGCCACACGCGGGCTGCAATGGTAAGGACAACGGGCTCCGA
TTCCGAAAGGAGGAGGCAATCCCACAAACCTTACCTCAGTTATGATTGAGGGCTGAAACTCGCCCTCATGAATCTGGAAT
CCCTAGTAACCGCGTGTCATCATCGCGCGGTGAATACGTCCCTGCTCCTTGCACACACCGCCCGTCGCTTCACCGAAGCT
GGTTCTTGGCGAGGTGGCGCCTAATTGGCGCTATCGAACCTGGGGTCAGCAACGGGGGAGAAGTCGTAACAAGGTAGTCG
TAGGGGAACCTGCGGCTGGATCACCTCCT
>JAKEIK010000099.1:8587-9520
CTCCGGTTGATCCTGCCGGACCCGACTGCTATCAGAGTGAGATTAAGCCATGCGAGTTAACGTAGCAATACGTGGCGCAC
GGCTCAGTAACACGTAGTCAACATGCCCAGAGGACGTGGATAACCTCGGGAAACTGAGTCTAAACCGCGATAAGTGAGGA
TTTCTGGAATGGTTCCTGACTAAAATCTATATGGCCTCTGGATTGGACTGCGGCCGATCAGGCTGTTGGTGAGGTAATGG
CCCACCAAACCTGTAACCGGTACGGGCTCTGAGAGGAGGAGCCCGGAGATGGGCACTGAGACAAGGGCCCAGGCCCTATG
GGGCGCAGCAGGCGCGAAACCTCTGCAATAGGCGAAAGCCTGACAGGGTTACTCTGAGTGACTTTCGCTAAGAAAGTCTT
TTGGCACCTCTAAAAAGGGTGCAGAATAAGGGGTGGGCAAGTCTGGTGTCAGCCGCCGCGGTAATACCAGCACCCCGAGT
GGTCGGGACGATTATTGGGCCTAAAGCATCCGTAGCCGGCCTTACAAGTCCTCCGTTAAATCCAGCTGCTTAACAGATGG
GCTGCGGAGGATACTATAAGACTAGGAGGCAGGAGAGGCAAGCGGTACTCAGTGGGTAGGGGTAAAATCCGTTGATCCAT
TGAAGACCACCAGTGGCGAAGGCGGCTTGCCAGAATGCGCTCGACGGTGAGGGATGAAAGCTGGGGGAGCAAACCGGATT
AGATACCCGGGTAGTCCCAGCCGTAAACGATGCAGACTCGGTGATGGGTTGGCTTCGCGCTAACCCAGTGCCGCAGGGAA
GCCGTTAAGTCTGCCGCCTGGGTAGTACGGTCGCAAGACTGAAACTTAAAGGAATTGGCGGGGGAGCACCACAAGGGGTG
AAGCCTGCGGTTCAATTGGAGTCAACGCCGGGAATCTTACCGGGGGCGACAGCA
>JAOHJC010000001.1:8922-10391
AGGAGGTGATCCGACCGCAGGTTCCCCTACGGTCACCTTGTTACGACTTTTCCCTTGTCACGAACCTCAAGTTCGATAAC
GCCAATTAGACGTCACCTCGCTAAAAGCTCACTTCAATGAAACGACGGGCGGTGTGTGCAAGGAGCAGGGACGTATTCAC
CGCGCGATAATGACACGCAGTTACTAGGGATTCCATATTCGTGAGGGCGAGTTGCAGCCCTCAGTCATAACTGTGGTAAC
GTTTGAGGATTACCTCATCCTTTCGGATTCGAAACCAATTGTCGTTACCATTGCAGCCCGCGTGTGGCCCCAGAGTTTCG
GGGCATACTGACCTGCCGTGGCCCCTTCCTTCCTCCGCATTAACTGCGGCGGTCCCGCTAATTCGCCCCACTACTCCTGA
GAGTAATGGTGGCAACTAGAGGCAGGGATCTCGCTCGTTACCTGACTTAACAGGACATCTCACGGCACGAGCTGGCGACG
GCCATGCACCACCTCTCAGCTTGTCTGGTAAAGTCTTCAGCTTGACCTTCATTCTGCTGTCTCTCCGGGTAAGATTTCTG
GCGTTGACTCCAATTGAACCGCAGGCTTCACCCCTTGTGGTGCTCCCCCGCCAATTCCTTTAAGTTTCATACTTGCGTAC
GTACTTCCCAGGCGGCAAACTTAACGGCTTCCCTGCAGCACTGCATTGGCCACAAGCCAATGCATCACTGAGTTTGCATA
GTTTACAGCTGGGACTACCCGGGTATCTAATCCGGTTTGCTCCCCCAGCTTTCATCCCTCACCGTCGGACGTGTTCTGGT
AGACCGCCTTCGCCACAGGTGGTCATCAATAGATCAAAGGATTTTACCCCTTCCTACCGAGTACCGTCTACCTCTCCCAC
TCCCTAGCTCTGCAGTATTCCCGGCAGCCTGTACGTTAAGCGTACAGATTTAACCGAAAACTTACAGAGCCGGCTACGGA
TGCTTTAGGCCCAATAATCATCCTGACCACTTGAGGTGCTGGTTTTACCGCGGCGGCTGACACCAGAACTTGCCCACCCC
TTATTCGTTAGTGTTTCTAGGACTAACAAAAGATTTCTTTAGCAGAAATCACTCGGATTAACCTTGTCGTGCTTTCGCAC
ATTGCAAAGTTTTCTCGCCTGCTGCGCCCCATAGGGCCTGGGTCCGTGTCTCAGTACCCATCTCCGGGCTACTCCTCTCA
GAGCCCGTACCTGTAATAGTCTTGGTGGGCCATTACCTCACCAACAAACTGATAGGCCGCAGTCCCATCCTACGGCGATA
AATCATTTGGAACATAAACCATTCCAGGCATAATGTTCTATCGGGCATTATTCTCAGTTTCCCGAGGTTATTCCCGTCCA
TAGGTTAGGTTGACTACGCGTTACTGAGCCGTATGCCTTGTATTGCTACAATGACTCGCATGGCTTAGTATCAATCCGAT
AGCAGTCAGGTCCGGCAGGATCAACCGGAT
>JAOJYB010000002.1:24991-26460
ATCCGTTTGATCCTGACGGACCTGACTGCTATCAGATTGATACTAAGCCATGTTAGTCATTGTAGTAATACAAGGCAGAC
GGCTCAGTAACACGTAGTCAACCTAACTTATGGACGGGGATAACCTCGGGAAACTGAGAATAATACCCGATAGGTCATGA
TGCCTGGAATGGTTTATGACTCAAATAATTTATTGCCGTAGGATGGGACTGCGAGCTATCAGCTTGTTGGTGAGGTAATG
GCCCACCAAGGCTATTACAGCTACGGGCTCTGAGAGGAGTAGCCCGGAGATGGGTACTGAGACAAGGACCCAGGCCCTAT
GGGGCGCAGCAGGCGAGAAAACTTTGCAATGCGCGAAAGCTCGACAAGGTTAATCTGAGTGGTTCCTGCTAAAGGAACCT
TTTGTTAGTCGTAGAACCACTGATGAATAAGGGGTGGGCAAGTTCTGGTGTCAGCCGCCGCGGTAAAACCAGCACCTCAA
GTGGTCAGGATGATTATTGGGCCTAAAGCATCCGTAGCCTGTTCTGTAAGTTTTCGGTTAAATCTATGCGCTCAACGTAT
AGGCTGCCGAAAATACTGCAGAACTAGGGAGTGGGAGAGGTAGACGGTACTCGGTAGGAAGGGGTAAAATCCTTTGATCT
ATTGATGACCACCTGTGGCGAAGGCGGTCTACCAGAACACGTTCGACGGTGAGGGATGAAAGCTGGGGGAGCAAACCGGA
TTAGATACCCGGGTAGTCCCAGCTGTAAACGATGCAAACTCGATGATGCGTTGGCTTATTGCTAGCGCAGTGTCGCAGGG
AAGCCGTTAAGTTTGCCGCCTGGGAAGTACGTACGCAAGTATGAAACTTAAAGGAATTGGCGGGGGAGCACCACAAGGGG
TGAAGCCTGCGGTTCAATTGGAGTCAACGCCTGAAACCTTACCCGGAGAGACAGCAGAATGAAGGTCAAGCTGAAGACTT
TACCAGACAAGCTGAGAGGTGGTGCATGGCCGTCGCCAGCTCGTGCCGTGAGATGTCCTGTTAAGTCAGGTAACGAGCGA
GATCCCTGCCTCTAGTTGCCACTATTACACCCTGGTGTAGTAGGGCGAATTAGGGGGACCGCCGCAGTTAATGCGGAGGA
AGGAAGGGGCCACGGCAGGTCAGTATGCCCCGAAACTCTGGGGCCACACGCGGGCTGCAATGGTAGCGACAATGAGTCCC
GAAATCGAAAGATGGAGGTAATCCCTAAACGCTACCACAGTTGTGATTGAGGGCTGCAACTCGCCCTCATGAACATGGAA
TCCCTAGTAACCGCGTGTCATTATCGCGCAGTGAATACGTCCCTGCTCCTTGCACACACCGCCCGTCGTTTCATTGAAGT
TTGCCTTTAGCGAGGTGATGTCTAATTGGCATTATCGAACTTGGGGTAAGTGACAAGGGAAAAGTCGTAACAAGGTGACC
GTAGGGGAACCTGCGGTCGGATCACCTCCT
>JAOLYM010000001.1:9464-10933
AGGAGGTGATCCGACCGCAGGTTCCCCTACGGTCACCTTGTTACGACTTTTCCCTTGTCACTTACCCCAAGTTCGATAAT
GCCAATTAGACATCACCTCGCTAAAGGCAAACTTCAATGAAACGACGGGCGGTGTGTGCAAGGAGCAGGGACGTATTCAC
TGCGCGATAATGACACGCGGTTACTAGGGATTCCATGTTCATGAGGGCGAGTTGCAGCCCTCAATCACAACTGTGGTAAC
GTTTAGGGATTACCTCCATCTTTCGATTTTGGAACTCATTGTCGTTACCATTGCAGCCCGCGTGTGGCCCCAGAGTTTCG
GGGCATACTGACCTGCCGTGGCCCCTTCCTTCCTCCGCATTAACTGCGGCGGTCCCCCTAATTCGCCCTACTACACCAGG
GTGTAATAGTGGCAACTAGAGGCAGGGATCTCGCTCGTTACCTGACTTAACAGGACATCTCACGGCACGAGCTGGCGACG
GCCATGCACCACCTCTCAGCTTGTCTGGTAAAGTCTTCAGCTTGACCTTCATTCTGCTGTCTCTCCGGGTAAGGTTTCAG
GCGTTGACTCCAATTGAACCGCAGGCTTCACCCCTTGTGGTGCTCCCCCGCCAATTCCTTTAAGTTTCATACTTGCGTAC
GTACTTCCCAGGCGGCAAACTTAACGGCTTCCCTGCGACACTGCGCTAGCAACAAGCCAACGCATCATCGAGTTTGCATC
GTTTACAGCTGGGACTACCCGGGTATCTAATCCGGTTTGCTCCCCCAGCTTTCATCCCTCACCGTCGAACGTGTTCTGGT
AGACCGCCTTCGCCACAGGTGGTCATCAATAGATCAAAGGATTTTACCCCTTCCTACCGAGTACCGTCTACCTCTCCCAC
TCCCTAGTTCTGCAGTATTTTCGGCAGCCTATACGTTGAGCGCATAGATTTAACCGAAAACTTACAGAACAGGCTACGGA
TGCTTTAGGCCCAATAATCATCCTGACCACTTGAGGTGCTGGTTTTACCGCGGCGGCTGACACCAGAACTTGCCCACCCC
TTATTCATCAGTGGTTCTACGACTAACAAAAGGTTCCTTTAGCAGGAACCACTCAGATTAACCTTGTCGAGCTTTCGCGC
ATTGCAAAGTTTTCTCGCCTGCTGCGCCCCATAGGGCCTGGGTCCTTGTCTCAGTACCCATCTCCGGGCTACTCCTCTCA
GAGCCCGTAGCTGTAATAGCCTTGGTGGGCCATTACCTCACCAACAAGCTGATAGCTCGCAGTCCCATCCTACGGCAATA
AATTATTTGAGTCATAAACCATTCCAGGCATCATGACCTATCGGGTATTATTCTCAGTTTCCCGAGGTTATCCCCGTCCA
TAAGTTAGGTTGACTACGTGTTACTGAGCCGTCTGCCTTGTATTACTACAATAACTAACATGGCTTAGTATCAATCTGAT
AGCAGTCAGGTCCGTCAGGATCAAACGGAT
>JAOLZN010000005.1:33089-34558
ATCCGGTTGATCCTGCCGGACCTGACTGCTATCGGATTGATACTAAGCCATGCGAGTCATTGTAGCAATACAAGGCATAC
GGCTCAGTAACGCGTAGTCAACCTAACCTATGGACGGGAATAACCTCGGGAAACTGAGAATAATGCCCGATAGAACATTA
TGCCTGGAATGGTTTATGTTCCAAATGATTTATCGCCGTAGGATGGGACTGCGGCCTATCAGTTTGTTGGTGAGGTAATG
GCCCACCAAGACTATTACAGGTACGGGCTCTGAGAGGAGTAGCCCGGAGATGGGTACTGAGACACGGACCCAGGCCCTAT
GGGGCGCAGCAGGCGAGAAAACTTTGCAATGTGCGAAAGCACGACAAGGTTAATCCGAGTGGTTCCTGCTAAAGGAACCT
TTTGTCAGTCCTAGAAACACTGATGAATAAGGGGTGGGCAAGTTCTGGTGTCAGCCGCCGCGGTAAAACCAGCACCTCAA
GTGGTCAGGATGATTATTGGGCCTAAAGCATCCGTAGCCGGCTCTGTAAGTTTTCGGTTAAATCTGTACGCTCAACGTAC
AGGCTGCCGGGAATACTGCAGAGCTAGGGAGTGGGAGAGGTAGACGGTACTCGGTAGGAAGGGGTAAAATCCTTTGATCT
ATTGATGACCACCTGTGGCGAAGGCGGTCTACCAGAACACGTCCGACGGTGAGGGATGAAAGCTGGGGGAGCAAACCGGA
TTAGATACCCGGGTAGTCCCAGCTGTAAACTATGCAAACTCAGTGATGCATTGGCTTGTGGCCAATGCAGTGCTGCAGGG
AAGCCGTTAAGTTTGCCGCCTGGGAAGTACGTACGCAAGTATGAAACTTAAAGGAATTGGCGGGGGAGCACCACAAGGGG
TGAAGCCTGCGGTTCAATTGGAGTCAACGCCAGAAATCTTACCCGGAGAGACAGCAGAATGAAGGTCAAGCTGAAGACTT
TACCAGACAAGCTGAGAGGTGGTGCATGGCCGTCGCCAGCTCGTGCCGTGAGATGTCCTGTTAAGTCAGGTAACGAGCGA
GATCCCTGCCTCTAGTTGCCACCATTACTCTCAGGAGTAGTGGGGCGAATTAGCGGGACCGCCGCAGTTAATGCGGAGGA
AGGAAGGGGCCACGGCAGGTCAGTATGCCCCGAAACTCTGGGGCCACACGCGGGCTGCAATGGTAACGACAATTGGTTTC
GAATCCGAAAGGATGAGGTAATCCTCAAACGTTACCACAGTTATGACTGAGGGCTGCAACTCGCCCTCACGAATATGGAA
TCCCTAGTAACTGCGTGTCATTATCGCGCGGTGAATACGTCCCTGCTCCTTGCACACACCGCCCGTCGTTTCATTGAAGT
GAGCTTTTAGCGAGGTGACGTCTAATTGGCGTTATCGAACTTGAGGTTCGTGACAAGGGAAAAGTCGTAACAAGGTGACC
GTAGGGGAACCTGCGGTCGGATCACCTCCT
>JAOMAI010000018.1:12759-14228
AGGAGGTGATCCGACCGCAGGTTCCCCTACGGTCACCTTGTTACGACTTTTCCCTTGTCACTTACCCCAAGTTCGATAAT
GCCAATTAGACATCACCTCGCTAAAGGCAAACTTCAATGAAACGACGGGCGGTGTGTGCAAGGAGCAGGGACGTATTCAC
TGCGCGATAATGACACGCGGTTACTAGGGATTCCATGTTCATGAGGGCGAGTTGCAGCCCTCAATCACAACTGTGGTAAC
GTTTAGGGATTACCTCCATCTTTCGATTTTGGAACTCATTGTCGTTACCATTGCAGCCCGCGTGTGGCCCCAGAGTTTCG
GGGCATACTGACCTGCCGTGGCCCCTTCCTTCCTCCGCATTAACTGCGGCGGTCCCCCTAATTCGCCCTACTACACCAGG
GTGTAATAGTGGCAACTAGAGGCAGGGATCTCGCTCGTTACCTGACTTAACAGGACATCTCACGGCACGAGCTGGCGACG
GCCATGCACCACCTCTCAGCTTGTCTGGTAAAGTCTTCAGCTTGACCTTCATTCTGCTGTCTCTCCGGGTAAGGTTTCAG
GCGTTGACTCCAATTGAACCGCAGGCTTCACCCCTTGTGGTGCTCCCCCGCCAATTCCTTTAAGTTTCATACTTGCGTAC
GTACTTCCCAGGCGGCAAACTTAACGGCTTCCCTGCGACACTGCGCTAGCAACAAGCCAACGCATCATCGAGTTTGCATC
GTTTACAGCTGGGACTACCCGGGTATCTAATCCGGTTTGCTCCCCCAGCTTTCATCCCTCACCGTCGAACGTGTTCTGGT
AGACCGCCTTCGCCACAGGTGGTCATCAATAGATCAAAGGATTTTACCCCTTCCTACCGAGTACCGTCTACCTCTCCCAC
TCCCTAGTTCTGCAGTATTTTCGGCAGCCTATACGTTGAGCGCATAGATTTAACCGAAAACTTACAGAACAGGCTACGGA
TGCTTTAGGCCCAATAATCATCCTGACCACTTGAGGTGCTGGTTTTACCGCGGCGGCTGACACCAGAACTTGCCCACCCC
TTATTCATCAGTGGTTCTACGACTAACAAAAGGTTCCTTTAGCAGGAACCACTCAGATTAACCTTGTCGAGCTTTCGCGC
ATTGCAAAGTTTTCTCGCCTGCTGCGCCCCATAGGGCCTGGGTCCTTGTCTCAGTACCCATCTCCGGGCTACTCCTCTCA
GAGCCCGTAGCTGTAATAGCCTTGGTGGGCCATTACCTCACCAACAAGCTGATAGCTCGCAGTCCCATCCTACGGCAATA
AATTATTTGAGTCATAAACCATTCCAGGCATCATGACCTATCGGGTATTATTCTCAGTTTCCCGAGGTTATCCCCGTCCA
TAAGTTAGGTTGACTACGCGTTACTGAGCCGTCTGCCTTGTATTACTACAATAACTAACATGGCTTAGTATCAATCTGAT
AGCAGTCAGGTCCGTCAGGATCAAACGGAT
>JAOMCQ010000005.1:3347-4816
AGGAGGTGATCCGACCGCAGGTTCCCCTACGGTCACCTTGTTACGACTTTTCCCTTGTCACTTACCCCAAGTTCGATAAT
GCCAATTAGACATCACCTCGCTAAAGGCAAACTTCAATGAAACGACGGGCGGTGTGTGCAAGGAGCAGGGACGTATTCAC
TGCGCGATAATGACACGCGGTTACTAGGGATTCCATATTCATGAGGGCGAGTTGCAGCCCTCAATCATAACTGTGGTAGC
GTTTAGGGATTACCTCTATCTTTCGATTTTGGAACTCATTGTCGCTACCATTGCAGCCCGCGTGTGGCCCCAGAGTTTCG
GGGCATACTGACCTGCCGTGGCCCCTTCCTTCCTCCGCATTAACTGCGGCGGTCCCCCTAATTCGCCCTACTACTCCTGA
GAGTAATAGTGGCAACTAGAGGCAGGGATCTCGCTCGTTACCTGACTTAACAGGACATCTCACGGCACGAGCTGGCGACG
GCCATGCACCACCTCTCAGCTTGTCTGGTAAAGTCTTCAGCTTGACCTTCATTCTGCTGTCTCTCCGGGTAAGGTTTCAG
GCGTTGACTCCAATTGAACCGCAGGCTTCACCCCTTGTGGTGCTCCCCCGCCAATTCCTTTAAGTTTCATACTTGCGTAC
GTACTTCCCAGGCGGCAAACTTAACGGCTTCCCTGCGACACTGCGCTAGCAACAAGCCAACGCATCATCGAGTTTGCATC
GTTTACAGCTGGGACTACCCGGGTATCTAATCCGGTTTGCTCCCCCAGCTTTCATCCCTCACCGTCGAACGTGTTCTGGT
AGACCGCCTTCGCCACAGGTGGTCATCAATAGATCAAAGGATTTTACCCCTTCCTACCGAGTACCGTCTACCTCTCCCAC
TCCCTAGTTCTGCAGTATTTTCGGCAGCCTATACGTTGAGCGCATAGATTTAACCGAAAACTTACAGAACCGGCTACGGA
TGCTTTAGGCCCAATAATCATCCTGACCACTTGAGGTGCTGGTTTTACCGCGGCGGCTGACACCAGAACTTGCCCACCCC
TTATTCATCAGTGGTTCTACGACTAACAAAAGGTTCCTTTAGCAGGAACCACTCAGATTAACCTTGTCGAGCTTTCGCGC
ATTGCAAAGTTTTCTCGCCTGCTGCGCCCCATAGGGCCTGGGTCCTTGTCTCAGTACCCATCTCCGGGCTACTCCTCTCA
GAGCCCGTAGCTGTAATAGCCTTGGTGGGCCATTACCTCACCAACAAGCTGATAGCTCGCAGTCCCATCCTACGGCAATA
AATTATTTGAGTCATAAACCATTCCAGGCATCATGACCTATCGGGTATTATTCTCAGTTTCCCGAGGTTATCCCCGTCCA
TAAGTTAGGTTGACTACGCGTTACTGAGCCGTCTGCCTTGTATTACTACAATGACTAACATGGCTTAGTATCAATCTGAT
AGCAGTCAGGTCCGTCAGGATCAAACGGAT
>JAOMDA010000006.1:16420-17888
AGGAGGTGATCCGACCGCAGGTTCCCCTACGGTCACCTTGTTACGACTTTTCCCTTGTCACTTACCCCAAGTTCGATAAT
GCCAATTAGACATCACCTCGCTAAAGGCAAACTTCAATGAAACGACGGGCGGTGTGTGCAAGGAGCAGGGACGTATTCAC
TGCGCGATAATGACACGCGGTTACTAGGGATTCCATATTCATGAGGGCGAGTTGCAGCCCTCAATCATAACTGTGGTAAC
GTTTAGGGATTGCCTCCATCTTTCGATTTCGGAACTCATTGTCGTTACCATTGCAGCCCGCGTGTGGCCCCAGAGTTTCG
GGGCATACTGACCTGCCGTGGCCCCTTCCTTCCTCCGCATTAACTGCGGCGGTCCCCTTAATTCGCCCCATTACTCCTGA
GAGTAATAGTGGCAACTAAGGGCAGGGATCTCGCTCGTTACCTGACTTAACAGGACATCTCACGGCACGAGCTGACGACG
GCCATGCACCACCTCTCAGCTTGTCTGGTAAAGTCTTCAGCTTGACCTTCATTCTGCTGTCTCTCCGGGTAAGGTTTCAG
GCGTTGACTCCAATTGAACCGCAGGCTTCACCCCTTGTGGTGCTCCCCCGCCAATTCCTTTAAGTTTCATACTTGCGTAC
GTACTTCCCAGGCGGCAAACTTAACGGCTTCCCTGAGGCACTGCGCTAGCAACAAGCCAACGCATCACCTAGTTTGCATC
GTTTACAGCTGGGACTACCCGGGTATCTAATCCGGTTTGCTCCCCCAGCTTTCATCCCTCACCGTCGAACGTGTTCTGGT
AGACCGCCTTCGCCACAGGTGGTCATCAATAGATCAAAGAATTTTACCTCTTCCTATCGAGTACCGTCTACCTCTCCCAC
TCCCTAGTTCTACAGTATTTCCGGCAGCCCATACGTTGAGCGTATGGATTTAACCGGAAACTTATAGAACAGGCTACGGA
TGCTTTAGGCCCAATAATCATCCTGACCACTTGAGGTGCTGGTTTTACCGCGGCGGCTGACACCAGAACTTGCCCACCCC
TTATTCATCAGTGTTTTTAGGACTAACAAAAGGTTCCTTTAGCAGAAACCACTCAGATTAACCTTGTCGGGCTTTCGCAC
ATTGCAAAGTTTTCTCGCCTGCTGCGCCCCATAGGGCCTGGGTCCTTGTCTCAGTACCCATCTCCGGGCTACTCCTCTCA
GAGCCCGTAGCTGTAATTGCCTTGGTGGGCCATTACCTCACCAACAAGCTGATAGCTCGCAGTCCCATCCTACGGCGATA
TTCGTTTCGACCAAAAACCATTCCAGGCATAATGATCTATCGGACATTATCCTCAGTTTCCCGAGGTTATTTCCGTCCAT
AGGTTAGGTTGACTACGTGTTACTGAGCTGTCTGCCTTGTATTACTACAATGACTAACATGGCTTAATATCAATCTGATA
GCAGTCAGGTCCGTCAGGATCAAACGGAT
>JAOMSN010000006.1:43206-44675
ATCCGGTTGATCCTGCCGGACCTGACTGCTATCGGATTGATACTAAGCCATGCGAGTCATTGTAGCAATACAAGGCATAC
GGCTCAGTAACGCGTAGTCAACCTAACCTATGGACGGGAATAACCTCGGGAAACTGAGAATAATGCCCGATAGAACATTA
TGCCTGGAATGGTTTATGTTCCAAATGATTTATCGCCGTAGGATGGGACTGCGGCCTATCAGTTTGTTGGTGAGGTAATG
GCCCACCAAGACTATTACAGGTACGGGCTCTGAGAGGAGTAGCCCGGAGATGGGTACTGAGACACGGACCCAGGCCCTAT
GGGGCGCAGCAGGCGAGAAAACTTTGCAATGTGCGAAAGCACGACAAGGTTAATCCGAGTGATTTCTGCTAAAGAAATCT
TTTGTTAGTCCTAGAAACACTAACGAATAAGGGGTGGGCAAGTTCTGGTGTCAGCCGCCGCGGTAAAACCAGCACCTCAA
GTGGTCAGGATGATTATTGGGCCTAAAGCATCCGTAGCCGGCTCTGTAAGTTTTCGGTTAAATCTGTACGCTTAACGTAC
AGGCTGCCGGGAATACTGCAGAGCTAGGGAGTGGGAGAGGTAGACGGTACTCGGTAGGAAGGGGTAAAATCCTTTGATCT
ATTGATGACCACCTGTGGCGAAGGCGGTCTACCAGAACACGTCCGACGGTGAGGGATGAAAGCTGGGGGAGCAAACCGGA
TTAGATACCCGGGTAGTCCCAGCTGTAAACTATGCAAACTCAGTGATGCATTGGCTTGTGGCCAATGCAGTGCTGCAGGG
AAGCCGTTAAGTTTGCCGCCTGGGAAGTACGTACGCAAGTATGAAACTTAAAGGAATTGGCGGGGGAGCACCACAAGGGG
TGAAGCCTGCGGTTCAATTGGAGTCAACGCCAGAAATCTTACCCGGAGAGACAGCAGAATGAAGGTCAAGCTGAAGACTT
TACCAGACAAGCTGAGAGGTGGTGCATGGCCGTCGCCAGCTCGTGCCGTGAGATGTCCTGTTAAGTCAGGTAACGAGCGA
GATCCCTGCCTCTAGTTGCCACCATTACTCTCAGGAGTAGTGGGGCGAATTAGCGGGACCGCCGCAGTTAATGCGGAGGA
AGGAAGGGGCCACGGCAGGTCAGTATGCCCCGAAACTCTGGGGCCACACGCGGGCTGCAATGGTAACGACAATTGGTTTC
GAATCCGAAAGGATGAGGTAATCCTCAAACGTTACCACAGTTATGACTGAGGGCTGCAACTCGCCCTCACGAATATGGAA
TCCCTAGTAACTGCGTGTCATTATCGCGCGGTGAATACGTCCCTGCTCCTTGCACACACCGCCCGTCGTTTCATTGAAGT
GAGCTTTTAGCGAGGTGACGTCTAATTGGCGTTATCGAACTTGAGGTTCGTGACAAGGGAAAAGTCGTAACAAGGTGACC
GTAGGGGAACCTGCGGTCGGATCACCTCCT
>JAOMZK010000004.1:32243-33712
AGGAGGTGATCCGACCGCAGGTTCCCCTACGGTCACCTTGTTACGACTTTTCCCTTGTCACTTACCCCAAGTTCGATAAT
GCCAATTAGACATCACCTCGCTAAAGGCAAACTTCAATGAAACGACGGGCGGTGTGTGCAAGGAGCAGGGACGTATTCAC
TGCGCGATAATGACACGCGGTTACTAGGGATTCCATGTTCATGAGGGCGAGTTGCAGCCCTCAATCACAACTGTGGTAAC
GTTTAGGGATTACCTCCATCTTTCGATTTTGGAACTCATTGTCGTTACCATTGCAGCCCGCGTGTGGCCCCAGAGTTTCG
GGGCATACTGACCTGCCGTGGCCCCTTCCTTCCTCCGCATTAACTGCGGCGGTCCCCCTAATTCGCCCTACTACACCAGG
GTGTAATAGTGGCAACTAGAGGCAGGGATCTCGCTCGTTACCTGACTTAACAGGACATCTCACGGCACGAGCTGGCGACG
GCCATGCACCACCTCTCAGCTTGTCTGGTAAAGTCTTCAGCTTGACCTTCATTCTGCTGTCTCTCCGGGTAAGGTTTCAG
GCGTTGACTCCAATTGAACCGCAGGCTTCACCCCTTGTGGTGCTCCCCCGCCAATTCCTTTAAGTTTCATACTTGCGTAC
GTACTTCCCAGGCGGCAAACTTAACGGCTTCCCTGCGACACTGCGCTAGCAATAAGCCAACGCATCATCGAGTTTGCATC
GTTTACAGCTGGGACTACCCGGGTATCTAATCCGGTTTGCTCCCCCAGCTTTCATCCCTCACCGTCGAACGTGTTCTGGT
AGACCGCCTTCGCCACAGGTGGTCATCAATAGATCAAAGGATTTTACCCCTTCCTACCGAGTACCGTCTACCTCTCCCAC
TCCCTAGTTCTGCAGTATTTTCGGCAGCCTATACGTTGAGCGCATAGATTTAACCGAAAACTTACAGAACAGGCTACGGA
TGCTTTAGGCCCAATAATCATCCTGACCACTTGAGGTGCTGGTTTTACCGCGGCGGCTGACACCAGAACTTGCCCACCCC
TTATTCATCAGTGGTTCTACGACTAACAAAAGGTTCCTTTAGCAGGAACCACTCAGATTAACCTTGTCGAGCTTTCGCGC
ATTGCAAAGTTTTCTCGCCTGCTGCGCCCCATAGGGCCTGGGTCCTTGTCTCAGTACCCATCTCCGGGCTACTCCTCTCA
GAGCCCGTAGCTGTCAAAGCCTTGGTGGGCCATTACCTCACCAACAAGCTGATAGCTCGCAGTCCCATCCTACGGCAATA
AATTATTTGAGTCATAAACCATTCCAGGCATCATGACCTATCGGGTATTATTCTCAGTTTCCCGAGGTTATCCCCGTCCA
TAAGTTAGGTTGACTACGCGTTACTGAGCCGTCTGCCTTGTATTACTACAATAACTAACATGGCTTAGTATCAATCTGAT
AGCAGTCAGGTCCGTCAGGATCAAACGGAT
>JAONHZ010000006.1:1276-2745
AGGAGGTGATCCGACCGCAGGTTCCCCTACGGTCACCTTGTTACGACTTTTCCCTTGTCACGAACCTCAAGTTCGATAAC
GCCAATTAGACGTCACCTCGCTAAAAGCTCACTTCAATGAAACGACGGGCGGTGTGTGCAAGGAGCAGGGACGTATTCAC
CGCGCGATAATGACACGCAGTTACTAGGGATTCCATATTCGTGAGGGTGAGTTGCAGCCCTCAGTCATAACTGTGGTAAC
GTTTGAGGATTACCTCATCCTTTCGGATTCGAAACCAATTGTCGTTACCATTGCAGCCCGCGTGTGGCCCCAGAGTTTCG
GGGCATACTGACCTGCCGTGGCCCCTTCCTTCCTCCGCATTAACTGCGGCGGTCCCGCTAATTCGCCCCACTACTCCTGA
GAGTAATGGTGGCAACTAGAGGCAGGGATCTCGCTCGTTACCTGACTTAACAGGACATCTCACGGCACGAGCTGGCGACG
GCCATGCACCACCTCTCAGCTTGTCTGGTAAAGTCTTCAGCTTGACCTTCATTCTGCTGTCTCTCCGGGTAAGATTTCTG
GCGTTGACTCCAATTGAACCGCAGGCTTCACCCCTTGTGGTGCTCCCCCGCCAATTCCTTTAAGTTTCATACTTGCGTAC
GTACTTCCCAGGCGGCAAACTTAACGGCTTCCCTGCAGCACTGCATTGGCCACAAGCCAATGCATCACTGAGTTTGCATA
GTTTACAGCTGGGACTACCCGGGTATCTAATCCGGTTTGCTCCCCCAGCTTTCATCCCTCACCGTCGGACGTGTTCTGGT
AGACCGCCTTCGCCACAGGTGGTCATCAATAGATCAAAGGATTTTACCCCTTCCTACCGAGTACCGTCTACCTCTCCCAC
TCCCTAGCTCTGCAGTATTCCCGGCAGCCTGTACGTTAAGCGTACAGATTTAACCGAAAACTTACAGAGCCGGCTACGGA
TGCTTTAGGCCCAATAATCATCCTGACCACTTGAGGTGCTGGTTTTACCGCGGCGGCTGACACCAGAACTTGCCCACCCC
TTATTCGTTAGTGTTTCTAGGACTAACAAAAGATTTCTTTAGCAGAAATCACTCGGATTAACCTTGTCGTGCTTTCGCAC
ATTGCAAAGTTTTCTCGCCTGCTGCGCCCCATAGGGCCTGGGTCCGTGTCTCAGTACCCATCTCCGGGCTACTCCTCTCA
GAGCCCGTACCTGTAATAGTCTTGGTGGGCCATTACCTCACCAACAAACTGATAGGCCGCAGTCCCATCCTACGGCGATA
AATCATTTGGAACATAAACCATTCCAGGCATAATGTTCTATCGGGCATTATTCTCAGTTTCCCGAGGTTATTCCCGTCCA
TAGGTTAGGTTGACTACGCGTTACTGAGCCGTATGCCTTGTATTGCTACAATGACTCGCATGGCTTAGTATCAATCCGAT
AGCAGTCAGGTCCGGCAGGATCAACCGGAT
>JAONKT010000033.1:270-1739
ATCCGGTTGATCCTGCCGGACCTGACTGCTATCGGATTGATACTAAGCCATGCGAGTCATTGTAGCAATACAAGGCATAC
GGCTCAGTAACGCGTAGTCAACCTAACCTATGGACGGGAATAACCTCGGGAAACTGAGAATAATGCCCGATAGAACATTA
TACCTGGAATGGTTTATGTTCCAAATGATTTATCGCCGTAGGATGGGACTGCGGCCTATCAGTTTGTTGGTGAGGTAATG
GCCCACCAAGACTATTACAGGTACGGGCTCTGAGAGGAGTAGCCCGGAGATGGGTACTGAGACACGGACCCAGGCCCTAT
GGGGCGCAGCAGGCGAGAAAACTTTGCAATGTGCGAAAGCACGACAAGGTTAATCCGAGTGGTTTCTGCTAAAGGAACCT
TTTGTCAGTCCTAGAAACACTGATGAATAAGGGGTGGGCAAGTTCTGGTGTCAGCCGCCGCGGTAAAACCAGCACCTCAA
GTGGTCAGGATGATTATTGGGCCTAAAGCATCCGTAGCCGGCTCTGTAAGTTTTCGGTTAAATCTGTACGCTCAACGTAC
AGGCTGCCGGGAATACTGCAAAGCTAGGGAGTGGGAGAAGTAGACGGTACTCGGTAGGAAGTGGTAAAATGCTTTGATCT
ATCGATGACCACCTGTGGCGAAGGCGGTCTACTAGAACACGTCCGACGGTGAGGGATGAAAGCTGGGGGAGCAAACCGGA
TTAGATACCCGGGTAGTCCCAGCTGTAAACTATGCAAACTCAGTGATGCATTGGCTTGTGGCCAATGCAGTGCTGCAGGG
AAGCCGTTAAGTTTGCCGCCTGGGAAGTACGTACGCAAGTATGAAACTTAAAGGAATTGGCGGGGGAGCACCACAAGGGG
TGAAGCCTGCGGTTCAATTGGAGTCAACGCCAGAAATCTTACCCGGAGAGACAGCAGAATGAAGGTCAAGCTGAAGACTT
TACCAGACAAGCTGAGAGGTGGTGCATGGCCGTCGCCAGCTCGTGCCGTGAGATGTCCTGTTAAGTCAGGTAACGAGCGA
GATCCCTGCCTCTAGTTGCCACCATTACTCTCAGGAGTAGTGGGGCGAATTAGCGGGACCGCCGCAGTTAATGCGGAGGA
AGGAAGGGGCCACGGCAGGTCAGTATGCCCCGAAACTCTGGGGCCACACGCGGGCTGCAATGGTAACGACAATTGGTTTC
GAATCCGAAAGGATGAGGTAATCCTCAAACGTTACCACAGTTATGACTGAGGGCTGCAACTCGCCCTCACGAATATGGAA
TCCCTAGTAACTGCGTGTCATTATCGCGCGGTGAATACGTCCCTGCTCCTTGCACACACCGCCCGTCGTTTCATTGAAGT
GAGCTTTTAGCGAGGTGACGTCTAATTGGCGTTATCGAACTTGAGGTTCGTGACAAGGGAAAAGTCGTAACAAGGTGACC
GTAGGGGAACCTGCGGTCGGATCACCTCCT
>JAONRX010000001.1:53509-54978
AGGAGGTGATCCGACCGCAGGTTCCCCTACGGTCACCTTGTTACGACTTTTCCCTTGTCACGAACCTCAAGTTCGATAAC
GCCAATTAGACGTCACCTCGCTAAAAGCTCACTTCAATGAAACGACGGGCGGTGTGTGCAAGGAGCAGGGACGTATTCAC
CGCGCGATAATGACACGCAGTTACTAGGGATTCCATATTCGTGAGGGCGAGTTGCAGCCCTCAGTCATAACTGTGGTAAC
GTTTGAGGATTACCTCATCCTTTCGGATTCGAAACCAATTGTCGTTACCATTGCAGCCCGCGTGTGGCCCCAGAGTTTCG
GGGCATACTGACCTGCCGTGGCCCCTTCCTTCCTCCGCATTAACTGCGGCGGTCCCGCTAATTCGCCCCACTACTCCTGA
GAGTAATGGTGGCAACTAGAGGCAGGGATCTCGCTCGTTACCTGACTTAACAGGACATCTCACGGCACGAGCTGGCGACG
GCCATGCACCACCTCTCAGCTTGTCTGGTAAAGTCTTCAGCTTGACCTTCATTCTGCTGTCTCTCCGGGTAAGATTTCTG
GCGTTGACTCCAATTGAACCGCAGGCTTCACCCCTTGTGGTGCTCCCCCGCCAATTCCTTTAAGTTTCATACTTGCGTAC
GTACTTCCCAGGCGGCAAACTTAACGGCTTCCCTGCAGCACTGCATTGGCCACAAGCCAATGCATCACTGAGTTTGCATA
GTTTACAGCTGGGACTACCCGGGTATCTAATCCGGTTTGCTCCCCCAGCTTTCATCCCTCACCGTCGGACGTGTTCTAGT
AGACCGCCTTCGCCACAGGTGGTCATCGATAGATCAAAGCATTTTACCACTTCCTACCGAGTACCGTCTACTTCTCCCAC
TCCCTAGCTTTGCAGTATTCCCGGCAGCCTGTACGTTAAGCGTACAGATTTAACCGAAAACTTACAGAGCCGGCTACGGA
TGCTTTAGGCCCAATAATCATCCTGACCACTTGAGGTGCTGGTTTTACCGCGGCGGCTGACACCAGAACTTGCCCACCCC
TTATTCGTTAGTGTTTCTAGGACTAACAAAAGATTTCTTTAGCAGAAATCACTCGGATTAACCTTGTCGTGCTTTCGCAC
ATTGCAAAGTTTTCTCGCCTGCTGCGCCCCATAGGGCCTGGGTCCGTGTCTCAGTACCCATCTCCGGGCTACTCCTCTCA
GAGCCCGTACCTGTAATAGTCTTGGTGGGCCATTACCTCACCAACAAACTGATAGGCCGCAGTCCCATCCTACGGCGATA
AATCATTTGGAACATAAACCATTCCAGGCATAATGTTCTATCGGGCATTATTCTCAGTTTCCCGAGGTTATTCCCGTCCA
TAGGTTAGGTTGACTACGCGTTACTGAGCCGTATGCCTTGTATTGCTACAATGACTCGCATGGCTTAGTATCAATCCGAT
AGCAGTCAGGTCCGGCAGGATCAACCGGAT
>JAOTWS010000001.1:271469-272938
AGGAGGTGATCCGACCGCAGGTTCCCCTACGGTCACCTTGTTACGACTTTTCCCTTGTCACGAACCTCAAGTTCGATAAC
GCCAATTAGACGTCACCTCGCTAAAAGCTCACTTCAATGAAACGACGGGCGGTGTGTGCAAGGAGCAGGGACGTATTCAC
CGCGCGATAATGACACGCAGTTACTAGGGATTCCATATTCGTGAGGGCGAGTTGCAGCCCTCAGTCATAACTGTGGTAAC
GTTTGAGGATTACCTCATCCTTTCGGATTCGAAACCAATTGTCGTTACCATTGCAGCCCGCGTGTGGCCCCAGAGTTTCG
GGGCATACTGACCTGCCGTGGCCCCTTCCTTCCTCCGCATTAACTGCGGCGGTCCCGCTAATTCGCCCCACTACTCCTGA
GAGTAATGGTGGCAACTAGAGGCAGGGATCTCGCTCGTTACCTGACTTAACAGGACATCTCACGGCACGAGCTGGCGACG
GCCATGCACCACCTCTCAGCTTGTCTGGTAAAGTCTTCAGCTTGACCTTCATTCTGCTGTCTCTCCGGGTAAGATTTCTG
GCGTTGACTCCAATTGAACCGCAGGCTTCACCCCTTGTGGTGCTCCCCCGCCAATTCCTTTAAGTTTCATACTTGCGTAC
GTACTTCCCAGGCGGCAAACTTAACGGCTTCCCTGCAGCACTGCATTGGCCACAAGCCAATGCATCACTGAGTTTGCATA
GTTTACAGCTGGGACTACCCGGGTATCTAATCCGGTTTGCTCCCCCAGCTTTCATCCCTCACCGTCGGACGTGTTCTGGT
AGACCGCCTTCGCCACAGGTGGTCATCAATAGATCAAAGGATTTTACCCCTTCCTACCGAGTACCGTCTACCTCTCCCAC
TCCCTAGCTCTGCAGTATTCCCGGCAGCCTGTATGTTGAGCATACAGATTTAACCGAAAACTTACAGAGCCGGCTACGGA
TGCTTTAGGCCCAATAATCATCCTGACCACTTGAGGTGCTGGTTTTACCGCGGCGGCTGACACCAGAACTTGCCCACCCC
TTATTCGTTAGTGTTTCTAGGACTGACAAAAGGTTCGTTTAGCACAAACCACTCGGATTAACCTTGTCGTGCTTTCGCAC
ATTGCAAAGTTTTCTCGCCTGCTGCGCCCCATAGGGCCTGGGTCCGTGTCTCAGTACCCATCTCCGGGCTACTCCTCTCA
GAGCCCGTACCTGTAATAGTCTTGGTGGGCCATTACCTCACCAACAAACTGATAGGCCGCAGTCCCATCCTACGGCGATA
AATCATTTGGAACATAAACCATTCCAGATATAATGTTCTATCGGGCATTATTCTCAGTTTCCCGAGGTTATTCCCGTCCA
TAGGGCAGGTTGACTACGCGTTACTGAGCCGTATGCCTTGTATTGCTACAATGACTCGCATGGCTTAGTATCAATCCGAT
AGCAGTCAGGTCCGGCAGGATCAACCGGAT
>JAOTXF010000011.1:1-1321
GACGTATTCACCGCGCGATAATGACACGCAGTTACTAGGGATTCCATATTCGTGAGGGCGAGTTGCAGCCCTCAGTCATA
ACTGTGGTAACGTTTGAGGATTACCTCATCCTTTCGGATTCGAAACCAATTGTCGTTACCATTGCAGCCCGCGTGTGGCC
CCAGAGTTTCGGGGCATACTGACCTGCCGTGGCCCCTTCCTTCCTCCGCATTAACTGCGGCGGTCCCGCTAATTCGCCCC
ACTACTCCTGAGAGTAATGGTGGCAACTAGAGGCAGGGATCTCGCTCGTTACCTGACTTAACAGGACATCTCACGGCACG
AGCTGGCGACGGCCATGCACCACCTCTCAGCTTGTCTGGTAAAGTCTTCAGCTTGACCTTCATTCTGCTGTCTCTCCGGG
TAAGATTTCTGGCGTTGACTCCAATTGAACCGCAGGCTTCACCCCTTGTGGTGCTCCCCCGCCAATTCCTTTAAGTTTCA
TACTTGCGTACGTACTTCCCAGGCGGCAAACTTAACGGCTTCCCTGCAGCACTGCATTGGCCACAAGCCAATGCATCACT
GAGTTTGCATAGTTTACAGCTGGGACTACCCGGGTATCTAATCCGGTTTGCTCCCCCAGCTTTCATCCCTCACCGTCGGA
CGTGTTCTGGTAGACCGCCTTCGCCACAGGTGGTCATCAATAGATCAAAGGATTTTACCCCTTCCTACCGAGTACCGTCT
ACCTCTCCCACTCCCTAGCTCTGCAGTATTCCCGGCAGCCTGTATGTTGAGCATACAGATTTAACCGAAAACTTACAGAG
CCGGCTACGGATGCTTTAGGCCCAATAATCATCCTGACCACTTGAGGTGCTGGTTTTACCGCGGCGGCTGACACCAGAAC
TTGCCCACCCCTTATTCGTTAGTGTTTCTAGGACTGACAAAAGGTTCGTTTAGCACAAACCACTCGGATTAACCTTGTCG
TGCTTTCGCACATTGCAAAGTTTTCTCGCCTGCTGCGCCCCATAGGGCCTGGGTCCGTGTCTCAGTACCCATCTCCGGGC
TACTCCTCTCAGAGCCCGTACCTGTAATAGTCTTGGTGGGCCATTACCTCACCAACAAACTGATAGGCCGCAGTCCCATC
CTACGGCGATAAATCATTTGGAACATAAACCATTCCAGATATAATGTTCTATCGGGCATTATTCTCAGTTTCCCGAGGTT
ATTCCCGTCCATAGGGCAGGTTGACTACGCGTTACTGAGCCGTATGCCTTGTATTGCTACAATGACTCGCATGGCTTAGT
ATCAATCCGATAGCAGTCAGGTCCGGCAGGATCAACCGGAT
>JAOTZU010000115.1:3946-4629
ATCCGGTTGATCCTGCCGGACCTGACTGCTATCGGATTGATACTAAGCCATGCGAGTCATTGTAGCAATACAAGGCAGAC
GGCTCAGTAACGCGTAGTCAACCTAACCTATGGACGGGAATAACCTCGGGAAACTGAGAATAATGCCCGATAGAACACTA
TGCCTGGAATGGTTTGTGTTCCAAATGATTTATCGCCGTAGGATGGGACTGCGGCCTATCAGTTTGTTGGTGAGGTAATG
GCCCACCAAGACTATTACAGGTACGGGCTCTGAGAGGAGTAGCCCGGAGATGGGTACTGAGACACGGACCCAGGCCCTAT
GGGGCGCAGCAGGCGAGAAAACTTTGCAATGTGCGAAAGCACGACAAGGTTAATCCGAGTGGTTTGTGCTAAACAGACCT
TTTGTTAGTCCTAGAAACACTAACGAATAAGGGGTGGGCAAGTTCTGGTGTCAGCCGCCGCGGTAAAACCAGCACCTCAA
GTGGTCAGGATGATTATTGGGCCTAAAGCATCCGTAGCCGGCTCTGTAAGTTTTCGGTTAAATCTGTATGCTCAACATAC
AGGCTGCCGGGAATACTGCAGAGCTAGGGAGTGGGAGAGGTAGACGGTACTCGGTAGGAAGGGGTAAAATCCTTTGATCT
ATTGATGACCACCTGTGGCGAAGGCGGTCTACCAGAACACGTCC
>JAPFBP010000004.1:45375-46844
ATCCGGTTGATCCTGCCGGACCTGACTGCTATCGGATTGATACTAAGCCATGCGAGTCATTGTAGCAATACAAGGCATAC
GGCTCAGTAACGCGTAGTCAACCTAACCTATGGACGGAAATAACCTCGGGAAACTGAGAATAATATCCGATAGAACACTA
TACCTGGAATGGTTTGTGTTCCAAATGATTTATCGCCGTAGGATGGGACTGCGGCCTATCAGTTTGTTGGTGAGGTAATG
GCCCACCAAGACTATTACAGGTACGGGCTCTGAGAGGAGTAGCCCGGAGATGGGTACTGAGACACGGACCCAGGCCCTAT
GGGGCGCAGCAGGCGAGAAAACTTTGCAATGTGCGAAAGCACGACAAGGTTAATCCGAGTGATTTGTGCTAAACGAATCT
TTTGTTAGTCTTAGAACCACTAACGAATAAGGGGTGGGCAAGTTCTGGTGTCAGCCGCCGCGGTAAAACCAGCACCTCAA
GTGGTCAGGATGATTATTGGGCCTAAAGCATCCGTAGCCGGCTCTGTAAGTTTTCGGTTAAATCTGTACGCTCAACGTAC
AGGCTGCCGGGAATACTGCAGAGCTAGGGAGTGGGAGAGGTAGACGGTACTCGAAAGGAAGGGGTAAAATCCTTTGATCT
TTTGATGACCACCTGTGGCGAAGGCGGTCTACCAGAACACGTCCGACGGTGAGGGATGAAAGCTGGGGGAGCAAACCGGA
TTAGATACCCGGGTAGTCCCAGCCGTAAACTATGCAAACTCAGTGATGCATTGACTTGTGGTCAATGCAGTGCTGCAGGG
AAGCCGTTAAGTTTGCCGCCTGGGAAGTACGTACGCAAGTATGAAACTTAAAGGAATTGGCGGGGGAGCACCACAAGGGG
TGAAGCCTGCGGTTCAATTGGAGTCAACGCCAGAAATCTTACCCGGAGAGACAGCAGAATGAAGGTCAAGCTGAAGACTT
TACCAGACAAGCTGAGAGGTGGTGCATGGCCGTCGCCAGCTCGTGCCGTGAGATGTCCTGTTAAGTCAGGTAACGAGCGA
GATCCCTGCCTCTAGTTGCCACCATTACTCTCAGGAGTAGTGGGGCGAATTAGCGGGACCGCCGCAGTTAATGCGGAGGA
AGGAAGGGGCCACGGCAGGTCAGTATGCCCCGAAACTCTGGGGCCACACGCGGGCTGCAATGGTAACGACAATTGGTTTC
GAATCCGAAAGGATGAGGTAATCCTCAAACGTTACCACAGTTATGACTGAGGGCTGCAACTCGCCCTCACGAATATGGAA
TCCCTAGTAACTGCGTGTCATTATCGCGCGGTGAATACGTCCCTGCTCCTTGCACACACCGCCCGTCGTTTCATTGAAGT
GAGCTCTTAGCGAGGTGACGTCTAATTGGCGTTATCGAACTTGGGGTTCGTGACAAGGGAAAAGTCGTAACAAGGTGACC
GTAGGGGAACCTGCGGTCGGATCACCTCCT
>JAPFQF010000005.1:11011-12480
ATCCGGTTGATCCTGCCGGACCTGACTGCTATCGGATTGATACTAAGCCATGCGAGTCATTGTAGCAATACAAGGCATAC
GGCTCAGTAACGCGTAGTCAACCTAACCTATGGACGGAAATAACCTCGGGAAACTGAGAATAATATCCGATAGAACACTA
TACCTGGAATGGTTTGTGTTCCAAATGATTTATCGCCGTAGGATGGGACTGCGGCCTATCAGTTTGTTGGTGAGGTAATG
GCCCACCAAGACTATTACAGGTACGGGCTCTGAGAGGAGTAGCCCGGAGATGGGTACTGAGACACGGACCCAGGCCCTAT
GGGGCGCAGCAGGCGAGAAAACTTTGCAATGTGCGAAAGCACGACAAGGTTAATCCGAGTGATTTGTGCTAAACGAATCT
TTTGTTAGTCTTAGAACCACTAACGAATAAGGGGTGGGCAAGTTCTGGTGTCAGCCGCCGCGGTAAAACCAGCACCTCAA
GTGGTCAGGATGATTATTGGGCCTAAAGCATCCGTAGCCGGCTCTATAAGTTTTCGGTTAAATCTGTACGCTCAACGTAC
AGGCTGCCGGGAATACTGCAGAGCTAGGGAGTGGGAGAGGTAGACGGTACTCGGAAGGAAGGGGTAAAATCCTTTGATCT
TTTGATGACCACCTGTGGCGAAGGCGGTCTACCAGAACACGTCCGACGGTGAGGGATGAAAGCTGGGGGAGCAAACCGGA
TTAGATACCCGGGTAGTCCCAGCTGTAAACTATGCAAACTCAGTGATGCATTGACTTGTGGTCAATGCAGTGCTGCAGGG
AAGCCGTTAAGTTTGCCGCCTGGGAAGTACGTACGCAAGTATGAAACTTAAAGGAATTGGCGGGGGAGCACCACAAGGGG
TGAAGCCTGCGGTTCAATTGGAGTCAACGCCAGAAATCTTACCCGGAGAGACAGCAGAATGAAGGTCAAGCTGAAGACTT
TACCAGACAAGCTGAGAGGTGGTGCATGGCCGTCGCCAGCTCGTGCCGTGAGATGTCCTGTTAAGTCAGGTAACGAGCGA
GATCCCTGCCTCTAGTTGCCACCATTACTCTCAGGAGTAGTGGGGCGAATTAGCGGGACCGCCGCAGTTAATGCGGAGGA
AGGAAGGGGCCACGGCAGGTCAGTATGCCCCGAAACTCTGGGGCCACACGCGGGCTGCAATGGTAACGACAATTGGTTTC
GAATCCGAAAGGATGAGGTAATCCTCAAACGTTACCACAGTTATGACTGAGGGCTGCAACTCGCCCTCACGAATATGGAA
TCCCTAGTAACTGCGTGTCATTATCGCGCGGTGAATACGTCCCTGCTCCTTGCACACACCGCCCGTCGTTTCATTGAAGT
GAGCTCTTAGCGAGGTGACGTCTAATTGGCGTTATCGAACTTGGGGTTCGTGACAAGGGAAAAGTCGTAACAAGGTGACC
GTAGGGGAACCTGCGGTCGGATCACCTCCT
>JAPNRK010000027.1:3871-4361
ATCCGTTTGATCCTGACGGACCTGACTGCTATCAGATTGATACTAAGCCATGTTAGTTATTGTAGTAATACAAGGCAGAC
GGCTCAGTAACACGTAGTCAACCTAACTTATGGACGGGGATAACCTCGGGAAACTGAGAATAATACCCGATAGGTCATGA
TGCCTGGAATGGTTTATGACTCAAATAATTTATTGCCGTAGGATGGGACTGCGAGCTATCAGCTTGTTGGTGAGGTAATG
GCCCACCAAGGCTATTACAGCTACGGGCTCTGAGAGGAGTAGCCCGGAGATGGGTACTGAGACAAGGACCCAGGCCCTAT
GGGGCGCAGCAGGCGAGAAAACTTTGCAATGCGCGAAAGCTCGACAAGGTTAATCTGAGTGGTTCCTGCTAAAGGAACCT
TTTGTTAGTCGTAGAACCACTGATGAATAAGGGGTGGGCAAGTTCTGGTGTCAGCCGCCGCGGTAAAACCAGCACCTCAA
GTGGTCAGGAT
>JAPOVD010000001.1:25310-26777
ATCCGGTTGATCCTGCCGGACCTGACTGCTATTGGATTGATATTAAGCCATGCAAGTCATTGTAGCAATACAAGGCATAC
TGCTCAGTAACACGTAGTTAATCTACCCTGTGGACGAGGATAACCTCGGGAAACTGAGAATAATACTCGATAGATCATTA
TGCTTGGAATAGTTTGTGATTTAAATGATTTCGCCATAGGATGAGACTGCGGCCTATCAGCTAGTTGGTGGGGTAATGGC
TCACCAAGGCTATAACAGGTACGGGCTCTGAGAGGAGAAGCCCGGAGATGGGTACTGAGACACTGACCCAGGCCCTATGG
GGCGCAGCAGGCGAGAAAACTTTGCAATGTGCGAAAGCACGACAAGGTTAATCCAAGTGATTTCTGCTAAAGAAATCTTT
TGTTAGTTTTAAAAATACTGATGAATAAGGGGTGGGCAAGTTCTGGTGTCAGCCGCCGCGGTAAAACCAGCACCTCAAGT
GGTCAGGATGATTATTGGGCCTAAAGCATCCGTAGCCTGTTGTGTAAGTTTTCGGTTAAATCCATGTGCTTAACATATGG
GCAGCTGGAAATACTATACGACTAGGGAGTGGGAGAGGTAGACGGTACTCGATAGGAAGGGGTAAAATCCTTTGATCTAT
TGATGACCACCAGTGGCGAAGGCGGTCTACCAGAACACGTTCGACGGTGAGGGATGAAAGCTGGGGGAGCAAACCGGATT
AGATACCCGGGTAGTCCCAGCTGTAAACAATGCAAACTCAGTGATGCGTTGGCTTATAGCTAACGCAGTGCTGCAGGGAA
GCCGTTAAGTTTGCCGCCTGGGAAGTACGTACGCAAGTATGAAACTTAAAGGAATTGGCGGGGGAGCACCACAAGGGGTG
AAGCCTGCGGTTCAATTGGAGTCAACGCCAGAAATCTTACCCGGAGAGACAGCAGAATGAAGGTCAAGCTGAAGACTTTA
CCAGACAAGCTGAGAGGTGGTGCATGGCCGTCGTCAGCTCGTGCCGTGAGATGTCCTGTTAAGTCAGGTAACGAGCGAGA
TCCCTACTGCTAGTTGCTACTACTATTCTATGAATAGTGGGGCGAATTAGTGGGACCGCCACAGTTAATGTGGAGGAAGG
AAGGGGCTACGGCAGGTCAGTATGCCCCGAAACTCTGGGGCCACACGCGGGCTGCAATGGTAGCCACAATAGGTTCCAAA
GCTGAAAAGCGGAGGCAATCCCTAAAAAGCTACCTCAGTTATGACTGAGGGCTGTAACTCGCCCTCACGAATATGGAATC
CCTAGTAATTGCGTGTCATTATCGCGCAGTGAATACGTCCCTGCTCCTTGCACACACCGCCCGTCGTTTCATTGAAGTTT
GCTTTTAGCGAGGTAGCGTTTAATTGGAGTTATCGAACTTGAGGTAAGCAACAAGGGAAAAGTCGTAACAAGGTGACCGT
AGGGGAACCTGCGGTCGGATCACCTCCT
>JAPOXX010000009.1:114543-116010
AGGAGGTGATCCGACCGCAGGTTCCCCTACGGTCACCTTGTTACGACTTTTCCCTTGTTGCTTACCTCAAGTTCGATAAC
TCCAATTAAACGCTACCTCGCTAAAAGCAAACTTCAATGAAACGACGGGCGGTGTGTGCAAGGAGCAGGGACGTATTCAC
TGCGCGATAATGACACGCAATTACTAGGGATTCCATATTCGTGAGGGCGAGTTACAGCCCTCAGTCATAACTGAGGTAGC
TTTTTAGGGATTGCCTCCGCTTTTCAGCTTTGGAACCTATTGTGGCTACCATTGCAGCCCGCGTGTGGCCCCAGAGTTTC
GGGGCATACTGACCTGCCGTAGCCCCTTCCTTCCTCCACATTAACTGTGGCGGTCCCACTAATTCGCCCCACTATTCATA
GAATAGTAGTAGCAACTAGCAGTAGGGATCTCGCTCGTTACCTGACTTAACAGGACATCTCACGGCACGAGCTGACGACG
GCCATGCACCACCTCTCAGCTTGTCTGGTAAAGTCTTCAGCTTGACCTTCATTCTGCTGTCTCTCCGGGTAAGATTTCTG
GCGTTGACTCCAATTGAACCGCAGGCTTCACCCCTTGTGGTGCTCCCCCGCCAATTCCTTTAAGTTTCATACTTGCGTAC
GTACTTCCCAGGCGGCAAACTTAACGGCTTCCCTGCAGCACTGCGTTAGCTATAAGCCAACGCATCACTGAGTTTGCATT
GTTTACAGCTGGGACTACCCGGGTATCTAATCCGGTTTGCTCCCCCAGCTTTCATCCCTCACCGTCGAACGTGTTCTGGT
AGACCGCCTTCGCCACTGGTGGTCATCAATAGATCAAAGGATTTTACCCCTTCCTATCGAGTACCGTCTACCTCTCCCAC
TCCCTAGTCGTATAGTATTTCCAGCTGCCCATATGTTAAGCACATGGATTTAACCGAAAACTTACACAACAGGCTACGGA
TGCTTTAGGCCCAATAATCATCCTGACCACTTGAGGTGCTGGTTTTACCGCGGCGGCTGACACCAGAACTTGCCCACCCC
TTATTCATCAGTATTTTTAAAACTAACAAAAGATTTCTTTAGCAGAAATCACTTGGATTAACCTTGTCGTGCTTTCGCAC
ATTGCAAAGTTTTCTCGCCTGCTGCGCCCCATAGGGCCTGGGTCAGTGTCTCAGTACCCATCTCCGGGCTTCTCCTCTCA
GAGCCCGTACCTGTTATAGCCTTGGTGAGCCATTACCACACCAACTAGCTGATAGGCCGCAGTCTCATCCTATGGCGAAA
TCATTTAAATCACAAACTATTCCAAGCATAATGATCTATCGAGTATTATTCTCAGTTTCCCGAGGTTATCCTCGTCCACA
GGGTAGATTAACTACGTGTTACTGAGCAGTATGCCTTGTATTGCTACAATGACTTGCATGGCTTAATATCAATCCAATAG
CAGTCAGGTCCGGCAGGATCAACCGGAT
>JAPPQM010000041.1:12702-14171
AGGAGGTGATCCGACCGCAGGTTCCCCTACGGTCACCTTGTTACGACTTTTCCCTCGTCGCTTACCTCAAGTTCGATAAC
GCCAACTAGACGTCACCTCGCTAAAGGCAAACTTCGATGAAACGACGGGCGGTGTGTGCAAGGAGCAGGGACGTATTCAC
CGCGCGGTAATGACACGCAGTTACTAGGGATTCCATATTCGTGAGGGCGAGTTGCAGCCCTCAGTCATAACTGTGGTAGC
GTTTGAGGATTGCCTCCCCCTTTCGGGTTTGGGTTCCCATTGTCACTACCATTGCAGCCCGCGTGTGGCCCCAGAGATTC
GGGGCATACTGACCTGCCGTAGCCCTTTCCTTCCTCCGCATTAACTGCGGCGGTCCCGCTAATTCGCCCGACTGCTCCGG
AGAGCAATAGTGGCAACTAGAGGCAAGGGTCTCGCTCGTTACCTGACTTAACAGGACATCTCACGGCACGAGCTGGCGAC
GGCCATGCACCACCTCTCAGCTTGTCTGGTAAGGTCTTCAGCCTGACCTTCATCCTGCTGTCGCTCCGGGTAAGATTTCT
GGCGTTGACTCCAATTGAACCGCAGGCTTCACCCCTTGTGGTGCTCCCCCGCCAATTCCTTTAAGTTTCATACTTGCGTA
CGTACTTCCCAGGCGGCAAACTTAACGGCTTCCCTGCGACACTGCACTGGCAAAGGCCAGTGCATCACCGAGTTTGCATG
GTTTACAGCTGGGACTACCCGGGTATCTAATCCGGTTTGCTCCCCCAGCTTTCATCCCTCACCGTCGGACATGTTCTAGT
AGACCGCCTTCGCCACAGGTGGTCATCCATAGATCACAGGATTTTACCCCTTCCTACGGAGTACCGTCTACCTCTCCCAC
TCCCTAGCCGTGCAGTATTCCCGGCGGCCCACGCGTTGAGCGCGTGGATTTAACCGAAAACTTACACGGCCGGCTACGGA
TGCTTTAGGCCCAATAATCCTCCTGACCACTTGAGGTGCTGGTTTTACCGCGGCGGCTGACACCAGAACTTGCCCACCCC
TTATTCGTCAGTGCTTTTAGGACTGACAAAAGGTTCCCTAAGCAGGAACCACTCGGATTAACCTTGTCGTGCTTTCGCAC
ATTGCAAAGTTTTCTCGCCTGCTGCGCCCCATAGGGCCTGGGTCCGTGTCTCAGTACCCATCTCCGGGCCTCTCCTCTCA
GAGCCCGTACCTGTTATCGCCTTGGTGGGCCATTACCTCACCAACAAGCTGATAGGCCGCAGTCCCATCCTGCAGCGATA
AATCATTTGGGCCACGGGCCATTCCAGGCACCGTGGCCTATCGGGTATTATTCTCAGTTTCCCGAGGTTATCCCCGTCTA
CAGGTGAGGTTGACTACGTGTTACTGAGCCGTTTGCCTTGCATTGCTGCAACGACTCGCATGGCTTAGTATCAATCCGAT
AGCAGTCAGGTCCGGCAGGATCAACCGGAT
>JAQBXM010000002.1:41012-42481
ATCCGTTTGATCCTGACGGACCTGACTGCTATCAGATTGATACTAAGCCATGTTAGTCGTTGTAGTAATACAAGGCAGAC
GGCTCAGTAACACGTAGTCAACCTAACTTATGGACGGAGATAACCTCGGGAAACTGAGAATAATACCCGATAGGTCATTA
TGCCTGGAATGGTTTATGACTCAAATAATTTATTGCCATAGGATGGGACTGCGGGCTATCAGCTTGTTGGTGAGGTAATG
GCCCACCAAGGCTATTACAGCTACGGGCTCTGAGAGGAGTAGCCCGGAGATGGGTACTGAGACAAGGACCCAGGCCCTAT
GGGGCGCAGCAGGCGAGAAAACTTTGCAATGCGCGAAAGCTCGACAAGGTTAATCTGAGTGGTTCCTGCTAAAGGAACCT
TTTGTTAGTCGTAGAACCACTATTGAATAAGGGGTGGGCAAGTTCTGGTGTCAGCCGCCGCGGTAAAACCAGCACCTCAA
GTGGTCAGGATGATTATTGGGCCTAAAGCATCCGTAGCCGGTTCTGTAAGTTTTCGGTTAAATCTATGCGCTCAACGTAT
AGGCTGCCGAAAATACTGCAGAACTAGGGAGTGGGAGAGGTAGACGGTACTCGGTAGGAAGGGGTAAAATCCTTTGATCT
ATTGATGACCACCTGTGGCGAAGGCGGTCTTCCAGAACACGTTCGACGGTGAGGGATGAAAGCTGGGGGAGCAAACCGGA
TTAGATACCCGGGTAGTCCCAGCTGTAAACGATGCAAACTCGATGATGCGTTGGCTTTTTGCCAGCGCAGTGTCGCAGGG
AAGCCGTTAAGTTTGCCGCCTGGGAAGTACGTACGCAAGTATGAAACTTAAAGGAATTGGCGGGGGAGCACCACAAGGGG
TGAAGCCTGCGGTTCAATTGGAGTCAACGCCTGAAACCTTACCCGGAGAGACAGCAGAATGAAGGTCAAGCTGAAGACTT
TACCAGACAAGCTGAGAGGTGGTGCATGGCCGTCGCCAGCTCGTGCCGTGAGATGTCCTGTTAAGTCAGGTAACGAGCGA
GATCCCTGCCTCTAGTTGCCACTATTACACCCTGGTGTAGTAGGGCGAATTAGGGGGACCGCCGCAGTTAATGCGGAGGA
AGGAAGGGGCCACGGCAGGTCAGTATGCCCCGAAACTCTGGGGCCACACGCGGGCTGCAATGGTAGCGACAATGAGTCCC
AAAATCGAAAGATGGAGGTAATCTCTAAACGCTACCACAGTTGTGATTGAGGGCTGCAACTCGCCCTCATGAACATGGAA
TCCCTAGTAACCGCGTGTCATTATCGCGCAGTGAATACGTCCCTGCTCCTTGCACACACCGCCCGTCGTTTCATTGAAGT
TTGCCTTTAGCGAGGTGATGTCTAATTGGCATTATCGAACTTGGGGTAAGTGACAAGGGAAAAGTCGTAACAAGGTGACC
GTAGGGGAACCTGCGGTCGGATCACCTCCT
>JAQBXO010000013.1:2-576
TATTCCCGGCAGCCTGTACGTTGAGCGTACAGATTTAACCGAAAACTTACAGAGCCGGCTACGGATGCTTTAGGCCCAAT
AATCATCCTGACCACTTGAGGTGCTGGTTTTACCGCGGCGGCTGACACCAGAACTTGCCCACCCCTTATTCGTTAGTGTT
TCTAGGACTAACAAAAGATTTCTTTAGCAGAAATCACTCGGATTAACCTTGTCGTGCTTTCGCACATTGCAAAGTTTTCT
CGCCTGCTGCGCCCCATAGGGCCTGGGTCCGTGTCTCAGTACCCATCTCCGGGCTACTCCTCTCAGAGCCCGTACCTGTA
ATAGTCTTGGTGGGCCATTACCTCACCAACAAACTGATAGGCCGCAGTCCCATCCTACGGCGATAAATCATTTGGAACAT
AAACCATTCCAGGCATAATGTTCTATCGGATATTATTCTCAGTTTCCCGAGGTTATTTCCGTCCATAGGGTAGGTTGACT
ACGCGTTACTGAGCCGTATGCCTTGTATTGCTACAATGACTCGCATGGCTTAGTATCAATCCGATAGCAGTCAGGTCCGG
CAGGATCAACCGGAT
>JAQCDU010000001.1:124479-125948
AGGAGGTGATCCGACCGCAGGTTCCCCTACGGTCACCTTGTTACGACTTTTCCCTTGTCACGAACCTCAAGTTCGATAAC
GCCAATTAAACGTCACCTCGCTAAAAGCTCACTTCAATGAAACGACGGGCGGTGTGTGCAAGGAGCAGGGACGTATTCAC
CGCGCGATAATGACACGCAGTTACTAGGGATTCCATATTCGTGAGGGCGAGTTGCAGCCCTCAGTCATAACTGTGGTAAC
GTTTACGGATTACCTCATCCTTTCGGATTCGAAACCAATTGTCGTTACCATTGCAGCCCGCGTGTGGCCCCAGAGTTTCG
GGGCATACTGACCTGCCGTGGCCCCTTCCTTCCTCCGCATTAACTGCGGCGGTCCCGCTAATTCGCCCCACTACTCCTGA
GAGTAATGGTGGCAACTAGAGGCAGGGATCTCGCTCGTTACCTGACTTAACAGGACATCTCACGGCACGAGCTGGCGACG
GCCATGCACCACCTCTCAGCTTGTCTGGTAAAGTCTTCAGCTTGACCTTCATTCTGCTGTCTCTCCGGGTAAGATTTCTG
GCGTTGACTCCAATTGAACCGCAGGCTTCACCCCTTGTGGTGCTCCCCCGCCAATTCCTTTAAGTTTCATACTTGCGTAC
GTACTTCCCAGGCGGCAAACTTAACGGCTTCCCTGCAGCACTGCATTGGCCACAAGCCAATGCATCACTGAGTTTGCATA
GTTTACAGCTGGGACTACCCGGGTATCTAATCCGGTTTGCTCCCCCAGCTTTCATCCCTCACCGTCGGACGTGTTCTGGT
AGACCGCCTTCGCCACAGGTGGTCATCAATAGATCAAAGGATTTTACCCCTTCCTACCGAGTACCGTCTACCTCTCCCAC
TCCCTAGCTATGCAGTATTCCCGGCAGCCTGTACGTTAAGCGTACAGATTTAACCGAGGACTTACAGAGCCGGCTACGGA
TGCTTTAGGCCCAATAATCATCCTGACCACTTGAGGTGCTGGTTTTACCGCGGCGGCTGACACCAGAACTTGCCCACCCC
TTATTCGTTAGTGTTTCTAGGACTAACAAAAGATTTCTTTAGCAGAAATCACTCGGATTAACCTTGTCGTGCTTTCGCAC
ATTGCAAAGTTTTCTCGCCTGCTGCGCCCCATAGGGCCTGGGTCCGTGTCTCAGTACCCATCTCCGGGCTACTCCTCTCA
GAGCCCGTACCTGTAATAGTCTTGGTGGGCCATTACCTCACCAACAAACTGATAGGCCGCAGTCCCATCCTACGGCGATA
AATCATTTGGAACATAAACCATTCCAGGCATAATGTTCTATCGGATATTATTCTCAGTTTCCCGAGGTTATTTCCGTCCA
TAGGGTAGGTTGACTACGCGTTACTGAGCCGTATGCCTTGTATTGCTACAATGACTCGCATGGCTTAGTATCAATCCGAT
AGCAGTCAGGTCCGGCAGGATCAACCGGAT
>JAQCFP010000006.1:70500-71010
ATCCGTTTGATCCTGACGGACCTGACTGCTATCAGATTGATACTAAGCCATGTTAGTCGTTGTAGTAATACAAGGCAGAC
GGCTCAGTAACACGTAGTCAACCTAACTTATGGACGGAGATAACCTCGGGAAACTGAGAATAATACCCGATAGGTCATTA
TGCCTGGAATGGTTTATGACTCAAATAATTTATTGCCATAGGATGGGACTGCGGGCTATCAGCTTGTTGGTGAGGTAATG
GCCCACCAAGGCTATTACAGCTACGGGCTCTGAGAGGAGTAGCCCGGAGATGGGTACTGAGACAAGGACCCAGGCCCTAT
GGGGCGCAGCAGGCGAGAAAACTTTGCAATGCGCGAAAGCTCGACAAGGTTAATCTGAGTGGTTCCTGCTAAAGGAACCT
TTTGTTAGTCGTAGAACCACTATTGAATAAGGGGTGGGCAAGTTCTGGTGTCAGCCGCCGCGGTAAAACCAGCACCTCAA
GTGGTCAGGATGATTATTGGGCCTAAAGCAT
>JAQCHK010000001.1:1-1300
TGACACGCAGTTACTAGGGATTCCATATTCGTGAGGGCGAGTTGCAGCCCTCAGTCATAACTGTGGTAACGTTTACGGAT
TACCTCATCCTTTCGGATTCGAAACCAATTGTCGTTACCATTGCAGCCCGCGTGTGGCCCCAGAGTTTCGGGGCATACTG
ACCTGCCGTGGCCCCTTCCTTCCTCCGCATTAACTGCGGCGGTCCCGCTAATTCGCCCCACTACTCCTGAGAGTAATGGT
GGCAACTAGAGGCAGGGATCTCGCTCGTTACCTGACTTAACAGGACATCTCACGGCACGAGCTGGCGACGGCCATGCACC
ACCTCTCAGCTTGTCTGGTAAAGTCTTCAGCTTGACCTTCATTCTGCTGTCTCTCCGGGTAAGATTTCTGGCGTTGACTC
CAATTGAACCGCAGGCTTCACCCCTTGTGGTGCTCCCCCGCCAATTCCTTTAAGTTTCATACTTGCGTACGTACTTCCCA
GGCGGCAAACTTAACGGCTTCCCTGCAGCACTGCATTGGCCACAAGCCAATGCATCACTGAGTTTGCATAGTTTACAGCT
GGGACTACCCGGGTATCTAATCCGGTTTGCTCCCCCAGCTTTCATCCCTCACCGTCGGACGTGTTCTGGTAGACCGCCTT
CGCCACAGGTGGTCATCAATAGATCAAAGGATTTTACCCCTTCCTACCGAGTACCGTCTACCTCTCCCACTCCCTAGCTA
TGCAGTATTCCCGGCAGCCTGTACGTTAAGCGTACAGATTTAACCGAGGACTTACAGAGCCGGCTACGGATGCTTTAGGC
CCAATAATCATCCTGACCACTTGAGGTGCTGGTTTTACCGCGGCGGCTGACACCAGAACTTGCCCACCCCTTATTCGTTA
GTGTTTCTAGGACTAACAAAAGATTTCTTTAGCAGAAATCACTCGGATTAACCTTGTCGTGCTTTCGCACATTGCAAAGT
TTTCTCGCCTGCTGCGCCCCATAGGGCCTGGGTCCGTGTCTCAGTACCCATCTCCGGGCTACTCCTCTCAGAGCCCGTAC
CTGTAATAGTCTTGGTGGGCCATTACCTCACCAACAAACTGATAGGCCGCAGTCCCATCCTACGGCGATAAATCATTTGG
AACATAAACCATTCCAGGCATAATGTTCTATCGGATATTATTCTCAGTTTCCCGAGGTTATTTCCGTCCATAGGGTAGGT
TGACTACGCGTTACTGAGCCGTATGCCTTGTATTGCTACAATGACTCGCATGGCTTAGTATCAATCCGATAGCAGTCAGG
TCCGGCAGGATCAACCGGAT
>JARBAW010000105.1:7475-8941
AGGAGGTGATCCGGCCGCAGGTTCCCCTACGGCCACCTTGTTACGACTTCTCCCTCGTTGCTGATCTCAGGTTCGATAAT
GCCAAATCGCACCACCTCGCCTAAAACCAACTTCGATGAAGCGACGGGCGGTGTGTGCAAGGAGCAGGGACGTATTCACC
GCGCGATGATGACACGCGATTACTAGGGATTCCATATTCATGAGGACGAGTTTCAGCCCTCAATCATAACTGTGGTAAGT
TTTGCGGATTGCCTCCTCCTTTCGAAATCGGAACCTATTGTACTTACCATTGCAGCCCGCGTGTGGCCCGAGGGTTTCGG
GGCATACTGACCTGCCGTAGCCCCCTCCTTCCTCCGCCTTAGCGGCGGCAGTCCTTCTAATTAGCCCTTCTACTCCGAAG
AATAAAAGTAGCAACTAGAAGCAGGGGTCTCGCTCGTTACCTGACTTAACAGGACACCTCACGGCACGAGCTGGCGACGG
CCATGCACCTCCTCTCAGCTTGTCTAGTAAAGTCTTCAGCTTGACCTTCACTCTGCTGTCGCCCCCGGTAAGATTCCCGG
CGTTGACTCCAATTGAACCGCAGGCTTCACCCCTTGTGGTGCTCCCCCGCCAATTCCTTTAAGTTTCAGTCTTGCGACCG
TACTACCCAGGCGGCAGACTTAACGGCTTCCCTGCGGCACTGGACTAGCATTAAGCTAGTCCATCACCGAGTCTGCATCG
TTTACAGCTGGGACTACCCGGGTATCTAATCCGGTTTGCTCCCCCAGCTTTCATCCCTCACCGTCGAGCGCATTCTGGCA
AGCCGCCTTCGCCACTGGTGGTCTTCAATGGATCAACGGATTTTACCCCTACCCACTGAGTACCGCTTGCCTCTCCTGCC
TCCTAGTCTTATAGTATCCTCCGCGGCCCATCTGTTAAGCAGTTGGATTTAACGGAGGACTTGTAAAACCGGCTACGGAT
GCTTTAGGCCCAATAATCGTCCCGACCACTCGGGGTGCTGGTATTACCGCGGCGGCTGACACCAGACTTGCCCACCCCTT
ATTCTACACCATTTTTAGAGGTGTCAAAAGACTTTCTTAACGAAAGTCACTCAGAATAACCCTGTCAGGCTTTCGCCTAT
TGCAGAGGTTTCGCGCCTGCTGCGCCCCATAGGGCCTGGGTCCTTTTCTCAGTACCCATCTCCGGGCTCCTCCTCTCAGA
GCCCGTACCGGTTACAGGTTTGGTGGGCCATTACCTCACCAACAGCCTGATCGGTCGCAGTCCAATCCAAAGGCCATATA
GATTTTGATCAAAAACCATTCCAGGTATCTTGGTCTATCGCGGTTTAGCCTCAGTTTCCCGAGTTTATCCACGTCCTTTG
GTTATGTTGACTACGTGTTACTGAGCCGTGTGCCACGTATTGCTACGTTGACTCGCATGGCTTAATCTCACTCTGATAGC
AGTCGGGTCCGGCAGGATCAACCGGAG
>JARPSM010000114.1:3692-5161
AGGAGGTGATCCGACCGCAGGTTCCCCTACGGTCACCTTGTTACGACTTTTCCCTTGTCACGAACCCCAAGTTCGATAAC
GCCAATTAGACGTCACCTCGCTAAGAGCTCACTTCAATGAAACGACGGGCGGTGTGTGCAAGGAGCAGGGACGTATTCAC
CGCGCGATAATGACACGCAGTTACTAGGGATTCCATATTCGTGAGGGCGAGTTGCAGCCCTCAGTCATAACTGTGGTAAC
GTTTGAGGATTACCTCATCCTTTCGGATTCGAAACCCATTGTCGTTACCATTGCAGCCCGCGTGTGGCCCCAGAGTTTCG
GGGCATACTGACCTGCCGTGGCCCCTTCCTTCCTCCGCATTAACTGCGGCGGTCCCGCTAATTCGCCCCACTACTCCTGA
GAGTAATGGTGGCAACTAGAGGCAGGGATCTCGCTCGTTACCTGACTTAACAGGACATCTCACGGCACGAGCTGGCGACG
GCCATGCACCACTTCTCAGCTTGTCTGGTAAAGTCTTCAGCTTGACCTTCATTCTGCTGTCTCTCCGGGTAAGATTTCTG
GCGTTGACTCCAATTGAACCGCAGGCTTCACCCCTTGTGGTGCTCCCCCGCCAATTCCTTTAAGTTTCATACTTGCGTAC
GTACTTCCCAGGCGGCAAACTTAACGGCTTCCCTGCAGCACTGCATTGACCACAAGTCAATGCATCACTGAGTTTGCATA
GTTTACAGCTGGGACTACCCGGGTATCTAATCCGGTTTGCTCCCCCAGCTTTCATCCCTCACCGTCGGACGTGTTCTGGT
AGACCGCCTTCGCCACAGGTGGTCATCAATAGATCAAAGGATTTTACCCCTTCCTACCGAGTACCGTCTACCTCTCCCAC
TCCCTAGCTCTGCAGTATTCCCGGCAGCCTGTACGTTAAGCGTACAGATTTAACCGAAAACTTACAGAGCCGGCTACGGA
TGCTTTAGGCCCAATAATCATCCTGACCACTTGAGGTGCTGGTTTTACCGCGGCGGCTGACACCAGAACTTGCCCACCCC
TTATTCGTTAGTGGTTCTAGGACTAACAAAAGATTCGTTTAGCACAAATCACTCGGATTAACCTTGTCGTGCTTTCGCAC
ATTGCAAAGTTTTCTCGCCTGCTGCGCCCCATAGGGCCTGGGTCCGTGTCTCAGTACCCATCTCCGGGCTACTCCTCTCA
GAGCCCGTACCTGTAATAGTCTTGGTGGGCCATTACCTCACCAACAAACTGATAGGCCGCAGTCCCATCCTACGGCGATA
AATCATTTGGAACACAAACCATTCCAGGTATAGTGTTCTATCGGGCATTATTCTCAGTTTCCCGAGGTTATTCCCGTCCA
TAGGTTAGGTTGACTACGCGTTACTGAGCCGTCTGCCTTGTATTGCTACAATGACTCGCATGGCTTAGTATCAATCCGAT
AGCAGTCAGGTCCGGCAGGATCAACCGGAT
>LDXL01000006.1:3443-4912
AGGAGGTGATCCGACCGCAGGTTCCCCTACGGTCACCTTGTTACGACTTTTCCCTTGTTGCTTACCTCAAGTTCGATGAC
GCCAATGAGACATCACCTCGCTAAAAGCAAACTTCAATGAAACGACGGGCGGTGTGTGCAAGGAGCAGGGACGTATTCAC
CGCGCGATAGTGACGCGCAATTACTAGGGATTCCATATTCATGAGGGCGAGTTGCAGCCCTCAATCATAACTGTGGTAGT
GTTTGAGGATTACCTCCGCCTTTCGGGTTCGGAACCCATTGTCACTACCATTGCAGCCCGCGTGTGGCCCCAAAGTTTCA
GGGCATACTGACCTGCCGTGGCCCCCTCCTTCCTCCGCATTAACTGCGGCGGTCCCGCTAATTCGCCCCACTACTCCTGA
GAGTAATGGTGGCAACTAGAGGCAGGGATCTCGCTCGTTACCTGACTTAACAGGACATCTCACGGCACGAGCTGGCGACG
GCCATGCACCACTTCTCAGCTTGTCTGGTAAAGTCTCCAGCTTGACCTTCATTCTGCTGTCTCTTCGGGTAAGATTTCTG
GCGTTGACTCCAATTGAACCGCAGGCTTCACCCCTTGTGGTGCTCCCCCGCCAATTCCTTTAAGTTTCATACTTGCGTAC
GTACTTCCCAGGCGGCAAACTTAACGGCTTCCCTGCGGCACTGCACTGGCCATAAGCCAGTGCATCACCGAGTCTGCATC
GTTTACAGCTGGGACTACCCGGGTATCTAATCCGGTTTGCTCCCCCAGCTTTCATCCCTCACCGTCGAACGTGTTCTGGT
AGACCGCCTTCGCCACAGGTGGTCATCAAGAGATCAAAGGATTTTACCCCTTCCTCCCGAGTACCGTCTACCTCTCCCAC
TCCCTAGTTCTGCAGTATTTCCGGCAGCCCATTAGTTGAGCTAGTGGATTTAACCGGAAACTTACAGAACCGGCTACGGA
TGCTTTAGGCCCAATAATCCTCCTGACCACTTGAGGTGCTGGTTTTACCGCGGCGGCTGACACCAGAACTTGCCCACCCC
TTATTCATCAGTGGTTTTAGAACTAACAAAAGATTCCTTTAGCAGGAAACACTCGGATTAACCTTGTCGTGCTTGCGCAC
ATTGCAAAGGTTTCTCGCCTGCTGCGCCCCATAGGGCCTGGGTCCGTGTCTCAGTACCCATCTCCGGGCTTCTCCTCTCA
GAGCCCGTACCTGTAATAGCCTTGGTGGGCCATTACCTCACCAACAAGCTGATAGGCCGCAGTCCCATCCTATGGCGACG
AATCATTTGGACCATAAACCGTTCCAGGATTAATGATCTATCGCGGATTATTCTCAGTTTCCCGAGGTTATCCACGTCCA
TAGGGTAGATTGACTACGTGTTACTGAGCCGTATGCCTTGTATTGCTACAATGACTCACATGGCTTAGTACCAATCCGAT
AGCAGTCAGGTCCGGCAGGATCAACCGGAT
>LFEW01000007.1:1-893
ACCGCAGGCTTCACCCCTTGTGGTGCTCCCCCGCCAATTCCTTTAAGTTTCATACTTGCGTACGTACTTCCCAGGCGGCA
AACTTAACGGCTTCCCTGCAGCACTGCATTGGCCACAAGCCAATGCATCACTGAGTTTGCATAGTTTACAGCTGGGACTA
CCCGGGTATCTAATCCGGTTTGCTCCCCCAGCTTTCATCCCTCACCGTCGGACGTGTTCTGGTAGACCGCCTTCGCCACA
GGTGGTCATCAATAGATCAAAGGATTTTACCCCTTCCTACCGAGTACCGTCTACCTCTCCCACTCCCTAGCTATGCAGTA
TTCCCGGCAGCCTGTACGTTAAGCGTACAGATTTAACCGAGGACTTACAGAGCCGGCTACGGATGCTTTAGGCCCAATAA
TCATCCTGACCACTTGAGGTGCTGGTTTTACCGCGGCGGCTGACACCAGAACTTGCCCACCCCTTATTCGTTAGTGTTTC
TAGGACTAACAAAAGATTTCTTTAGCAGAAATCACTCGGATTAACCTTGTCGTGCTTTCGCACATTGCAAAGTTTTCTCG
CCTGCTGCGCCCCATAGGGCCTGGGTCCGTGTCTCAGTACCCATCTCCGGGCTACTCCTCTCAGAGCCCGTACCTGTAAT
AGTCTTGGTGGGCCATTACCTCACCAACAAACTGATAGGCCGCAGTCCCATCCTACGGCGATAAATCATTTGGAACATAA
ACCATTCCAGGCATAATGTTCTATCGGATATTATTCTCAGTTTCCCGAGGTTATTTCCGTCCATAGGGTAGGTTGACTAC
GCGTTACTGAGCCGTATGCCTTGTATTGCTACAATGACTCGCATGGCTTAGTATCAATCCGATAGCAGTCAGGTCCGGCA
GGATCAACCGGAT
>LFEZ01000019.1:51337-51849
ATCCGTTTGATCCTGACGGACCTGACTGCTATCAGATTGATACTAAGCCATGTTAGTCGTTGTAGTAATACAAGGCAGAC
GGCTCAGTAACACGTAGTCAACCTAACTTATGGACGGAGATAACCTCGGGAAACTGAGAATAATACCCGATAGGTCATTA
TGCCTGGAATGGTTTATGACTCAAATAATTTATTGCCATAGGATGGGACTGCGGGCTATCAGCTTGTTGGTGAGGTAATG
GCCCACCAAGGCTATTACAGCTACGGGCTCTGAGAGGAGTAGCCCGGAGATGGGTACTGAGACAAGGACCCAGGCCCTAT
GGGGCGCAGCAGGCGAGAAAACTTTGCAATGCGCGAAAGCTCGACAAGGTTAATCTGAGTGGTTCCTGCTAAAGGAACCT
TTTGTTAGTCGTAGAACCACTATTGAATAAGGGGTGGGCAAGTTCTGGTGTCAGCCGCCGCGGTAAAACCAGCACCTCAA
GTGGTCAGGATGATTATTGGGCCTAAAGCATCC
>LFLC01000014.1:6883-8352
ATCCGGTTGATCCTGCCGGACCTGACTGCTATCGGATTGATACTAAGCCATGCGAGTCATTGCAGCAATGCAAGGCAGAC
GGCTCAGTAACGCGTAGTCAACCTAACCTATGGACGGGAATAACCTCGGGAAACTGAGAATAATGCCCGATAGAACACTA
TACCTGGAATGGTTTGTGTTCCAAATGATTTATCGCCATAGGATGGGACTGCGGCCTATCAGTTTGTTGGTGAGGTAATG
GCCCACCAAGACTATTACAGGTACGGGCTCTGAGAGGAGTAGCCCGGAGATGGGTACTGAGACACGGACCCAGGCCCTAT
GGGGCGCAGCAGGCGAGAAAACTTTGCAATGTGCGAAAGCACGACAAGGTTAATCCGAGTGGTTTCTGCTAAAGGAACCT
TTTGTTAGTCCTAGAACCACTAACGAATAAGGGGTGGGCAAGTTCTGGTGTCAGCCGCCGCGGTAAAACCAGCACCTCAA
GTGGTCAGGATGATTATTGGGCCTAAAGCATCCGTAGCCGGCTCTGTAAGTTTTCGGTTAAATCTGTACGCTCAACGTAC
AGGCTGCCGGGAATACTGCAGAGCTAGGGAGTGGGAGAGGTAGACGGTACTCGGGAGGAAGTGGTAAAATGCTTTGATCT
CTCGATGACCACCTGTGGCGAAGGCGGTCTACCAGAACACGTCCGACGGTGAGGGATGAAAGCTGGGGGAGCAAACCGGA
TTAGATACCCGGGTAGTCCCAGCTGTAAACTATGCAAACTAAGTGATGCATTGGCTTGTGGCCAATGCAGTATTTCAGGG
AAGCCGTTAAGTTTGCCGCCTGGGAAGTACGTACGCAAGTATGAAACTTAAAGGAATTGGCGGGGGAGCACCACAAGGGG
TGAAGCCTGCGGTTCAATTGGAGTCAACGCCAGAAATCTTACCCGGAGAGACAGCAGAATGAAGGTCAAGCTGAAGACTT
TACCAGACAAGCTGAGAGGTGGTGCATGGCCGTCGCCAGCTCGTGCCGTGAGATGTCCTGTTAAGTCAGGTAACGAGCGA
GATCCCTGCCTCTAGTTGCCACCATTACTCTCAGGAGTAGTGGGGCGAATTAGCGGGACCGCCGCAGTTAATGCGGAGGA
AGGAAGGGGCCACGGCAGGTCAGTATGCCCCGAAACTCTGGGGCCACACGCGGGCTGCAATGGTAATGACAATGGGTTCC
GAATCCGAAAGGAGGAGGTAATCCCCAAACATTACCACAGTTATGACTGAGGGCTGCAACTCGCCCTCACGAATATGGAA
TCCCTAGTAACTGCGTGTCATTATCGCGCGGTGAATACGTCCCTGCTCCTTGCACACACCGCCCGTCGTTTCATTGAAGT
GAGCTTTTAGCGATGTGACGTCTAATTGGCGTTATTGAACTTGAGGTTCGTGACAAGGGAAAAGTCGTAACAAGGTGACC
GTAGGGGAACCTGCGGTCGGATCACCTCCT
>MNFA01000040.1:1400-2867
CTCCGGTTGATCCTGCCGGACCCGACTGCTATCAGAGTGGGACTAAGCCATGCGAGTCAACGCCGCAAGGCGTGGCACAC
GGCTCAGTAACACGTAGTCAACATGCCCAGGGGACGTGGATAACCTCGGGAAACTGAGGATAAACCGCGATAGGCCAAGG
TTTCTGGAATGGACACTGGCTGAAACCTATACGGCCCCTGGATTGGACTGCGGCCGATCAGGCTGTTGGTGAGGTAATGG
CCCACCAAACCTGTAACCGGTACGGGCTTTGAGAGAAGGAGCCCGGAGATGGGCACTGAGACAAGGGCCCAGGCCCTATG
GGGCGCAGCAGGCGCGAAAATTCTGCAATAGGCGAAAGCTTGACAGAGTTACTCTGAGTGATGCCCGCTAAGGGCATCTT
TTGGCACCTCTAAAAATGGTGTAGAATAAGGGGTGGGCAAGTCTGGTGTCAGCCGCCGCGGTAATACCAGCACCCCGAGT
GGTCGGGACGATTATTGGGCCTAAAGCATCCGTAGCTTGTTCTGCAAGTCCTCCGTTAAATCCACCTGCTCAACAGATGG
GCTGCGGAGGATACTACAGGGCTAGGAGGCGGGAGAGGCAAGCGGTACTCAGTGGGTAGGGGTAAAATCCTCTGATCCAC
TGAAGACCACCAGTGGCGAAGGCGGCTTGCCAGAACGCGCTCGACGGTGAGGGATGAAAGCTGGGGGAGCAAACCGGATT
AGATACCCGGGTAGTCCCAGCTGTAAACGATGCAGACTCGGTGATGGGTTGGCTTTGCGCCAACCCAGTGCCGCAGGGAA
GCCGTTAAGTCTGCCGCCTGGGGAGTACGGTCGCAAGACTGAAACTTAAAGGAATTGGCGGGGGAGCACCACAAGGGGTG
AAGCCTGCGGTTCAATTGGAGTCAACGCCGGGAATCTTACCGGGGGCGACAGCAGAGTGAAGGTCAAGCTGAAGACTTTA
CCAGACAAGCTGAGAGGAGGTGCATGGCCGTCGCCAGCTCGTGCCGTGAGGTGTCCTGTTAAGTCAGGTAACGAGCAAGA
TCCCTGCCACTAGTTGCTACCACCGTTCTCAGGAACGGAGGGGCTAATTAGTGGGACCGCCGCTGTTAAAGCGGAGGAAG
GAGGGGGCTACGGCAGGTCAGTATGCCCCGAAACCCTCGGGCCACACGCGGGCTGCAATGGTAAGGACAACGGGTTCCGA
TCCCGAAAGGGGGAGGCAATCCCCAAACCTTACCTCAGTTATGATTGAGGGCTGAAACTCGCCCTCATGAATATGGAATC
CCTAGTAACCGCGTGTCATCATCGCGCGGTGAATACGTCCCTGCTCCTTGCACACACCGCCCGTCGCTTCACCGAAGCTG
GTTCTTGGCGAGGTGGCGCCTAATTGGCGCTATCGAACCTGGGGTCAGCAACGGGGGAGAAGTCGTAACAAGGTAGTCGT
AGGGGAACCTGCGGCTGGATCACCTCCT
>NSIR01000001.1:228456-229610
ATCCGGTTGATCCTGCCGGACCTGACTGCTATCGGATTGATACTAAGCCATGCGAGTCATTGTAGCAATACAAGGCAGAC
GGCTCAGTAACGCGTAGTCAATCTACCCTATGGACGGGAATAACCTCGGGAAACTGAGAATAATGCCCGATAGAACATTA
TGCCTGGAATGGTTTATGTTTCAAATGATTTATCGCCATAGGATGGGACTGCGGCCTATCAGTTTGTTGGTGAGGTAATG
GCCCACCAAGACTATTACAGGTACGGGCTCTGAGAGGAGTAGCCCGGAGATGGGTACTGAGACACGGACCCAGGCCCTAT
GGGGCGCAGCAGGCGAGAAAACTTTGCAATGTGCGAAAGCACGACAAGGTTAATCCGAGTGGTTTCTGCTAAAGAAACCT
TTTGTCAGTCCTAGAAACACTAACGAATAAGGGGTGGGCAAGTTCTGGTGTCAGCCGCCGCGGTAAAACCAGCACCTCAA
GTGGTCAGGATGATTATTGGGCCTAAAGCATCCGTAGCCGGCTTTGTAAGTCCTCGGTTAAATCTGTACGCTTAACGTAC
AGGCTGCCGGGAATACTGCATAGCTAGGGAGTGGGAGAGGTAGACGGTACTCGGTAGGAAGGGGTAAAATCCTTTGATCT
ATTGATGACCACCTGTGGCGAAGGCGGTCTACCAGAACACGTCCGACGGTGAGGGATGAAAGCTGGGGGAGCAAACCGGA
TTAGATACCCGGGTAGTCCCAGCTGTAAACTATGCAAACTCAGTGATGCATTGGCTTGTGGCCAATGCAGTGCTGCAGGG
AAGCCGTTAAGTTTGCCGCCTGGGAAGTACGTACGCAAGTATGAAACTTAAAGGAATTGGCGGGGGAGCACCACAAGGGG
TGAAGCCTGCGGTTCAATTGGAGTCAACGCCAGAAATCTTACCCGGAGAGACAGCAGAATGAAGGTCAAGCTGAAGACTT
TACCAGACAAGCTGAGAGGTGGTGCATGGCCGTCGCCAGCTCGTGCCGTGAGATGTCCTGTTAAGTCAGGTAACGAGCGA
GATCCCTGCCTCTAGTTGCCACCATTACTCTCAGGAGTAGTGGGGCGAATTAGCGGGACCGCCGCAGTTAATGCGGAGGA
AGGAAGGGGCCACGGCAGGTCAGTATGCCCCGAAA
>NSIS01000012.1:110486-111539
ATCCGGTTGATCCTGCCGGACCTGACTGCTATCGGATTGATACTAAGCCATGCGAGTCATTGTAGCAATACAAGGCATAC
GGCTCAGTAACGCGTAGTCAACCTACCCTATGGACGGAAATAACCTCGGGAAACTGAGAATAATATCCGATAGAACATTA
TGCCTGGAATGGTTTATGTTCCAAATGATTTATCGCCGTAGGATGGGACTGCGGCCTATCAGTTTGTTGGTGAGGTAATG
GCCCACCAAGACTATTACAGGTACGGGCTCTGAGAGGAGTAGCCCGGAGATGGGTACTGAGACACGGACCCAGGCCCTAT
GGGGCGCAGCAGGCGAGAAAACTTTGCAATGTGCGAAAGCACGACAAGGTTAATCCGAGTGATTTCTGCTAAAGAAATCT
TTTGTTAGTCCTAGAAACACTAACGAATAAGGGGTGGGCAAGTTCTGGTGTCAGCCGCCGCGGTAAAACCAGCACCTCAA
GTGGTCAGGATGATTATTGGGCCTAAAGCATCCGTAGCCGGCTTTGTAAGTCCTCGGTTAAATCTGTACGCTTAACGTAC
AGGCTGCCGGGAATACTGCATAGCTAGGGAGTGGGAGAGGTAGACGGTACTCGGTAGGAAGGGGTAAAATCCTTTGATCT
ATTGATGACCACCTGTGGCGAAGGCGGTCTACCAGAACACGTCCGACGGTGAGGGATGAAAGCTGGGGGAGCAAACCGGA
TTAGATACCCGGGTAGTCCCAGCTGTAAACTATGCAAACTCAGTGATGCATTGGCTTGTGGCCAATGCAGTGCTGCAGGG
AAGCCGTTAAGTTTGCCGCCTGGGAAGTACGTACGCAAGTATGAAACTTAAAGGAATTGGCGGGGGAGCACCACAAGGGG
TGAAGCCTGCGGTTCAATTGGAGTCAACGCCAGAAATCTTACCCGGAGAGACAGCAGAATGAAGGTCAAGCTGAAGACTT
TACCAGACAAGCTGAGAGGTGGTGCATGGCCGTCGCCAGCTCGTGCCGTGAGATGTCCTGTTAAGTCAGGTAACGAGCGA
GATCCCTGCCTCTA
>NVWC01000001.1:182917-184386
AGGAGGTGATCCGACCGCAGGTTCCCCTACGGTCACCTTGTTACGACTTTTCCCTTGTCACGAACCTCAAGTTCRATAAC
GCCAATKAGACGTCACMTCGCTAAAAGCTCACTTCAATGAAACGACGGGCGGTGTGTGCAAGGAGCAGGGACGTATTCAC
CGCGCGATAATGACACGCAGTTACTAGGGATTCCATATTCGTGAGGGCGAGTTGCAGCCCTCAGTCATAACTGTGGTAAT
GTTTGGGGATTACCTCCTCCTTTCGGATTTGGAACCCATTGTCATTACCATTGCAGCCCGCGTGTGGCCCCAGAGTTTCG
GGGCATACTGACCTGCCGTGGCCCCTTCCTTCCTCCGCATTAACTGCGGCGGTCCCGCTAATTCGCCCCACTACTCCTGA
GAGTAATGGTGGCAACTAGAGGCAGGGATCTCGCTCGTTACCTGACTTAACAGGACATCTCACGGCACGAGCTGGCGACG
GCCATGCACCACCTCTCAGCTTGTCTGGTAAAGTCTTCAGCTTGACCTTCATTCTGCTGTCTCTCCGGGTAAGATTTCTG
GCGTTGACTCCAATTGAACCGCAGGCTTCACCCCTTGTGGTGCTCCCCCGCCAATTCCTTTAAGTTTCATACTTGCGTAC
GTACTTCCCAGGCGGCAAACTTAACGGCTTCCCTGAAATACTGCATTGGCCACAAGCCAATGCATCACTTAGTTTGCATA
GTTTACAGCTGGGACTACCCGGGTATCTAATCCGGTTTGCTCCCCCAGCTTTCATCCCTCACCGTCGGACGTGTTCTGGT
AGACCGCCTTCGCCACAGGTGGTCATCGAGAGATCAAAGCATTTTACCACTTCCTCCCGAGTACCGTCTACCTCTCCCAC
TCCCTAGCTMTGCAGTATTCCCGGCAGCCTGTACGTTGAGCGTACAGATTTAACCGAAAACTTACAGAGCCGGCTACGGA
TGCTTTAGGCCCAATAATCATCCTGACCACTTGAGGTGCTGGTTTTACCGCGGCGGCTGACACCAGAACTTGCCCACCCC
TTATTCGTTAGTGTTTCTAGGACTAACAAAAGGTTCCTTTAGCAGAAACCACTCGGATTAACCTTGTCGTGCTTTCGCAC
ATTGCAAAGTTTTCTCGCCTGCTGCGCCCCATAGGGCCTGGGTCCGTGTCTCAGTACCCATCTCCGGGCTACTCCTCTCA
GAGCCCGTACCTGTAATAGTCTTGGTGGGCCATTACCTCACCAACAAACTGATAGGCCGCAGTCCCATCCTAYGGCGATA
AATCATTTGGAACACAAACCATTCCAGRTATAGTGTTCTATCGGGCATTATWCTCAGTTTCCCGAGGTTATTCCCGTCCA
TAGGTTAGGTTGACTACGCGTTACTGAGCCGTCTGCCTTGCATTACTGCAATGACTCGCATGGCTTAGTATCAATCCGAT
AGCAGTCAGGTCCGGCAGGATCAACCGGAT
>PAQJ01000007.1:7-421
TTAGAACTTGCAAAAGATTTCTTTAGCAGAAATCACTCGGACTAACCTTGTCGTGCTTTCGCACATTGCAAAGTTTTCTC
GCCTGCTGCGCCCCATAGGGCCTGGGTCCGTGTCTCAGTACCCATCTCCGGGCTTCTCCTCTCAGAGCCCGTACCTGTAA
TCGCCTTGGTGGGCCATTACCCCACCAACAAGCTGATAGGCCGCAGTCCCATCCTATGGCGAACGAATCATTTCAACCAT
AAACCATTCCAGGCATTATGATCTATCGAGTATTATGCTCAGTTTCCCGAGATTATCCTCGTCCATAGGGTAGGTTGACT
ACGTGTTACTGAGCCGTATGCCTTGTATTACTACAAAAACTCGCATGGCTTAGTATTAATCCGATAGCAGTCAGGTCCGG
CAGGATCAACCGGAT
>PBZV01000028.1:57948-58463
ATCCGGTTGATCCTGCCGGACCTGACTGCTATCGGATTGATACTAAGCCATGCGAGTCATTGTAGCAATACAAGGCAGAC
GGCTCAGTAACGCGTAGTCAACCTAACCTATGGACGGGAATAACCTCGGGAAACTGAGAATAATGCCCGATAGAACACTA
TACCTGGAATGGTTTGTGTTCCAAATGATTTATCGCCGTAGGATGGGACTGCGGCCTATCAGTTTGTTGGTGAGGTAATG
GCCCACCAAGACTATTACAGGTACGGGCTCTGAGAGGAGTAGCCCGGAGATGGGTACTGAGACACGGACCCAGGCCCTAT
GGGGCGCAGCAGGCGAGAAAACTTTGCAATGTGCGAAAGCACGACAAGGTTAATCCGAGTGGTTTCTGCTAAAGGAACCT
TTTGTTAGTCCTAGAAACACTAACGAATAAGGGGTGGGCAAGTTCTGGTGTCAGCCGCCGCGGTAAAACCAGCACCTCAA
GTGGTCAGGATGATTATTGGGCCTAAAGCATCCGTA
>PFTD01000139.1:3013-4482
ATCCGGTTGATCCTGCCGGACCTGACTGCTATCGGATTGATACTAAGCCATGCGAGTCATTGTAGCAATACAAGGCAGAC
GGCTCAGTAACGCGTAGTCAACCTAACCTATGGACGGGAATAACCTCGGGAAACTGAGAATAATGCCCGATAGAACATTA
TACCTGGAATGGTTTATGTTCCAAATGATTTATCGCCGTAGGATGGGACTGCGGCCTATCAGTTTGTTGGTGAGGTAATG
GCCCACCAAGACTATTACAGGTACGGGCTCTGAGAGGAGTAGCCCGGAGATGGGTACTGAGACACGGACCCAGGCCCTAT
GGGGCGCAGCAGGCGAGAAAACTTTGCAATGTGCGAAAGCACGACAAGGTTAATCCGAGTGGTTTGTGCTAAACGAACCT
TTTGTTAGTCCTAGAAACACTAACGAATAAGGGGTGGGCAAGTTCTGGTGTCAGCCGCCGCGGTAAAACCAGCACCTCAA
GTGGTCAGGATGATTATTGGGCCTAAAGCATCCGTAGCCGGCTCTGTAAGTTTTCGGTTAAATCTGTACGCTCAACGTAC
AGGCTGCCGGGAATACTGCATAGCTAGGAAGTGGGAGAGGTAGACGGTACTCGGTAGGAAGGGGTAAAATCCTTTGATCT
ATTGATGACCACCTGTGGCGAAGGCGGTCTACCAGAACACGTTCGACGGTGAGGGATGAAAGCTGGGGGAGCAAACCGGA
TTAGATACCCGGGTAGTCCCAGCTGTAAACTATGCAAACTCAGTGATGCATTGGCTTGTGGCCAATGCAGTGCTGCAGGG
AAGCCGTTAAGTTTGCCGCCTGGGAAGTACGTACGCAAGTATGAAACTTAAAGGAATTGGCGGGGGAGCACCACAAGGGG
TGAAGCCTGCGGTTCAATTGGAGTCAACGCCAGAAATCTTACCCGGAGAGACAGCAGAATGAAGGTCAAGCTGAAGACTT
TACCAGACAAGCTGAGAGGTGGTGCATGGCCGTCGCCAGCTCGTGCCGTGAGATGTCCTGTTAAGTCAGGTAACGAGCGA
GATCCCTGCCTCTAGTTGCCACCATTACTCTCAGGAGTAGTGGGGCGAATTAGCGGGACCGCCGCAGTTAATGCGGAGGA
AGGAAGGGGCCACGGCAGGTCAGTATGCCCCGAAACTCTGGGGCCACACGCGGGCTGCAATGGTAGTGACAATTGGTTCC
GAATCCGAAAGGAGGAGGTAATCCCTAAACGCTACCACAGTTATGACTGAGGGCTGCAACTCGCCCTCACGAATATGGAA
TCCCTAGTAACTGCGTGTCATTATCGCGCGGTGAATACGTCCCTGCTCCTTGCACACACCGCCCGTCGTTTCATTGAAGT
TTGCTTTTAGCGAGGTGACGTCTGATTGGCGTTATCGAACTTGAGGTAAGTGACAAGGGAAAAGTCGTAACAAGGTGACC
GTAGGGGAACCTGCGGTCGGATCACCTCCT
>QCWB01000030.1:11003-11931
CTCCGGTTGATCCTGCCGGACCCGACTGCTATCAGAGTGGGACTAAGCCATGCGAGTTAACACAGCAATGTGTAGCATAC
GGCTCAGTAACACGTAGTCAACATGCCCAGTGGACGTGGATAACCTCGGGAAACTGAGGATAAACCGCGATAGGCCAAGA
TTTCTGGAATGGATTTTGGCTGAAACCTACATGGCCGCTGGATTGGACTACGGCCGATCAGGCTGTTGGTGAGGTAATGG
CCCACCAAACCTGTAACCGGTACGGGCTTTGAGAGAAGGAGCCCGGAGATGGGCACTGAGACAAGGGCCCAGGCCCTATG
GGGCGCAGCAGGCGCGAAACCTCTGCAATAGGCGAAAGCTTGACAGGGTTACTCTGAGTGGTGATCGCTAAGATCATCTT
TTGGCACCTCTAAAAATGGTGTAGAATAAGGGGTGGGCAAGTCTGGTGTCAGCCGCCGCGGTAATACCAGCACCCCGAGT
GGTCGGGACGATTATTGGGCCTAAAGCATCCGTAGCCGGTTCTGCAAGTCTTCCGTTAAATCCACCTGCTCAACAGATGG
GCTGCGGAGGATACTACAGGGCTAGGAGGCGGGAGAGGCAAGCGGTACTCAGTGGGTAGGGGTAAAATCCTCTGATCCAC
TGAAGACCACCAGTGGCGAAGGCGGCTTGCCAGAACGCGCTCGACGGTGAGGGATGAAAGCTGGGGGAGCAAACCGGATT
AGATACCCGGGTAGTCCCAGCTGTAAACGATGCAGACTCGGTGATGGGTTGGCTTTGTGCCAACCCAGTGCCGCAGGGAA
GCCGTTAAGTCTGCCGCCTGGGGAGTACGGTCGCAAGACTGAAACTTAAAGGAATTGGCGGGGGAGCACCACAAGGGGTG
AAGCCTGCGGTTCAATTGGAGTCAACGCCGGAAATCTTACCGAGGGCGA
>QCWC01000094.1:1-748
GTTTACAGCTGGGACTACCCGGGTATCTAATCCGGTTTGCTCCCCCAGCTTTCATCCCTCACCGTCGAGCGCGTTCTGGC
AAGCCGCCTTCGCCACTGGTGGTCTTCAATGGATCAACGGATTTTACCCCTACCCATCGAGTACCGCTTGCCTCTCCCGC
CTCCTAGCTCTATAGTATCTTCCGCAGCCCATCTGTTAAGCAGGTGGATTTAACGGAAGACTTGTAGAACCGGCTACGGA
TGCTTTAGGCCCAATAAACGTCCCGACCACTCGGGGTGCTGGTATTACCGCGGCGGCTGACACCAGACTTGCCCACCCCT
TATTCTGCACCATTTTTAGAGGTGCCAAAAGATCTCCTTAACGGAAATCACTCAGAGTAACCCTGTCAAGCTTTCGCCTA
TTGCAGAGGTTTCGCGCCTGCTGCGCCCCATAGGGCCTGGGCCCTTGTCTCAGTGCCCATCTCCGGGCTCCTCCTCTCAG
AGCCCGTACCGGTTACAGGTTTGGTGGGCCATTACCTCACCAACAGCCTGATCGGCCGCAGTCCAATCCAGGGGCCATAT
AGGTTTAAGTCATTACCCATTCCAGAAGTGATGACCTATCGCGGTTTATCCTCAGTTTCCCGAGGTTATCCACGTCCCCT
GGGCATGTTGACTACGTGTTACTGAGCCGTATGCCACATATTGCTATGTCGACTCGCATGGCTTAGTCCCACTCTGATAG
CAGTCGGGTCCGGCAGGATCAACCGGAG
>QCWD01000097.1:6579-7935
CTCCGGTTGATCCTGCCGGACCCGACTGCTATCAGAGTGGGATTAAGCCATGCGAGTCAACGTAGCAATACGTGGCATAC
GGCTCAGTAACACGTAGTCAACATACCTAGGAGACGTGGATAACCTCGGGAAACTGAGGATAAACCGCGATAAGTCATAT
TTTCTGGAATGATTTATGGCTGAAATCTATAAGGCTCTTGGATTGGACTGCGGCCGATCAGGCTGTTGGTGAGGTAATGG
CCCACCAAACCTGTAACCGGTACGGGCTCTGAGAGGAGAAGCCCGGAGATGGGCACTGAGAAAAGGGCCCAGGCCCTATG
GGGCGCAGCAGGCGCGAAACCTCTGCAATAGGCGAAAGCTTGACAGGGTTACTCTGAGTGGTTTCCGCAAAGGAAATCTT
TTGGCACCTCTAAAAATGGTGCAGAATAAGGGGTGGGCAAGTCTGGTGTCAGCCGCCGCGGTAATACCAGCACCCCGAGT
GGTCGGGACGATTATTGGGCCTAAAGCATCCGTAGCCGGTTCTGCAAGTCTCCCGTTAAATCCACCTGCTTAACAGATGG
GCTGCGGGAGATACTACAGAGCTAGGAGGCGGGAGAGGCAAGCGGTACTCAGTGGGTAGGGGTAAAATCCGTTGATCCAT
TGAAGACCACCAGTGGCGAAGGCGGCTTGCCAGAACGCGCTCGACGGTGAGGGATGAAAGCTGGGGGAGCAAACCGGATT
AGATACCCGGGTAGTCCCAGCTGTAAACGATGCAGACTCGGTGATGAATAGACTTAGTGTTTATTCAGTGCCGCAGGGAA
GCCGTTAAGTCTGCCGCCTGGGGAGTACGGTCGCAAGACTGAAACTTAAAGGAATTGGCGGGGGAGCACCACAAGGGGTG
AAGCCTGCGGTTCAATTGGAGTCAACGCCGGAAATCTTACCGAGGGCGAGCTAAAGACATTACCAGACAAGCTGAGAGGA
GGTGCATGGCCGTCGCCAGCTCGTGCCGTGAGGTGTCCTGTTAAGTCAGGTAACGAGCGAGATCCCTGCTTCTAGTTGCT
ACTTTTGTTCTTCGGAGTGGAAGGGCTAATTAGAAGGACCGCCGTCGCTAAGACGGAGGAAGGAGGGGGCCACGGCAGGT
CAGTATGCCCCGAAACCCTCGGGCCACACGCGGGCTGCAATGGTAAGGACAATGAGTTCCGATTCCGAAAGGAGGAGGCA
ATCTCCAAACCTTACCTCAGTTATGATTGAGGGCTGAAACTCGCCCTCATGAATATGGAATCCCTAGTAACCGCGTGTCA
CTATCGCGCGGTGAATACGTCCCTGCTCCTTGCACACACCGCCCGTCGCTTCATCGAAGTTGGTTCTTGGCGAGGTG
>QHBN01000145.1:18501-19967
TCCGGTTGATCCTGCCGGACCCGACTGCTATCAGAGTGGGATTAAGCCATGCGAGTCGACGTAGCAATGCGTGGCGAACG
GCTCAGTAACACGTAGTCAACATGCCCAGGGGACGTGGATAATCTCGGGAAACTGAGAATAAACCACGATAGGTCACGAT
TCCTGGAATGGATCATGGCTTAAATCTACATGGCCCCTGGATTGGACTGCGGCCGATCAGGCTGTTGGTGAGGTAATGGC
CCACCAAACCTATAACCGGTACGGGCTCTGAGAGGAGAAGCCCGGAGATGGGCACTGAGACAAGGGCCCAGGCCCTATGG
GGCGCAGCAGGCGCGAAACCTCTGCAATAGGCGAAAGCCTGACAGGGTTACTCTGAGTGATTTCCGCTAAGGGGATCTTT
TGGCACCTCTAAAAATGGTGCAGAATAAGGGGTGGGCAAGTCTGGTGTCAGCCGCCGCGGTAATACCAGCACCCCGAGTG
GTCGGGACGATTATTGGGCCTAAAGCATCCGTAGCCGGTTCTGCAAGTCTTCCGTTAAATCCAGCCGCTCAACGGATGGG
CCGCGGAGGATACTACAGGACTAGGAGGCGGGAGAGGCAAGCGGTACTCAGTGGGTAGGGGTAAAATCCTTTGATCCATT
GAAGACCACCAGTGGCGAAGGCGGCTTGCCAGAACGCGCTCGACGGTGAGGGATGAAAGCTGGGGGAGCAAACCGGATTA
GATACCCGGGTAGTCCCAGCTGTAAACGATGCAGACTCGGTGATGGGCTAGCCTTGTGCCAGCCCAGTGCCGCAGGGAAG
CCGTTAAGTCTGCCGCCTGGGGAGTACGGTCGCAAGACTGAAACTTAAAGGAATTGGCGGGGGAGCACCACAAGGGGTGA
AGCCTGCGGTTCAATTGGAGTCAACGCCGGGAATCTTACCGGGGGCGACAGCAGAGTGAAGGTCAAGCTGAAGACTTTAC
CAGACAAGCTGAGAGGAGGCGCATGGCCGTCGCCAGCTCGTGCCGTGAGGTGTCCTGTTAAGTCAGGTAACGAGCGAGAT
CCCTACCTCTAGTTGCTACTGCTATTCTCAGGAGTAGCAGAGCTAATTAGAGGGACCGCCGCCGCTGAGGCGGAGGAAGG
AGGGGGCTACGGCAGGTCAGTATGCCCCGAAACCCTCGGGCCACACGCGGGCTGCAATGGTAAGGACAATGGGTTCCTAT
TCCGAAAGGAGGAGGCAATCCCTAAACCTTACCTCAGTTATGATTGAGGGCTGAAACTCGCCCTCATGAATATGGAATCC
CTAGTAACCGCGTGTCATCATCGCGCGGTGAATACGTCCCTGCTCCTTGCACACACCGCCCGTCGCTTCATCGAAGTTGG
TTCTTGGCGAGGTTGTGTCTAATTGGCACTATCGAACCTGGGGTCAGCAACGAGGGAGAAGTCGTAACAAGGTGGCCGTA
GGGGAACCTGCGGCCGGATCACCTCCT
>QYQE01000046.1:29725-31193
ATCCGGTTGATCCTGCCGGACCTGACTGCTATCGGATTGGTACTAAGCCATGCGAGTCGTTGTAGCAATACAAGGCGGAC
GGCTCAGTAACACGTAGTCAACCTAACCTATGGACGTGGATAACCTCGGGAAACTGAGAATAAACCGCGATAGATCATTA
TGCCTGGAATGGCTTATGGTCCAAACAATTTATTGCCGTAGGATGGGACTGCGGCCTATCAGCTTGTTGGTGAGGTAATG
GCCCACCAAGGCTATAACAGGTACGGGCTCTGAGAGGAGAAGCCCGGAGATGGGTACTGAGACACGGACCCAGGCCCTAT
GGGGCGCAGCAGGCGAGAAACCTTAGCAATGTGCGAAAGCACGACTAGGTTAATCCGAGTGATTTCTGTTGAAGAAATCT
TTTGTCAGTCGTAAAACCACAGACGAATAAGGGGTGGGCAAGTCTGGTGTCAGCCGCCGCGGTAATACCAGCACCTCGAG
TGGTCAGGACGTTTATTGGGCCTAAAGCATCCGTAGCCGGCTCTGCAAGTCTTCGGTTAAATCCACCTGCTCAACAGATG
GGCCGCTGGAGATACTACAGAGCTAGGGAGTGGGAGAGGCAGACGGTATTCAGTGGGTAGGGGTAAAATCCTCTGATCCA
TTGAGGACCACCAGTGGCGAAGGCGGTCTGCCAGAACACGTTCGACGGTGAGGGATGAAAGCTGGGGGAGCAAACCGGAT
TAGATACCCGGGTAGTCCCAGCTGTAAACGATGCAAACTCGGTGATGCATTGGCTTATGGCCAATGCAGTGCCGCAGGGA
AGCCGTTAAGTTTGCCGCCTGGGAAGTACGGACGCAAGTCTGAAACTTAAAGGAATTGGCGGGGGAGCACCACAAGGGGT
GAAGCCTGCGGTTCAATTGGAGTCAACGCCAGGAATCTTACCCGGGGAGACAGCAGAATGAAGGTCAAGCTGAAGACTTT
ACCAGACAAGCTGAGAGGAGGTGCATGGCCGTCGCCAGCTCGTGCCGTGAGGTGTCCTGTTAAGTCAGGTAACGAGCGAG
ATCCCTGCCCTTAGTTGCTGCAGTTACTCTCAGGAGTAGCTGGGCTAACTAAGGGGACCGCCACTGCTGAAGTGGAGGAA
GGAGGGGGCCACGGCAGGTCAGTATGCCCCGAAACCCTGGGGCTACACGCGGGCTGCAATGATAGAGACAACGGGTTCCG
AACTCGAAAGAGGGAGGCAATCCTTAAACTCTATCTCAGTTATGATTGAGGGCTGCAACTCGCCCTCATGAATATGGAAT
CCCTAGTAACCGCGCGTCATAACCGCGCAGTGAATACGTCCCTGCTCCTTGCACACACCGCCCGTCGCTTCATTGAAGTT
GGGTTTGTGCGAGGTGACGCCTAATTGACGTCATCGAACACGAGTTTAGCAACAAGGGAGAAGTCGTAACAAGGTGACCG
TAGGGGAACCTGCGGTCGGATCACCTCCT
>SHMM01000028.1:3808-5275
ATCCGTTTGATCCTGACGGACCTGACTGCTATCGGATTGATACTAAGCCATGTTAGTCATTGTAGTAATACAAGGCAGAC
GGCTCAGTAACGCGTAGTCAACCTAACTTATGGACGGGGATAACTTCGGGAAACTGAGGATAATACCCGATAGGTCATGA
TGCCTGGAATGGTTTATGACTCAAATAATGTCGCCGTAGGATGGGACTGCGAGCTATCAGCTTGTTGGTGAGGTAATGGC
CCACCAAGGCTATTACAGCTACGGGCTCTGAGAGGAGTAGCCCGGAGATGGGTACTGAGACAAGGACCCAGGCCCTATGG
GGCGCAGCAGGCGAGAAAACTTTGCAATGCGCGAAAGCTCGACAAGGTTAATCTGAGTGGTTCCTGCTAAAGGAACCTTT
TGTTAGTCGTAGAACCACTGGTGAATAAGGGGTGGGCAAGTTCTGGTGTCAGCCGCCGCGGTAAAACCAGCACCTCAAGT
GGTCAGGATGATTATTGGGCCTAAAGCATCCGTAGCCGGCTTTGTTAGTTTTCGGTTAAATCCATGTGCTCAACGCATGG
GCTGCCGAAAATACTGCATGGCTAGGGAGTGGGAGAGGTAGACGGTACTCAGTAGGAAGGGGTAAAATCCTTTGATCTAT
TGATGACCACCTGTGGCGAAGGCGGTCTACCAGAACACGTTCGACGGTGAGGGATGAAAGCTGGGGGAGCAAACCGGATT
AGATACCCGGGTAGTCCCAGCTGTAAACGATGCAGACTCGATGATGCATTGGCATATAGCCATTGCAGTGTCGCAGGGAA
GCCGTTAAGTCTGCCGCCTGGGAAGTACGTACGCAAGTATGAAACTTAAAGGAATTGGCGGGGGAGCACCACAAGGGGTG
AAGCCTGCGGTTCAATTGGAGTCAACGCCAGAAATCTTACCCGGAGAGACAGCAGAATGAAGGTCAAGCTGAAGACTTTA
CCAGACAAGCTGAGAGGTGGTGCATGGCCGTCGCCAGCTCGTGCCGTGAGATGTCCTGTTAAGTCAGGTAACGAGCGAGA
TCCCTGCCACTAGTTGCTATCATTATTCTCAGGAATAGTGGGGCGAATTAGTGGGACTGCCGTTGTTAAAACGGAGGAAG
GAAGGGGCCACGGCAGGTCAGTATGCCCCGAAACTCTGGGGCCACACGCGGGCTGCAATGGTAACGACAATGAGTTCCAA
AATCGAAAGATAGAGGTAATCCCTAAACGCTACCACAGTTATGACTGAGGGCTGTAACTCGCCCTCATGAATATGGAATC
CCTAGTAACCGCGTGTCATTATCGCGCAGTGAATACGTCCCTGCTCCTTGCACACACCGCCCGTCGTTTCATTGAAGTTT
GCCTTTAGCGAGGTGATGTCTAATTGGCATTATCGAACTTGGGGTAAGTGACAAGGGAAAAGTCGTAACAAGGTGACCGT
AGGGGAACCTGCGGTCGGATCACCTCCT
>VBPH01000092.1:4045-5513
AGGAGGTGATCCGACCGCAGGTTCCCCTACGGTCACCTTGTTACGACTTCTCCCTTGTTGCTAGACTCGTATTCGATAAC
GCCAATGAGACGTCACCTCGTACAAACCCAACTTCAATGAAGCGACGGGCGGTGTGTGCAAGGAGCAGGGACGTATTCAC
TGCGCGGTTGTGACGCGCGGTTACTAGGGATTCCATATTCGCGAGGGCGAGTTGCAGCCCTCGGTCATAACTGAGATAGT
GTTTAAGGATTGCCTCTCCCTTTCGGGTTAGGAGCCCGTTGTCACTATCATTGCAGCCCGCGTGTAGCCCCAGGGTTTCG
GGGCATACTGACCTGCCGTGGCCCCCTCCTTCCTCCACTTCAGCAGTGGCGGTCCCCCTAGTTAGCCCAGCTATTCCTGA
GAATAACTGCTGCAACTAAGGGCAGGGATCTCGCTCGTTACCTGACTTAACAGGACACCTCACGGCACGAGCTGGCGACG
GCCATGCACCTCCTCTCAGCTTGTCTGGTAAAGTCTTCAGCTTGACCTTCATTCTGCTGTCTCCCCGGGTAAGATTCCTG
GCGTTGACTCCAATTGAACCGCAGGCTTCACCCCTTGTGGTGCTCCCCCGCCAATTCCTTTAAGTTTCAGTCTTGCGGCC
GTACTTCCCAGGCGGCAAACTTAACGGCTTCCCTGCGGCACTGCATTGGCCATAAGCCAATGCATCACCGAGTTTGCATC
GTTTACAGCTGGGACTACCCGGGTATCTAATCCGGTTTGCTCCCCCAGCTTTCATCCCTCACCGTCGAACGTGTTCTGGC
AGACCGCCTTCGCCACTGGTGGTCCTCGGAGGATCAGAGGATTTTACCCCTACCCCCCGAATACCGTCCGCCTCTCCCAC
TCCCTAGCTTTGTAGTATCTCCAGCGGCCCATCTGTTAAGCAGATGGATTTAACCGGAGACTTGCAGAGCCGGCTACGGA
TGCTTTAGGCCCAATAAACGTCCTGACCACTCGAGGTGCTGGTATTACCGCGGCGGCTGACACCAGACTTGCCCACCCCT
TATTCTCCTGTGTTTTTAGGACAGGTAAAAAATTCCTTTAGCAGGAATCACTCGGACTGACCCAGTCGTGCTTTCGCACA
TTGCTAAGGTTTCTCGCCTGCTGCGCCCCATAGGGCCTGGGTCCGTGTCTCAGTACCCATCTCCGGGCTTCTCCTCTCAG
AGCCCGTACCTGTTATAGCCTTGGTGGGCCATTACCTCACCAACAAGCTGATAGGCCGCAGTCCCATCCTGTGGCAGTAA
ACTATTTCGACCATAAGCCATTCCAGGCATAATGATCTATCGCGGTTTATTCTCAGTTTCCCGAGGTTATCCACGTCCAC
AAGGTAGGTTGACTACGTGTTACTGAGCCGTCCGCCTTGCATTGCTGCAATGACTCGCATGGCTTAGTACCAATCCGATA
GCAGTCAGGTCCGGCAGGATCAACCGGAT
>VBPL01000041.1:65323-66060
ATCCGGTTGATCCTGCCGGACCTGACTGCTATCGGATTGGTACTAAGCCATGCGAGTCATTGCAGCAATGCAAGGCGGAC
GGCTCAGTAACACGTAGTCAATCTACCTTATGGACGTGGATAACCTCGGGAAACTGAGAATAAACCACGATAGATCATTA
TGCCTGGAATGGCTTATGGTCGAAACAGTTTACTGCCATAGGATGGGACTGCGGCCTATCAGCTTGTTGGTGAGGTAATG
GCTCACCAAGGCTATAACAGGTACGGGCTCTGAGAGGAGAAGCCCGGAGATGGGTACTGAGACACGGACCCAGGCCCTAT
GGGGCGCAGCAGGCGAGAAACCTTAGCAATGTGCGAAAGCACGACTGGGTCAGTCCGAGTGATTCCTGCTAAAGGAATCT
TTTGCTTGTCCTAAAAGCACAGGTGAATAAGGGGTGGGCAAGTCTGGTGTCAGCCGCCGCGGTAATACCAGCACCTCGAG
TGGTCAGGACGTTTATTGGGCCTAAAGCATCCGTAGCCGGCTTTGCAAGTCTCCGGTTAAATCCACCTGCTTAACAGATG
GGCCGCTGGAGATACTACAAAGCTAGGGAGTGGGAGAGGCGGACGGTATTCGGGGGGTAGGGGTAAAATCCTCTGATCCT
CCGAGGACCACCAGTGGCGAAGGCGGTCTGCCAGAACACGTTCGACGGTGAGGGATGAAAGCTGGGGGAGCAAACCGGAT
TAGATACCCGGGTAGTCC
>VBPM01000025.1:5364-5988
AGGAGGTGATCCAGCCGCAGGTTCCCCTACGACTACCTTGTTACGACTTCTCCCCCGTTGCTGACCCCAGGTTCGATAGC
GCCAATTAGGCGCCACCTCGCCAAGAACCAGCTTCGGTGAAGCGACGGGCGGTGTGTGCAAGGAGCAGGGACGTATTCAC
CGCGCGATGGTGACACGCGGTTACTAGGGATTCCATATTCATGAGGGCGAGTTTCAGCCCTCAATCATAACTGAGGTAAG
GTTTGTGGGATTGCCTCCCCCTTTCGGGATCGGAACCCGTTGTCCTTACCATTGCAGCCCGCGTGTGGCCCGAGGGTTTC
GGGGCATACTGACCTGCCGTAGCCCCCTCCTTCCTCCGCTTTAACAGCGGCGGTCCCACTAATTAGCCCCTCCGTTCCTG
AGAACGGTGGTAGCAACTAGTGGCAGGGATCTTGCTCGTTACCTGACTTAACAGGACACCTCACGGCACGAGCTGGCGAC
GGCCATGCACCTCCTCTCAGCTTGTCTGGTAAAGTCTTCAGCTTGACCTTCACTCTGCTGTCGCCCCCGGTAAGATTCCC
GGCGTTGACTCCAATTGAACCGCAGGCTTCACCCCTTGTGGTGCTCCCCCGCCAATTCCTTTAAG
>VHBH01000001.1:90144-91613
AGGAGGTGATCCGACCGCAGGTTCCCCTACGGTCACCTTGTTACGACTTTTCCCTCGTTACTGACCTCAAGCTCGATAAT
GCCAAGTAGACACTACCTCACTAAAGGCCAATTTCGATGAAACGACGGGCGGTGTGTGCAAGGAGCAGGGACGTATTCAC
CGCGCGGTAGTGACGCGCGGTTACTAGGGATTCCATATTCGTGAGGGCGAGTTACAGCCCTCAGTCATAACTGAGATATT
GTTTAATGATTGCCTCCTCCTTTCGGATTCGGAACACATTGTCAATACCATTGCAGCCCGCGTGTAGCCCTAGGGTTTCG
GGGCATACTGACCTGCCGTGGCCCCTTCCTTCCTCCACATTAACTGTGGCGGTCCGTCTAATTCGCTCCACTACTCCAGA
GAGTAATGGTAGCAACTAGACGCAGGGGTCTCGCTCGTTACCTGACTTAACAGGACATCTCACGGCACGAGCTGGCGACG
GCCATGCACCACCTCTCAGCGTGTCTGGTAAAGTCTTCAGCTTGACCTTCATTCTGCTGTCTCCCCAGGTAAGATTTCTG
GCGTTGACTCCAATTGAACCGCAGGCTTCACCCCTTGTGGTGCTCCCCCGCCAATTCCTTTAAGTTTCATACTTGCGTAC
GTACTTCCCAGGCGGCAGACTTAACGGCTTCCCTGCGGCACTGCATTGGCCACAAGCCAATGCATCACCGAGTCTGCATC
GTTTACAGCTGGGACTACCCGGGTATCTAATCCGGTTTGCTCCCCCAGCTTTCATCCCTCACCGTCGAACGTGTTCTGGT
ACACCGCCTTCGCCACAGGTGGTCATCAATAGATCAAAGGATTTTACCCCTTCCTACTGAGTACCGTGTACCTCTCCCAC
TCCCTAGCTGCACAGTATTTTCGGCGGCCTATACGTTGAGCGCATAGATTTAACCGAAAACTTATGCAACCGGCTACGGA
TGCTTTAGGCCCAATAAACCTCCTGACCACTCGAGGTGCTGGTTTTACCGCGGCGGCTGACACCAGAACTTGCCCACCCC
TTATTCACCAGTGATTCTACAACTGACAAAAGACTCCTTTAGCAGGAGACACTCGGATTAACCTTGTCGTGCTTTCGCAC
ATTGCAAAGGTTTCTCGCCTGCTGCGCCCCATAGGGCCTGGGTCCGTGTCTCAGTACCCATCTCCGGGCCCCTCCTCTCA
GAGCCCGTACCTGTTATAGCCTTGGTGGGCCATTACCTCACCAACAAGCTGATAGGCCGCAGTCCCATCCTACAGCGATA
AATCATTTCAACCACAGGCCATTCCAGGCACTGTGGTCTATTGGGTATTATTCTCAGTTTCCCGAGGTTATCCCCATCCA
TAGGTTAGGTTAACTACGTGTTACTGAGCAGTTCGCCTTGTATTGCTACAACGACTCGCATGGCTTAGTACCAATCCGAT
AGCAGTCAGGTCCCGCAGGATCAACGGGAT
>WJXE01000020.1:3727-5193
AGGAGGTGATCCGGCCGCAGGTTCCCCTACGGCCACCTTGTTACGACTTCTCCCTCGTTGCTGACCCCAGGTTCGATAGT
GCCAATTAGACACAACCTCGCCAAGAACCAACTTCGATGAAGCGACGGGCGGTGTGTGCAAGGAGCAGGGACGTATTCAC
CGCGCGATGATGACACGCGGTTACTAGGGATTCCATATTCATGAGGGCGAGTTTCAGCCCTCAATCATAACTGGGGTAAG
GTTTAGGGATTGCCTCCTCCTTTCGGAATAGGAACCCATTGTCCTTACCATTGCAGCCCGCGTGTGGCCCGAGGGTTTCG
GGGCATACTGACCTGCCGTAGCCCCCTCCTTCCTCCGCCTCAGCGGCGGCGGTCCCTCTAATTAGCTCTGCTACTCCTGA
GAATAGCAGTAGCAACTAGAGGTAGGGATCTCGCTCGTTACCTGACTTAACAGGACACCTCACGGCACGAGCTGGCGACG
GCCATGCACCTCCTCTCAGCTTGTCTGGTAAAGTCTTCAGCTTGACCTTCACTCTGCTGTCGCCCCCGGTAAGATTCCCG
GCGTTGACTCCAATTGAACCGCAGGCTTCACCCCTTGTGGTGCTCCCCCGCCAATTCCTTTAAGTTTCAGTCTTGCGACC
GTACTCCCCAGGCGGCAGACTTAACGGCTTCCCTGCGGCACTGGGCTGGCACAAGGCTAGCCCATCACCGAGTCTGCATC
GTTTACAGCTGGGACTACCCGGGTATCTAATCCGGTTTGCTCCCCCAGCTTTCATCCCTCACCGTCGAGCGCGTTCTGGC
AAGCCGCCTTCGCCACTGGTGGTCTTCAATGGATCAAAGGATTTTACCCCTACCCACTGAGTACCGCTTGCCTCTCCCGC
CTCCTAGTCCTATAGTATCCTCCGCGGCCCATCCGTTGAGCGGCTGGATTTAACGGAAGACTTGCAGAACCGGCTACGGA
TGCTTTAGGCCCAATAATCGTCCCGACCACTCGGGGTGCTGGTATTACCGCGGCGGCTGACACCAGACTTGCCCACCCCT
TATTCTGCACCATTTTTAGAGGTGCCAAAAGATCCCCTTAGCGGAAATCACTCAGAGTAACCCTGTCAGGCTTTCGCCTA
TTGCAGAGGTTTCGCGCCTGCTGCGCCCCATAGGGCCTGGGCCCTTGTCTCAGTGCCCATCTCCGGGCTTCTCCTCTCAG
AGCCCGTACCGGTTATAGGTTTGGTGGGCCATTACCTCACCAACTGCCTGATCGGCCGCAGTCCAATCCAGGGGCCATGT
AGATTTAGGCCATGATCCATTCCAGAAATCGTGACCTATCGTGGTTTATTCTCAGTTTCCCGAGATTATCCACGTCCCCT
GGGCATGTTGACTACGTGTTACTGAGCCGTTCGCCACGCATTGCTACGTCGACTCGCATGGCTTAGTCCCACTCTGATAG
CAGTCGGGTCCGGCAGGATCAACCGGA
>WTHC01000047.1:3457-4924
AGGAGGTGATCCGACCGCAGGTTCCCCTACGGTCACCTTGTTACGACTTTTCCCTTGTTGCTTACCTCAAGTTCGATAAC
GCCAATTAAACGCTACCTCGCTAAAAGCAAACTTCAATGAAACGACGGGCGGTGTGTGCAAGGAGCAGGGACGTATTCAC
TGCGCGATAATGACACGCAATTACTAGGGATTCCATATTCGTGAGGGCGAGTTACAGCCCTCAGTCATAACTGTGGTAGC
TTTTTAGGGATTGCCTCCACTTTTCAGTTTTGGAACCTATTGTAACTACCATTGCAGCCCGCGTGTGGCCCCAGAGTTTC
GGGGCATACTGACCTGCCGTGGCCCCTTCCTTCCTCCACATTAACTGTGGCGGTCCCACTAATTCGCCCTACTATTCATA
GAATAATAGTAGCAACTAGCAGTAGGGATCTCGCTCGTTACCTGACTTAACAGGACATCTCACGGCACGAGCTGACGACG
GCCATGCACCACCTCTCAGCTTGTCTGGTAAAGTCTTCAGCTTGACCTTCATTCTGCTGTCTCTCCGGGTAAGATTTCTG
GCGTTGACTCCAATTGAACCGCAGGCTTCACCCCTTGTGGTGCTCCCCCGCCAATTCCTTTAAGTTTCATACTTGCGTAC
GTACTTCCCAGGCGGCAAACTTAACGGCTTCCCTGCAGCACTGCGTTAGCTATAAGCCAACGCATCACTGAGTTTGCATT
GTTTACAGCTGGGACTACCCGGGTATCTAATCCGGTTTGCTCCCCCAGCTTTCATCCCTCACCGTCGAACGTGTTCTAGT
AGACCGCCTTCGCCACTGGTGGTCATCAATAGATCAAAGGATTTTACCCCTTCCTATCTAGTACCGTCTACCTCTCCCAC
TCCCTAGTCATATAGTATTTCCAGCTGCCCATATGTTAAGCACATGGATTTAACCGAAAACTTACACAACCGGCTACGGA
TGCTTTAGGCCCAATAATCATCCTGACCACTTGAGGTGCTGGTTTTACCGCGGCGGCTGACACCAGAACTTGCCCACCCC
TTATTCATCAGTACTTTTAAAACTAACAAAAGATTTCTTTAGCAGAAATCACTTGGATTAACCTTGTCGTGCTTTCGCAC
ATTGCAAAGTTTTCTCGCCTGCTGCGCCCCATAGGGCCTGGGTCAGTGTCTCAGTACCCATCTCCGGGCTTCTCCTCTCA
GAGCCCGTACCTGTTATAGCCTTGGTGAGCCATTACCACACCAACAAGCTGATAGGCCGCAGTCTCATCCTATGGCGAAA
TCATTTAAATCATAAACTATTCCAAGTATAATGATCTATCGAGTATTATTCTCAGTTTCCCGAGGTTATTCTCGTCCATA
GGGTAGATTAACTACGTGTTACTGAGCAGTATGCCTTGTATTGCTACAATGACTCGCATGGCTTAATATCAATCCAATAG
CAGTCAGGTCCGGCAGGATCAACCGGAT
>AJ627422.1:38671-40137
CTCCGGTTGATCCTGCCGGACCCGACTGCTATCAGAATGAGATTAAGCCATGCGAGTCAACGTAGCAATACGTGGCACAC
GGCTCAGTAACACGTAGTCAACATAACCAGAGGACGTGGATAAACTCGGGAAACTGAGGCTAAACCGCGATAGACCAAGA
TACCTGGAATGGTTTTTGATCAAAATCTATATGGCCTTTGGATTGGACTGCGACCGATCAGGCTGTTGGTGAGGTAATGG
CCCACCAAACCAGTAACCGGTACGGGCTCTGAGAGGAGGAGCCCGGAGATGGGTACTGAGAAAAGGACCCAGGCCCTATG
GGGCGCAGCAGGCGCGAAACCTCTGCAATAGGCGAAAGCCTGACAGGGTTATTCTGAGTGACTTTCGCTAAGAAAGTCTT
TTGACATCTCTAAAAATGGTGTAGAATAAGGGGTGGGCAAGTCTGGTGTCAGCCGCCGCGGTAATACCAGCACCCCGAGT
GGTCGGGACGATTATTGGGCCTAAAGCATCCGTAGCCGGTTTTACAAGTCCTCCGTTAAATCCAACTGCTTAACAGATGG
GCCGCGGAGGATACTATAAGACTAGGAGGCAGGAGAGGCAAGCGGTACTCAGTGGGTAGGGGTAAAATCCGTTGATCCAT
TGAAGACCACCAGTGGCGAAGGCGGCTTGCCAGAATGCGCTCGACGGTGAGGGATGAAAGCTGGGGGAGCAAACCGGATT
AGATACCCGGGTAGTCCCAGCTGTAAACGATGCAGACTCGGTGATGGACTAGCTTAATGCTAGTCCAGTGCCGCAGGGAA
GCCGTTAAGTCTGCCGCCTGGGTAGTACGGTCGCAAGACTGAAACTTAAAGGAATTGGCGGGGGAGCACCACAAGGGGTG
AAGCCTGCGGTTCAATTGGAGTCAACGCCGGGAATCTTACCGGGGGCGACAGCAGAGTGAAGGTCAAGCTGAAGACTTTA
CTAGACAAGCTGAGAGGAGGTGCATGGCCGTCGCCAGCTCGTGCCGTGAGGTGTCCTGTTAAGTCAGGTAACGAGCGAGA
CCCCTGCTTCTAGTTGCTACTTTTATTCTCCGGAGTAGAAGGGCTAATTAGAAGGACTGCCGCCGCTAAGGCGGAGGAAG
GAGGGGGCTACGGCAGGTCAGTATGCCCCGAAACCCTCGGGCCACACGCGGGCTGCAATGGTAAGTACAATAGGTTCCGA
TTTCGAAAGGAGGAGGCAATCCGCAAAACTTACCACAGTTATGATTGAGGGCTGAAACTCGTCCTCATGAATATGGAATC
CCTAGTAATCGCGTGTCATCATCGCGCGGTGAATACGTCCCTGCTCCTTGCACACACCGCCCGTCGCTTCATCGAAGTTG
GTTTTAGGCGAGGTGGTGCGATTTGGCATTATCGAACCTGAGATCAGCAACGAGGGAGAAGTCGTAACAAGGTGGCCGTA
GGGGAACCTGCGGCCGGATCACCTCCT
