# Supplementary material for: Environmental distribution, physiology and genomic adaptations of arctic ammonia-oxidizing archaea
Source: Front Microbiol. 2026 Mar 9;17:1722591. doi: 10.3389/fmicb.2026.1722591 (PMC13006922; doi:10.3389/fmicb.2026.1722591)
Supplement: Supplementary file 1 [file Data_Sheet_1.zip › Supplementary Material & 16S-amoA_db/Supplementary Table S5 - shared_arctic_exclusive_orthogroups_annotated_corrected.xlsx]

## Sheet: SuppTableS6
Table S5: Orthogroups shared by arctic genomes/MAGs
Orthogroup	Strain	Locus_tag	arCOG	arCOG annotation	Mage_annotations	Consensus annotations	comment
OG0001536	N.arcticus	NARC_v2_1171	arCOG01119	GYD domain, alpha/beta barrel superfamily	GYD domain	GYD domain, alpha/beta barrel superfamily	genomic island: The function of these proteins is not clear. A member of this family from T. thermophilus, TTHA1554, has been shown to bind to glutamine synthetase and cystathionine beta-lyase (PMID: 15893507)
OG0001536	N.rastigaiensis	CAKOFP01_2750005	arCOG01119	GYD domain, alpha/beta barrel superfamily	GYD domain
OG0001536	N.wilkensis	QHBN01_2480030	arCOG01119	GYD domain, alpha/beta barrel superfamily	GYD domain
OG0001536	N.wilkensis	QHBN01_320078	NA	NA	NA
OG0001536	N.wilkensis	QHBN01_320079	arCOG01119	GYD domain, alpha/beta barrel superfamily	GYD domain containing protein
OG0001536	N.wilkensis	QHBN01_460003	arCOG01119	GYD domain, alpha/beta barrel superfamily	GYD family protein
OG0001799	N.arcticus	NARC_v2_0601	arCOG04347	SAM-dependent methyltransferase	putative Methyltransferase type 11	SAM-dependent methyltransferase
OG0001799	N.rastigaiensis	CAKOFP01_2720008	NA	NA	NA
OG0001799	N.rastigaiensis	CAKOFP01_3290005	NA	NA	NA
OG0001799	N.wilkensis	QHBN01_1780002	arCOG04347	SAM-dependent methyltransferase	putative Methyltransferase type 11
OG0001799	N.wilkensis	QHBN01_1960018	arCOG04347	SAM-dependent methyltransferase	putative Methyltransferase type 11
OG0002030	N.arcticus	NARC_v2_1358	NA	NA	NA	Pentapeptide repeats containing protein
OG0002030	N.wilkensis	QHBN01_1540017	NA	NA	NA
OG0002030	N.wilkensis	QHBN01_2150020	arCOG03124	Pentapeptide repeats containing protein	NA
OG0002030	N.wilkensis	QHBN01_980023	NA	NA	NA
OG0002112	N.arcticus	NARC_v2_3021	arCOG08713	Ribosome association toxin PasT (RatA) of the RatAB toxin-antitoxin module	NA	Ribosome association toxin PasT (RatA) of the RatAB toxin-antitoxin module	Like mycobacterial MazF-mt6, the RatA toxin, encoded by the ratAB locus from E. coli, inhibits the association of the ribosomal subunits. Although already assembled ribosomes are unaffected, synthesis of new proteins is impeded (PMID: 24524029)
OG0002112	N.rastigaiensis	CAKOFP01_2490011		NA	NA
OG0002112	N.rastigaiensis	CAKOFP01_770008	arCOG08713	Ribosome association toxin PasT (RatA) of the RatAB toxin-antitoxin module	NA
OG0002112	N.wilkensis	QHBN01_1740039	arCOG08713	Ribosome association toxin PasT (RatA) of the RatAB toxin-antitoxin module	NA
OG0002298	N.arcticus	NARC_v2_0133	arCOG08578	RepA plasmid replication protein	DNA primase/polymerase bifunctional N-terminal domain-containing protein	RepA plasmid replication protein
OG0002298	N.wilkensis	QHBN01_1500016	arCOG08578	RepA plasmid replication protein	DUF927 domain-containing protein
OG0002298	N.wilkensis	QHBN01_540007	arCOG08578	RepA plasmid replication protein	DUF927 domain-containing protein
OG0002356	N.arcticus	NARC_v2_2507	arCOG00696	Imidazolonepropionase or related amidohydrolase	Amidohydrolase-related domain-containing protein	Imidazolonepropionase or related amidohydrolase
OG0002356	N.rastigaiensis	CAKOFP01_2330002	arCOG00696	Imidazolonepropionase or related amidohydrolase	Imidazolonepropionase
OG0002356	N.wilkensis	QHBN01_1840039	arCOG00696	Imidazolonepropionase or related amidohydrolase	Imidazolonepropionase
OG0002735	N.arcticus	NARC_v2_1015	NA	NA	NA	HEPN domain containing protein	HEPN domains might function as toxins that are shared by numerous systems implicated in intra-genomic, inter-genomic and intra-organismal conflicts across the three domains of cellular life. In prokaryotes HEPN domains are essential components of numerous toxin-antitoxin (TA) and abortive infection (Abi) systems and in addition are tightly associated with many restriction-modification (R-M) and C…
OG0002735	N.wilkensis	QHBN01_1430024	arCOG06139	HEPN domain containing protein	NA
OG0002763	N.arcticus	NARC_v2_1931	arCOG10127	KAP-like P-loop ATPase	KAP NTPase domain-containing protein	KAP-like P-loop ATPase	The KAP (after Kidins220/ARMS and PifA) family of predicted NTPases are sporadically distributed across a wide phylogenetic range in bacteria and in animals.We predict that KAP family NTPases function principally in the NTP-dependent dynamics of protein complexes, especially those associated with the intracellular surface of cell membranes. One possible function of the prokaryotic KAP NTPases mig…
OG0002763	N.wilkensis	QHBN01_550007	arCOG10127	KAP-like P-loop ATPase	KAP NTPase domain-containing protein
OG0002765	N.arcticus	NARC_v2_1947	arCOG05253	Uncharacterized protein	conserved protein of unknown function	Uncharacterized protein
OG0002765	N.wilkensis	QHBN01_2070027	arCOG05253	Uncharacterized protein	conserved protein of unknown function
OG0002768	N.arcticus	NARC_v2_1968		NA	SpoVT-AbrB domain-containing protein	Uncharacterized protein
OG0002768	N.wilkensis	QHBN01_2540004		NA	NA
OG0002791	N.arcticus	NARC_v2_2625		NA	NA	Uncharacterized protein
OG0002791	N.rastigaiensis	CAKOFP01_840001		NA	NA
