# Supplementary material for: Environmental distribution, physiology and genomic adaptations of arctic ammonia-oxidizing archaea
Source: Front Microbiol. 2026 Mar 9;17:1722591. doi: 10.3389/fmicb.2026.1722591 (PMC13006922; doi:10.3389/fmicb.2026.1722591)
Supplement: Supplementary file 1 [file Data_Sheet_1.zip › Supplementary Material & 16S-amoA_db/2_unique_16S_amoA_taxonomy.csv]

AEXL02000002.1:1807-2637 NP;NP-Gamma;NP-Gamma-2;NP-Gamma-2.1;NP-Gamma-2.1.3;NP-Gamma-2.1.3.2;NP-Gamma-2.1.3.2.3;NP-Gamma-2.1.3.2.3.2;NP-Gamma-2.1.3.2.3.2_OTU2
AEXL02000090.1:94351-95820 NP;NP-Gamma;NP-Gamma-2;NP-Gamma-2.1;NP-Gamma-2.1.3;NP-Gamma-2.1.3.2;NP-Gamma-2.1.3.2.3;NP-Gamma-2.1.3.2.3.2;NP-Gamma-2.1.3.2.3.2_OTU2
AFPU01000001.1:932096-933565 NP;NP-Gamma;NP-Gamma-2;NP-Gamma-2.2;NP-Gamma-2.2.5;NP-Gamma-2.2.5.1;NP-Gamma-2.2.5.1_OTU3
AJ627422.1:38671-40137 NS;NS-Delta;NS-Delta-1;NS-Delta-1.1;NS-Delta-1.1.2;NS-Delta-1.1.2.1;NS-Delta-1.1.2.1_OTU13
AP026695.1:739863-741332 NP;NP-Gamma;NP-Gamma-2;NP-Gamma-2.1;NP-Gamma-2.1.3;NP-Gamma-2.1.3.2;NP-Gamma-2.1.3.2.3;NP-Gamma-2.1.3.2.3.2;NP-Gamma-2.1.3.2.3.2_OTU2
ARWO01000004.1:28644-30113 NP;NP-Alpha;NP-Alpha-2;NP-Alpha-2.2;NP-Alpha-2.2.2;NP-Alpha-2.2.2.1;NP-Alpha-2.2.2.1.2;NP-Alpha-2.2.2.1.2.1;NP-Alpha-2.2.2.1.2.1_OTU6
BEHG01000016.1:2-912 NC;NC-Alpha
BFAR01000058.1:3453-4373 NP;NP-Delta;NP-Delta-1;NP-Delta-1.1;NP-Delta-1.1.1;NP-Delta-1.1.1_OTU2
BGOU01000008.1:8838-10307 NP;NP-Gamma;NP-Gamma-2;NP-Gamma-2.2;NP-Gamma-2.2.5;NP-Gamma-2.2.5_OTU1
BJHR01000029.1:2174-3643 NP;NP-Gamma;NP-Gamma-2;NP-Gamma-2.2;NP-Gamma-2.2.5;NP-Gamma-2.2.5_OTU1
BPEA01000001.1:184319-185788 NP;NP-Epsilon;NP-Epsilon-2;NP-Epsilon-2.2;NP-Epsilon-2.2_OTU7
CABXGK010000006.1:29551-31020 NP;NP-Epsilon;NP-Epsilon-2;NP-Epsilon-2.2;NP-Epsilon-2.2_OTU7
CABXKZ010000002.1:29360-30829 NP;NP-Epsilon;NP-Epsilon-2;NP-Epsilon-2.2;NP-Epsilon-2.2_OTU4
CABXOY010000001.1:3-559 NP;NP-Epsilon;NP-Epsilon-2;NP-Epsilon-2.2;NP-Epsilon-2.2_OTU7
CABXPS010000010.1:30395-31864 NP;NP-Gamma;NP-Gamma-2;NP-Gamma-2.1;NP-Gamma-2.1.3;NP-Gamma-2.1.3.1;NP-Gamma-2.1.3.1_OTU3
CACFMI010000012.1:23609-25078 NP;NP-Epsilon;NP-Epsilon-2;NP-Epsilon-2.2;NP-Epsilon-2.2_OTU7
CACHDH010000001.1:25591-27061 NP;NP-Alpha;NP-Alpha-2;NP-Alpha-2.2;NP-Alpha-2.2.2;NP-Alpha-2.2.2.1;NP-Alpha-2.2.2.1.2;NP-Alpha-2.2.2.1.2.2;NP-Alpha-2.2.2.1.2.2_OTU3
CACIRF010000006.1:6508-7977 NP;NP-Epsilon;NP-Epsilon-2;NP-Epsilon-2.2;NP-Epsilon-2.2_OTU7
CACIXQ010000004.1:1361-2831 NP;NP-Alpha;NP-Alpha-2;NP-Alpha-2.2;NP-Alpha-2.2.2;NP-Alpha-2.2.2.1;NP-Alpha-2.2.2.1.2;NP-Alpha-2.2.2.1.2.2;NP-Alpha-2.2.2.1.2.2_OTU3
CACLID010000001.1:49950-51418 NP;NP-Epsilon;NP-Epsilon-2;NP-Epsilon-2_OTU2
CACLIK010000040.1:1891-3195 NP;NP-Alpha;NP-Alpha-2;NP-Alpha-2.2;NP-Alpha-2.2.2;NP-Alpha-2.2.2.1;NP-Alpha-2.2.2.1.2;NP-Alpha-2.2.2.1.2.2;NP-Alpha-2.2.2.1.2.2_OTU5
CACLNC010000047.1:320-1788 NP;NP-Epsilon;NP-Epsilon-3;NP-Epsilon-3_OTU1
CAJNAQ010000005.1:600734-602203 NP;NP-Eta;NP-Eta-1;NP-Eta-1.2;NP-Eta-1.2.2;NP-Eta-1.2.2.2;NP-Eta-1.2.2.2_OTU2
CAJQRN010000022.1:19552-21021 NP;NP-Gamma;NP-Gamma-2;NP-Gamma-2.1;NP-Gamma-2.1.3;NP-Gamma-2.1.3.1;NP-Gamma-2.1.3.1_OTU1
CAJQRY010000022.1:55347-56816 NP;NP-Gamma;NP-Gamma-2;NP-Gamma-2.1;NP-Gamma-2.1.3;NP-Gamma-2.1.3.1;NP-Gamma-2.1.3.1_OTU1
CAJQSS010000018.1:23089-24558 NP;NP-Gamma;NP-Gamma-2;NP-Gamma-2.1;NP-Gamma-2.1.3;NP-Gamma-2.1.3.1;NP-Gamma-2.1.3.1_OTU4
CAKOFM010000135.1:3762-5228 NS;NS-Gamma;NS-Gamma-2;NS-Gamma-2.3;NS-Gamma-2.3.2;NS-Gamma-2.3.2_OTU2
CAKOFO010000276.1:4715-6181 NS;NS-Gamma;NS-Gamma-2;NS-Gamma-2.3;NS-Gamma-2.3.2;NS-Gamma-2.3.2_OTU2
CAKOFP010000282.1:10588-12054 NS;NS-Gamma;NS-Gamma-2;NS-Gamma-2.3;NS-Gamma-2.3.2;NS-Gamma-2.3.2_OTU2
CALBML010000317.1:22204-23561 NS;NS-Zeta;NS-Zeta-2;NS-Zeta-2_OTU4
CALBPK010000036.1:80322-80866 NP;NP-Gamma;NP-Gamma-2;NP-Gamma-2.1;NP-Gamma-2.1.2;NP-Gamma-2.1.2_OTU1
CALBPK010000047.1:2-1050 NP;NP-Gamma;NP-Gamma-2;NP-Gamma-2.1;NP-Gamma-2.1.2;NP-Gamma-2.1.2_OTU1
CALLTX010000012.1:30560-31743 NP;NP-Gamma;NP-Gamma-2;NP-Gamma-2.1;NP-Gamma-2.1.3;NP-Gamma-2.1.3.1;NP-Gamma-2.1.3.1_OTU3
CAMLDP010000038.1:5699-7167 NS;NS-Alpha;NS-Alpha-3;NS-Alpha-3.2;NS-Alpha-3.2.1;NS-Alpha-3.2.1.1;NS-Alpha-3.2.1.1.1;NS-Alpha-3.2.1.1.1.1;NS-Alpha-3.2.1.1.1.1.1;NS-Alpha-3.2.1.1.1.1.1.2;NS-Alpha-3.2.1.1.1.1.1.2_OTU4
CAMLKF010000045.1:3102-4570 NS;NS-Alpha;NS-Alpha-3;NS-Alpha-3.2;NS-Alpha-3.2_OTU1
CM001158.1:573905-575374 NP;NP-Gamma;NP-Gamma-2;NP-Gamma-2.2;NP-Gamma-2.2.5;NP-Gamma-2.2.5.1;NP-Gamma-2.2.5.1_OTU7
CP000866.1:896241-897710 NP;NP-Gamma;NP-Gamma-2;NP-Gamma-2.1;NP-Gamma-2.1.3;NP-Gamma-2.1.3.2;NP-Gamma-2.1.3.2.1;NP-Gamma-2.1.3.2.1_OTU3
CP002408.1:1010638-1012106 NS;NS-Alpha;NS-Alpha-3;NS-Alpha-3.2;NS-Alpha-3.2.4;NS-Alpha-3.2.4_OTU3
CP003842.1:945952-947421 NP;NP-Gamma;NP-Gamma-2;NP-Gamma-2.1;NP-Gamma-2.1.3;NP-Gamma-2.1.3.2;NP-Gamma-2.1.3.2.1;NP-Gamma-2.1.3.2.1_OTU3
CP003843.1:952925-954394 NP;NP-Gamma;NP-Gamma-2;NP-Gamma-2.1;NP-Gamma-2.1.3;NP-Gamma-2.1.3.2;NP-Gamma-2.1.3.2_OTU2
CP007026.1:477692-479161 NP;NP-Epsilon;NP-Epsilon-2;NP-Epsilon-2.2;NP-Epsilon-2.2_OTU7
CP007174.1:1979203-1980671 NS;NS-Alpha;NS-Alpha-3;NS-Alpha-3.2;NS-Alpha-3.2.1;NS-Alpha-3.2.1.1;NS-Alpha-3.2.1.1.1;NS-Alpha-3.2.1.1.1.1;NS-Alpha-3.2.1.1.1.1.1;NS-Alpha-3.2.1.1.1.1.1.1;NS-Alpha-3.2.1.1.1.1.1.1_OTU3
CP007536.1:892626-894094 NS;NS-Alpha;NS-Alpha-3;NS-Alpha-3.2;NS-Alpha-3.2.1;NS-Alpha-3.2.1.1;NS-Alpha-3.2.1.1.1;NS-Alpha-3.2.1.1.1.1;NS-Alpha-3.2.1.1.1.1.1;NS-Alpha-3.2.1.1.1.1.1.1;NS-Alpha-3.2.1.1.1.1.1.1_OTU3
CP010868.1:949800-951269 NP;NP-Gamma;NP-Gamma-2;NP-Gamma-2.1;NP-Gamma-2.1.3;NP-Gamma-2.1.3.2;NP-Gamma-2.1.3.2.1;NP-Gamma-2.1.3.2.1_OTU3
CP011070.1:762944-764413 NP;NP-Gamma;NP-Gamma-2;NP-Gamma-2.1;NP-Gamma-2.1.3;NP-Gamma-2.1.3.2;NP-Gamma-2.1.3.2_OTU9
CP011097.2:737014-738483 NP;NP-Eta;NP-Eta-1;NP-Eta-1.1;NP-Eta-1.1.1;NP-Eta-1.1.1.2;NP-Eta-1.1.1.2_OTU4
CP012850.1:2060567-2062034 NS;NS-Zeta;NS-Zeta_OTU2
CP017922.1:1971556-1973023 NS;NS-Zeta;NS-Zeta-2;NS-Zeta-2_OTU6
CP021324.1:507271-508740 NP;NP-Gamma;NP-Gamma-2;NP-Gamma-2.1;NP-Gamma-2.1.3;NP-Gamma-2.1.3.1;NP-Gamma-2.1.3.1_OTU2
CP024014.1:710109-711575 NC;NC-Alpha
CP024808.1:289228-290697 NP;NP-Eta;NP-Eta-1;NP-Eta-1.1;NP-Eta-1.1.1;NP-Eta-1.1.1.2;NP-Eta-1.1.1.2_OTU1
CP026993.1:590048-591517 NP;NP-Gamma;NP-Gamma-2;NP-Gamma-2.1;NP-Gamma-2.1.3;NP-Gamma-2.1.3.1;NP-Gamma-2.1.3.1_OTU8
CP026994.1:623745-625214 NP;NP-Gamma;NP-Gamma-2;NP-Gamma-2.1;NP-Gamma-2.1.3;NP-Gamma-2.1.3.1;NP-Gamma-2.1.3.1_OTU8
CP026995.1:1350810-1352279 NP;NP-Gamma;NP-Gamma-2;NP-Gamma-2.1;NP-Gamma-2.1.3;NP-Gamma-2.1.3.2;NP-Gamma-2.1.3.2.3;NP-Gamma-2.1.3.2.3.2;NP-Gamma-2.1.3.2.3.2_OTU2
CP030846.1:1030041-1031510 NP;NP-Eta;NP-Eta-1;NP-Eta-1.2;NP-Eta-1.2.1;NP-Eta-1.2.1_OTU15
CP035425.1:1404614-1406082 NP;NP-Gamma;NP-Gamma-2;NP-Gamma-2.1;NP-Gamma-2.1.3;NP-Gamma-2.1.3.2;NP-Gamma-2.1.3.2.1;NP-Gamma-2.1.3.2.1_OTU3
CP046181.1:44486-45955 NP;NP-Gamma;NP-Gamma-2;NP-Gamma-2.1;NP-Gamma-2.1.3;NP-Gamma-2.1.3.2;NP-Gamma-2.1.3.2.3;NP-Gamma-2.1.3.2.3.1;NP-Gamma-2.1.3.2.3.1_OTU5
DADK01000024.1:2680-4150 NP;NP-Gamma;NP-Gamma-2;NP-Gamma-2.1
DAHA01000152.1:1-736 NS;NS-Gamma;NS-Gamma-2;NS-Gamma-2.3;NS-Gamma-2.3.2;NS-Gamma-2.3.2_OTU2
DAIDTO010000222.1:1808-2466 NT;NT-Alpha;NT-Alpha-1;NT-Alpha-1.1;NT-Alpha-1.1.1;NT-Alpha-1.1.1.1;NT-Alpha-1.1.1.1.3;NT-Alpha-1.1.1.1.3.3
DAIDTO010000744.1:70-906 NT;NT-Alpha;NT-Alpha-1;NT-Alpha-1.1;NT-Alpha-1.1.1;NT-Alpha-1.1.1.1;NT-Alpha-1.1.1.1.3;NT-Alpha-1.1.1.1.3.3
DAIDTO010000745.1:38-628 NT;NT-Alpha;NT-Alpha-1;NT-Alpha-1.1;NT-Alpha-1.1.1;NT-Alpha-1.1.1.1;NT-Alpha-1.1.1.1.3;NT-Alpha-1.1.1.1.3.3
DAIDTO010000758.1:2-474 NT;NT-Alpha;NT-Alpha-1;NT-Alpha-1.1;NT-Alpha-1.1.1;NT-Alpha-1.1.1.1;NT-Alpha-1.1.1.1.3;NT-Alpha-1.1.1.1.3.3
DAIEQS010000042.1:499-1968 NP;NP-Eta;NP-Eta-1;NP-Eta-1.1;NP-Eta-1.1.1;NP-Eta-1.1.1.2;NP-Eta-1.1.1.2_OTU4
DAJVOO010000011.1:31675-33144 NP;NP-Gamma;NP-Gamma-2;NP-Gamma-2.1;NP-Gamma-2.1.3;NP-Gamma-2.1.3.1;NP-Gamma-2.1.3.1_OTU3
DAJVOQ010000002.1:17757-19226 NP;NP-Gamma;NP-Gamma-2;NP-Gamma-2.1;NP-Gamma-2.1.3;NP-Gamma-2.1.3.1;NP-Gamma-2.1.3.1_OTU3
DAJVOR010000012.1:2821-4290 NP;NP-Gamma;NP-Gamma-2;NP-Gamma-2.1;NP-Gamma-2.1.3;NP-Gamma-2.1.3.1;NP-Gamma-2.1.3.1_OTU3
DAKA01000095.1:17695-19164 NP;NP-Gamma;NP-Gamma-2;NP-Gamma-2.1;NP-Gamma-2.1.3;NP-Gamma-2.1.3.1;NP-Gamma-2.1.3.1_OTU1
DAKM01000053.1:19942-20699 NS;NS-Gamma;NS-Gamma-2;NS-Gamma-2.3;NS-Gamma-2.3.2;NS-Gamma-2.3.2_OTU2
DAMC01000088.1:1370-2839 NP;NP-Eta;NP-Eta-1;NP-Eta-1.1;NP-Eta-1.1.2
DAXZ01000055.1:2878-3322 NP;NP-Gamma;NP-Gamma-2;NP-Gamma-2.1;NP-Gamma-2.1.3
DP000238.1:1200939-1202409 NP;NP-Gamma;NP-Gamma-1;NP-Gamma-1.1;NP-Gamma-1.1_OTU1
FRFC01000003.1:577519-578987 NT;NT-Alpha;NT-Alpha-1;NT-Alpha-1.1;NT-Alpha-1.1.1;NT-Alpha-1.1.1.1;NT-Alpha-1.1.1.1.3;NT-Alpha-1.1.1.1.3.2;NT-Alpha-1.1.1.1.3.2.Incertae_sedis;NT-Alpha-1.1.1.1.3.2.Incertae_sedis_OTU1
JAACAS010000716.1:2774-4312 NP;NP-Gamma;NP-Gamma-2;NP-Gamma-2.2;NP-Gamma-2.2.2;NP-Gamma-2.2.2.1;NP-Gamma-2.2.2.1_OTU5
JAANXA010000013.1:19451-20920 NP;NP-Gamma;NP-Gamma-2;NP-Gamma-2.1;NP-Gamma-2.1.3;NP-Gamma-2.1.3.2;NP-Gamma-2.1.3.2.2;NP-Gamma-2.1.3.2.2.1;NP-Gamma-2.1.3.2.2.1_OTU2
JAANXC010000075.1:2-940 NP;NP-Alpha;NP-Alpha-2;NP-Alpha-2.2;NP-Alpha-2.2.2;NP-Alpha-2.2.2.1;NP-Alpha-2.2.2.1.2;NP-Alpha-2.2.2.1.2.1;NP-Alpha-2.2.2.1.2.1_OTU6
JAAXHA010000027.1:29772-31239 NP;NP-Epsilon;NP-Epsilon-1;NP-Epsilon-1_OTU3
JAAZXO010000014.1:20-1462 NP;NP-Gamma;NP-Gamma-2;NP-Gamma-2.1;NP-Gamma-2.1.3;NP-Gamma-2.1.3.1;NP-Gamma-2.1.3.1_OTU3
JAAZXO010000081.1:5007-6476 NP;NP-Gamma;NP-Gamma-2;NP-Gamma-2.1;NP-Gamma-2.1.3;NP-Gamma-2.1.3.1;NP-Gamma-2.1.3.1_OTU3
JAAZXO010000107.1:1102-1517 NP;NP-Gamma;NP-Gamma-2;NP-Gamma-2.1;NP-Gamma-2.1.3;NP-Gamma-2.1.3.1;NP-Gamma-2.1.3.1_OTU3
JABDAJ010000001.1:78189-78998 NT;NT-Alpha;NT-Alpha-1;NT-Alpha-1.1;NT-Alpha-1.1.1;NT-Alpha-1.1.1.1;NT-Alpha-1.1.1.1.3;NT-Alpha-1.1.1.1.3.2;NT-Alpha-1.1.1.1.3.2.Incertae_sedis;NT-Alpha-1.1.1.1.3.2.Incertae_sedis_OTU1
JABDDN010000011.1:28829-30297 NT;NT-Alpha;NT-Alpha-Incertae_sedis;NT-Alpha-Incertae_sedis_OTU2
JABDOO010000004.1:9649-10572 NP;NP-Gamma;NP-Gamma-2;NP-Gamma-2.1;NP-Gamma-2.1.3;NP-Gamma-2.1.3.1;NP-Gamma-2.1.3.1_OTU8
JABGUZ010000107.1:1629-2899 NP;NP-Gamma;NP-Gamma-2;NP-Gamma-2.1;NP-Gamma-2.1.3;NP-Gamma-2.1.3.2;NP-Gamma-2.1.3.2.2;NP-Gamma-2.1.3.2.2.1;NP-Gamma-2.1.3.2.2.1_OTU5
JABGYZ010000058.1:1-519 NP;NP-Epsilon;NP-Epsilon-2;NP-Epsilon-2.2;NP-Epsilon-2.2_OTU7
JABHGU010000027.1:3-614 NP;NP-Epsilon;NP-Epsilon-2;NP-Epsilon-2.2;NP-Epsilon-2.2_OTU7
JABIGE010000106.1:1-723 NP;NP-Epsilon;NP-Epsilon-2;NP-Epsilon-2.2;NP-Epsilon-2.2_OTU7
JABINX010000052.1:2-577 NP;NP-Epsilon;NP-Epsilon-2;NP-Epsilon-2.2;NP-Epsilon-2.2_OTU7
JABIZY010000042.1:4-615 NP;NP-Epsilon;NP-Epsilon-2;NP-Epsilon-2.2;NP-Epsilon-2.2_OTU7
JABJLM010000080.1:2-557 NP;NP-Epsilon;NP-Epsilon-2;NP-Epsilon-2.2;NP-Epsilon-2.2_OTU7
JABSRD010000009.1:1-867 NP;NP-Gamma;NP-Gamma-2;NP-Gamma-2.1;NP-Gamma-2.1.3;NP-Gamma-2.1.3.2;NP-Gamma-2.1.3.2.2;NP-Gamma-2.1.3.2.2.2
JABXGO010000075.1:10324-11790 NC;NC-Alpha
JACAEH010000005.1:7613-9080 NS;NS-Alpha;NS-Alpha-3;NS-Alpha-3.2;NS-Alpha-3.2.1;NS-Alpha-3.2.1.1;NS-Alpha-3.2.1.1.1;NS-Alpha-3.2.1.1.1.1;NS-Alpha-3.2.1.1.1.1.Incertae_sedis.2;NS-Alpha-3.2.1.1.1.1.Incertae_sedis.2_OTU2
JACASW010000004.1:78578-80047 NP;NP-Alpha;NP-Alpha-2;NP-Alpha-2.2;NP-Alpha-2.2.2;NP-Alpha-2.2.2.1;NP-Alpha-2.2.2.1.2;NP-Alpha-2.2.2.1.2.2;NP-Alpha-2.2.2.1.2.2_OTU9
JACASX010000011.1:28656-30125 NP;NP-Alpha;NP-Alpha-2;NP-Alpha-2.2;NP-Alpha-2.2.2;NP-Alpha-2.2.2.1;NP-Alpha-2.2.2.1.2;NP-Alpha-2.2.2.1.2.1;NP-Alpha-2.2.2.1.2.1_OTU6
JACATA010000004.1:16236-17706 NP;NP-Alpha;NP-Alpha-2;NP-Alpha-2.2;NP-Alpha-2.2.2;NP-Alpha-2.2.2.1;NP-Alpha-2.2.2.1.2;NP-Alpha-2.2.2.1.2.4;NP-Alpha-2.2.2.1.2.4_OTU3
JACATB010000074.1:4119-4886 NP;NP-Alpha;NP-Alpha-2;NP-Alpha-2.2;NP-Alpha-2.2.2;NP-Alpha-2.2.2.1;NP-Alpha-2.2.2.1.1;NP-Alpha-2.2.2.1.1.3;NP-Alpha-2.2.2.1.1.3.3;NP-Alpha-2.2.2.1.1.3.3_OTU1
JACATE010000017.1:2-683 NP;NP-Gamma;NP-Gamma-2;NP-Gamma-2.1;NP-Gamma-2.1.2;NP-Gamma-2.1.2_OTU1
JACATI010000009.1:44102-45571 NP;NP-Gamma;NP-Gamma-2;NP-Gamma-2.1;NP-Gamma-2.1.2;NP-Gamma-2.1.2_OTU1
JACATK010000013.1:9116-10585 NP;NP-Gamma;NP-Gamma-2;NP-Gamma-2.1;NP-Gamma-2.1.2;NP-Gamma-2.1.2_OTU1
JACDHC010000057.1:747-2214 NS;NS-Zeta
JACDOP010000014.1:20152-21621 NP;NP-Gamma;NP-Gamma-2;NP-Gamma-2.2;NP-Gamma-2.2.5;NP-Gamma-2.2.5_OTU4
JACEMW010000007.1:4-1294 NP;NP-Gamma;NP-Gamma-2;NP-Gamma-2.2;NP-Gamma-2.2.2;NP-Gamma-2.2.2.1;NP-Gamma-2.2.2.1_OTU5
JACEMX010000154.1:1196-2471 NP;NP-Gamma;NP-Gamma-2;NP-Gamma-2.2;NP-Gamma-2.2.2;NP-Gamma-2.2.2.1;NP-Gamma-2.2.2.1_OTU5
JACEMY010000163.1:2407-2963 NP;NP-Gamma;NP-Gamma-2;NP-Gamma-2.2;NP-Gamma-2.2.2;NP-Gamma-2.2.2.1;NP-Gamma-2.2.2.1_OTU5
JACEMZ010000022.1:852-2321 NP;NP-Gamma;NP-Gamma-2;NP-Gamma-2.2;NP-Gamma-2.2.2;NP-Gamma-2.2.2.1;NP-Gamma-2.2.2.1_OTU5
JACERO010000061.1:5969-7438 NP;NP-Gamma;NP-Gamma-2;NP-Gamma-2.1;NP-Gamma-2.1.2;NP-Gamma-2.1.2_OTU7
JACOTI010000043.1:3-1062 NT;NT-Alpha;NT-Alpha-Incertae_sedis;NT-Alpha-Incertae_sedis_OTU2
JACRND010000144.1:3396-4150 NP;NP-Gamma;NP-Gamma-2;NP-Gamma-2.2;NP-Gamma-2.2.5;NP-Gamma-2.2.5_OTU4
JACVSK010000124.1:241-1758 NS;NS-Alpha;NS-Alpha-3;NS-Alpha-3.1;NS-Alpha-3.1.1;NS-Alpha-3.1.1.3;NS-Alpha-3.1.1.3_OTU2
JACVSK010000910.1:357-1047 NS;NS-Alpha;NS-Alpha-3;NS-Alpha-3.1;NS-Alpha-3.1.1;NS-Alpha-3.1.1.3;NS-Alpha-3.1.1.3_OTU2
JACZSC010000001.1:36761-38230 NP;NP-Theta;NP-Theta-2;NP-Theta-2.2;NP-Theta-2.2.2;NP-Theta-2.2.2.1;NP-Theta-2.2.2.1_OTU7
JACZUQ010000011.1:20895-21815 NP;NP-Delta;NP-Delta-1;NP-Delta-1.1;NP-Delta-1.1.1;NP-Delta-1.1.1_OTU5
JACZVG010000018.1:3507-4976 NP;NP-Gamma;NP-Gamma-2;NP-Gamma-2.1;NP-Gamma-2.1.2;NP-Gamma-2.1.2_OTU1
JADFGC010000036.1:1-809 NP;NP-Theta;NP-Theta-2;NP-Theta-2.2;NP-Theta-2.2_OTU1
JADFMA010000065.1:1421-2889 NP;NP-Theta;NP-Theta-2;NP-Theta-2.2;NP-Theta-2.2_OTU1
JAEFDA010000053.1:17599-19068 NP;NP-Theta;NP-Theta-4;NP-Theta-4.2;NP-Theta-4.2_OTU5
JAEHKR010000128.1:1-1021 NP;NP-Theta;NP-Theta-2;NP-Theta-2.2;NP-Theta-2.2_OTU1
JAERSZ010000103.1:2730-4199 NP;NP-Gamma;NP-Gamma-2;NP-Gamma-2.1;NP-Gamma-2.1.3;NP-Gamma-2.1.3.1;NP-Gamma-2.1.3.1_OTU2
JAGWFS010000271.1:2-553 NT;NT-Alpha;NT-Alpha-1;NT-Alpha-1.1;NT-Alpha-1.1.2;NT-Alpha-1.1.2.2;NT-Alpha-1.1.2.2_OTU5
JAGWGD010000004.1:1-722 NT;NT-Alpha;NT-Alpha-1;NT-Alpha-1.1;NT-Alpha-1.1.1;NT-Alpha-1.1.1.1;NT-Alpha-1.1.1.1.2;NT-Alpha-1.1.1.1.2_OTU4
JAGXTE010000052.1:16836-18305 NP;NP-Gamma;NP-Gamma-2;NP-Gamma-2.2;NP-Gamma-2.2.5;NP-Gamma-2.2.5.1;NP-Gamma-2.2.5.1_OTU3
JAHCGZ010000002.1:3349-4818 NP;NP-Gamma;NP-Gamma-2;NP-Gamma-2.1;NP-Gamma-2.1.3;NP-Gamma-2.1.3.1;NP-Gamma-2.1.3.1_OTU3
JAHEXS010000031.1:6780-8249 NP;NP-Eta;NP-Eta-1;NP-Eta-1.2;NP-Eta-1.2.1;NP-Eta-1.2.1_OTU11
JAHEZV010000058.1:9120-9774 NS;NS-Alpha;NS-Alpha-3;NS-Alpha-3.2;NS-Alpha-3.2.3;NS-Alpha-3.2.3_OTU6
JAHEZV010000070.1:1-973 NS;NS-Alpha;NS-Alpha-3;NS-Alpha-3.2;NS-Alpha-3.2.3;NS-Alpha-3.2.3_OTU6
JAHFUM010000017.1:2750-4219 NP;NP-Gamma;NP-Gamma-2;NP-Gamma-2.2;NP-Gamma-2.2.5;NP-Gamma-2.2.5_OTU4
JAHFUX010000005.1:52545-54014 NP;NP-Gamma;NP-Gamma-2;NP-Gamma-2.2;NP-Gamma-2.2.5;NP-Gamma-2.2.5_OTU4
JAHRAP010000099.1:4925-5336 NP;NP-Epsilon;NP-Epsilon-1;NP-Epsilon-1_OTU4
JAHWYJ010000001.1:15481-16949 NS;NS-Delta;NS-Delta-1;NS-Delta-1.2;NS-Delta-1.2.1;NS-Delta-1.2.1_OTU6
JAIBII010000061.1:2292-3760 NS;NS-Delta;NS-Delta-1;NS-Delta-1.2;NS-Delta-1.2.1;NS-Delta-1.2.1_OTU6
JAIBIM010000127.1:3088-4008 NS;NS-Delta;NS-Delta-1;NS-Delta-1.2;NS-Delta-1.2.1;NS-Delta-1.2.1_OTU6
JAIBIP010000050.1:2939-3697 NS;NS-Delta;NS-Delta-1;NS-Delta-1.2;NS-Delta-1.2.1;NS-Delta-1.2.1_OTU6
JAIBIQ010000047.1:2-477 NS;NS-Delta;NS-Delta-1;NS-Delta-1.2;NS-Delta-1.2.1;NS-Delta-1.2.1_OTU6
JAICFG010000053.1:7124-8590 NS;NS-Delta;NS-Delta-1;NS-Delta-1.1;NS-Delta-1.1.2;NS-Delta-1.1.2.1;NS-Delta-1.1.2.1_OTU13
JAICFH010000019.1:17137-17887 NS;NS-Delta;NS-Delta-1;NS-Delta-1.1;NS-Delta-1.1.2;NS-Delta-1.1.2.1;NS-Delta-1.1.2.1_OTU13
JAICFI010000073.1:2191-3657 NS;NS-Delta;NS-Delta-1;NS-Delta-1.1;NS-Delta-1.1.2;NS-Delta-1.1.2.1;NS-Delta-1.1.2.1_OTU13
JAICFJ010000012.1:8833-10081 NS;NS-Delta;NS-Delta-1;NS-Delta-1.1;NS-Delta-1.1.2;NS-Delta-1.1.2.1;NS-Delta-1.1.2.1_OTU13
JAICFK010000066.1:24440-25002 NS;NS-Delta;NS-Delta-1;NS-Delta-1.1;NS-Delta-1.1.2;NS-Delta-1.1.2.1;NS-Delta-1.1.2.1_OTU13
JAICFK010000126.1:1-751 NS;NS-Delta;NS-Delta-1;NS-Delta-1.1;NS-Delta-1.1.2;NS-Delta-1.1.2.1;NS-Delta-1.1.2.1_OTU13
JAICFL010000014.1:2-759 NS;NS-Delta;NS-Delta-1;NS-Delta-1.1;NS-Delta-1.1.2;NS-Delta-1.1.2.1;NS-Delta-1.1.2.1_OTU13
JAICFN010000005.1:3017-3761 NS;NS-Delta;NS-Delta-1;NS-Delta-1.1;NS-Delta-1.1.2;NS-Delta-1.1.2.1;NS-Delta-1.1.2.1_OTU13
JAICFO010000088.1:2-964 NS;NS-Delta;NS-Delta-1;NS-Delta-1.1;NS-Delta-1.1.2;NS-Delta-1.1.2.1;NS-Delta-1.1.2.1_OTU13
JAICFP010000011.1:2260-3726 NS;NS-Delta;NS-Delta-1;NS-Delta-1.1;NS-Delta-1.1.2;NS-Delta-1.1.2.1;NS-Delta-1.1.2.1_OTU13
JAICFQ010000068.1:2288-3754 NS;NS-Delta;NS-Delta-1;NS-Delta-1.1;NS-Delta-1.1.2;NS-Delta-1.1.2.1;NS-Delta-1.1.2.1_OTU13
JAICFW010000022.1:16922-18388 NS;NS-Delta;NS-Delta-1;NS-Delta-1.1;NS-Delta-1.1.2;NS-Delta-1.1.2.1;NS-Delta-1.1.2.1_OTU13
JAICFX010000127.1:2790-3553 NS;NS-Delta;NS-Delta-1;NS-Delta-1.1;NS-Delta-1.1.2;NS-Delta-1.1.2.1;NS-Delta-1.1.2.1_OTU13
JAICFZ010000030.1:2766-4232 NS;NS-Delta;NS-Delta-1;NS-Delta-1.1;NS-Delta-1.1.2;NS-Delta-1.1.2.1;NS-Delta-1.1.2.1_OTU13
JAICHG010000077.1:7513-8416 NS;NS-Delta;NS-Delta-1;NS-Delta-1.1;NS-Delta-1.1.2;NS-Delta-1.1.2.1;NS-Delta-1.1.2.1_OTU13
JAICHK010000002.1:1-911 NS;NS-Delta;NS-Delta-1;NS-Delta-1.1;NS-Delta-1.1.2;NS-Delta-1.1.2.1;NS-Delta-1.1.2.1_OTU13
JAICHL010000104.1:2-521 NS;NS-Delta;NS-Delta-1;NS-Delta-1.1;NS-Delta-1.1.2;NS-Delta-1.1.2.1;NS-Delta-1.1.2.1_OTU13
JAICMV010000150.1:4047-4804 NS;NS-Delta;NS-Delta-1;NS-Delta-1.1;NS-Delta-1.1.2;NS-Delta-1.1.2.1;NS-Delta-1.1.2.1_OTU13
JAICNM010000008.1:8271-9035 NS;NS-Delta;NS-Delta-1;NS-Delta-1.1;NS-Delta-1.1.2;NS-Delta-1.1.2.1;NS-Delta-1.1.2.1_OTU13
JAICNX010000169.1:3394-4187 NS;NS-Delta;NS-Delta-1;NS-Delta-1.1;NS-Delta-1.1.2;NS-Delta-1.1.2.1;NS-Delta-1.1.2.1_OTU13
JAICOT010000159.1:1-464 NS;NS-Epsilon;NS-Epsilon-2;NS-Epsilon-2.2;NS-Epsilon-2.2_OTU5
JAICOU010000007.1:3-929 NP;NP-Gamma;NP-Gamma-2;NP-Gamma-2.2;NP-Gamma-2.2.5;NP-Gamma-2.2.5_OTU4
JAICOU010000008.1:37906-38453 NP;NP-Gamma;NP-Gamma-2;NP-Gamma-2.2;NP-Gamma-2.2.5;NP-Gamma-2.2.5_OTU4
JAICOZ010000057.1:3-766 NS;NS-Delta;NS-Delta-1;NS-Delta-1.1;NS-Delta-1.1.2;NS-Delta-1.1.2.1;NS-Delta-1.1.2.1_OTU13
JAICPA010000101.1:3678-4442 NS;NS-Alpha;NS-Alpha-3;NS-Alpha-3.2;NS-Alpha-3.2.3;NS-Alpha-3.2.3.1;NS-Alpha-3.2.3.1.4;NS-Alpha-3.2.3.1.4.2;NS-Alpha-3.2.3.1.4.2_OTU3
JAICPD010000223.1:2-521 NS;NS-Epsilon;NS-Epsilon-2;NS-Epsilon-2.2;NS-Epsilon-2.2_OTU5
JAICQB010000111.1:3039-3957 NS;NS-Alpha;NS-Alpha-3;NS-Alpha-3.1;NS-Alpha-3.1.1;NS-Alpha-3.1.1.3;NS-Alpha-3.1.1.3_OTU2
JAILWA010000001.1:259176-260645 NP;NP-Gamma;NP-Gamma-2;NP-Gamma-2.1;NP-Gamma-2.1.3;NP-Gamma-2.1.3.2;NP-Gamma-2.1.3.2_OTU2
JAILWC010000001.1:414269-415738 NP;NP-Gamma;NP-Gamma-2;NP-Gamma-2.1;NP-Gamma-2.1.3;NP-Gamma-2.1.3.2;NP-Gamma-2.1.3.2.3;NP-Gamma-2.1.3.2.3.2;NP-Gamma-2.1.3.2.3.2_OTU2
JAILWM010000001.1:631337-632806 NP;NP-Gamma;NP-Gamma-2;NP-Gamma-2.1;NP-Gamma-2.1_OTU2
JAILWV010000011.1:25474-26943 NP;NP-Gamma;NP-Gamma-2;NP-Gamma-2.2;NP-Gamma-2.2.5;NP-Gamma-2.2.5_OTU11
JAIOOR010000005.1:94116-95585 NP;NP-Gamma;NP-Gamma-2;NP-Gamma-2.2;NP-Gamma-2.2.5;NP-Gamma-2.2.5.Incertae_sedis.1;NP-Gamma-2.2.5.Incertae_sedis.1_OTU1
JAJETX010000001.1:117833-119302 NP;NP-Gamma;NP-Gamma-2;NP-Gamma-2.1;NP-Gamma-2.1.3;NP-Gamma-2.1.3.1;NP-Gamma-2.1.3.1_OTU2
JAJETX010000057.1:4-568 NP;NP-Gamma;NP-Gamma-2;NP-Gamma-2.1;NP-Gamma-2.1.3;NP-Gamma-2.1.3.1;NP-Gamma-2.1.3.1_OTU2
JAJETY010000004.1:54734-56202 NP;NP-Gamma;NP-Gamma-2;NP-Gamma-2.1;NP-Gamma-2.1.3;NP-Gamma-2.1.3.2;NP-Gamma-2.1.3.2.1;NP-Gamma-2.1.3.2.1_OTU3
JAJPIN010000202.1:15965-16507 NS;NS-Delta;NS-Delta-1;NS-Delta-1_OTU9
JAJRWR010000021.1:5-773 NP;NP-Gamma;NP-Gamma-2;NP-Gamma-2.1;NP-Gamma-2.1.3;NP-Gamma-2.1.3.2;NP-Gamma-2.1.3.2_OTU2
JAJUFP010000001.1:202972-204440 NS;NS-Alpha;NS-Alpha-3;NS-Alpha-3.2;NS-Alpha-3.2.1;NS-Alpha-3.2.1.2;NS-Alpha-3.2.1.2_OTU3
JAKEIK010000099.1:8587-9520 NS;NS-Delta;NS-Delta-2;NS-Delta-2.1;NS-Delta-2.1_OTU2
JALJFE010000008.1:37670-39139 NP;NP-Gamma;NP-Gamma-2;NP-Gamma-2.1;NP-Gamma-2.1.3;NP-Gamma-2.1.3.1;NP-Gamma-2.1.3.1_OTU3
JAOHJC010000001.1:8922-10391 NP;NP-Gamma;NP-Gamma-2;NP-Gamma-2.1;NP-Gamma-2.1.3;NP-Gamma-2.1.3.1;NP-Gamma-2.1.3.1_OTU3
JAOJYB010000002.1:24991-26460 NP;NP-Epsilon;NP-Epsilon-2;NP-Epsilon-2.2;NP-Epsilon-2.2_OTU4
JAOLYM010000001.1:9464-10933 NP;NP-Epsilon;NP-Epsilon-2;NP-Epsilon-2.2;NP-Epsilon-2.2_OTU7
JAOLZN010000005.1:33089-34558 NP;NP-Gamma;NP-Gamma-2;NP-Gamma-2.1;NP-Gamma-2.1.3;NP-Gamma-2.1.3.1;NP-Gamma-2.1.3.1_OTU3
JAOMAI010000018.1:12759-14228 NP;NP-Epsilon;NP-Epsilon-2;NP-Epsilon-2.2;NP-Epsilon-2.2_OTU7
JAOMCQ010000005.1:3347-4816 NP;NP-Epsilon;NP-Epsilon-2;NP-Epsilon-2.2;NP-Epsilon-2.2_OTU7
JAOMDA010000006.1:16420-17888 NP;NP-Epsilon;NP-Epsilon-2;NP-Epsilon-2.Incertae_sedis;NP-Epsilon-2.Incertae_sedis_OTU2
JAOMDU010000011.1:30291-31760 NP;NP-Gamma;NP-Gamma-2;NP-Gamma-2.1;NP-Gamma-2.1.3;NP-Gamma-2.1.3.1;NP-Gamma-2.1.3.1_OTU2
JAOMSN010000006.1:43206-44675 NP;NP-Gamma;NP-Gamma-2;NP-Gamma-2.1;NP-Gamma-2.1.3;NP-Gamma-2.1.3.1;NP-Gamma-2.1.3.1_OTU3
JAOMZK010000004.1:32243-33712 NP;NP-Epsilon;NP-Epsilon-2;NP-Epsilon-2.2;NP-Epsilon-2.2_OTU7
JAONHZ010000006.1:1276-2745 NP;NP-Gamma;NP-Gamma-2;NP-Gamma-2.1;NP-Gamma-2.1.3;NP-Gamma-2.1.3.1;NP-Gamma-2.1.3.1_OTU3
JAONKT010000033.1:270-1739 NP;NP-Gamma;NP-Gamma-2;NP-Gamma-2.1;NP-Gamma-2.1.3;NP-Gamma-2.1.3.1;NP-Gamma-2.1.3.1_OTU3
JAONRX010000001.1:53509-54978 NP;NP-Gamma;NP-Gamma-2;NP-Gamma-2.1;NP-Gamma-2.1.3;NP-Gamma-2.1.3.1;NP-Gamma-2.1.3.1_OTU3
JAOTWS010000001.1:271469-272938 NP;NP-Gamma;NP-Gamma-2;NP-Gamma-2.1;NP-Gamma-2.1.3;NP-Gamma-2.1.3.2;NP-Gamma-2.1.3.2.3;NP-Gamma-2.1.3.2.3.2;NP-Gamma-2.1.3.2.3.2_OTU2
JAOTXF010000011.1:1-1321 NP;NP-Gamma;NP-Gamma-2;NP-Gamma-2.1;NP-Gamma-2.1.3;NP-Gamma-2.1.3.2;NP-Gamma-2.1.3.2.3;NP-Gamma-2.1.3.2.3.2;NP-Gamma-2.1.3.2.3.2_OTU2
JAOTZU010000115.1:3946-4629 NP;NP-Gamma;NP-Gamma-2;NP-Gamma-2.1;NP-Gamma-2.1.3;NP-Gamma-2.1.3.2;NP-Gamma-2.1.3.2.3;NP-Gamma-2.1.3.2.3.1;NP-Gamma-2.1.3.2.3.1_OTU3
JAPFBP010000004.1:45375-46844 NP;NP-Gamma;NP-Gamma-2;NP-Gamma-2.1;NP-Gamma-2.1.3;NP-Gamma-2.1.3.1;NP-Gamma-2.1.3.1_OTU7
JAPFQF010000005.1:11011-12480 NP;NP-Gamma;NP-Gamma-2;NP-Gamma-2.1;NP-Gamma-2.1.3;NP-Gamma-2.1.3.1;NP-Gamma-2.1.3.1_OTU7
JAPFQG010000029.1:104371-105840 NP;NP-Gamma;NP-Gamma-2;NP-Gamma-2.1;NP-Gamma-2.1.3;NP-Gamma-2.1.3.1;NP-Gamma-2.1.3.1_OTU7
JAPNRK010000027.1:3871-4361 NP;NP-Epsilon;NP-Epsilon-2;NP-Epsilon-2.2;NP-Epsilon-2.2_OTU7
JAPOVD010000001.1:25310-26777 NP;NP-Epsilon;NP-Epsilon-1
JAPOXX010000009.1:114543-116010 NP;NP-Epsilon;NP-Epsilon-1
JAPPQM010000041.1:12702-14171 NP;NP-Theta;NP-Theta-4;NP-Theta-4.1;NP-Theta-4.1.Incertae_sedis;NP-Theta-4.1.Incertae_sedis_OTU2
JAQBXM010000002.1:41012-42481 NP;NP-Epsilon;NP-Epsilon-2;NP-Epsilon-2.2;NP-Epsilon-2.2_OTU7
JAQBXO010000013.1:2-576 NP;NP-Gamma;NP-Gamma-2;NP-Gamma-2.1;NP-Gamma-2.1.3;NP-Gamma-2.1.3.1;NP-Gamma-2.1.3.1_OTU3
JAQCDU010000001.1:124479-125948 NP;NP-Gamma;NP-Gamma-2;NP-Gamma-2.1;NP-Gamma-2.1.3;NP-Gamma-2.1.3.1;NP-Gamma-2.1.3.1_OTU3
JAQCFP010000006.1:70500-71010 NP;NP-Epsilon;NP-Epsilon-2;NP-Epsilon-2.2;NP-Epsilon-2.2_OTU7
JAQCHK010000001.1:1-1300 NP;NP-Gamma;NP-Gamma-2;NP-Gamma-2.1;NP-Gamma-2.1.3;NP-Gamma-2.1.3.1;NP-Gamma-2.1.3.1_OTU3
JARBAW010000105.1:7475-8941 NS;NS-Delta;NS-Delta-1;NS-Delta-1.1;NS-Delta-1.1.2;NS-Delta-1.1.2.1;NS-Delta-1.1.2.1_OTU12
JARPSM010000114.1:3692-5161 NP;NP-Gamma;NP-Gamma-2;NP-Gamma-2.1;NP-Gamma-2.1.3;NP-Gamma-2.1.3.1;NP-Gamma-2.1.3.1_OTU6
JH165283.1:13406-14875 NP;NP-Gamma;NP-Gamma-2;NP-Gamma-2.1;NP-Gamma-2.1.3;NP-Gamma-2.1.3.1;NP-Gamma-2.1.3.1_OTU1
JOKN01000012.1:3411-4880 NP;NP-Gamma;NP-Gamma-2;NP-Gamma-2.1;NP-Gamma-2.1.3;NP-Gamma-2.1.3.2;NP-Gamma-2.1.3.2.1;NP-Gamma-2.1.3.2.1_OTU3
LDXL01000006.1:3443-4912 NP;NP-Delta;NP-Delta-2;NP-Delta-2.1;NP-Delta-2.1.2;NP-Delta-2.1.2_OTU5
LFEW01000007.1:1-893 NP;NP-Gamma;NP-Gamma-2;NP-Gamma-2.1;NP-Gamma-2.1.3;NP-Gamma-2.1.3.1;NP-Gamma-2.1.3.1_OTU3
LFEZ01000019.1:51337-51849 NP;NP-Epsilon;NP-Epsilon-2;NP-Epsilon-2.2;NP-Epsilon-2.2_OTU7
LFLC01000014.1:6883-8352 NP;NP-Gamma;NP-Gamma-2;NP-Gamma-2.1;NP-Gamma-2.1.3;NP-Gamma-2.1.3.2;NP-Gamma-2.1.3.2.2;NP-Gamma-2.1.3.2.2.2;NP-Gamma-2.1.3.2.2.2_OTU12
LIAL01000036.1:1660-3129 NP;NP-Gamma;NP-Gamma-2;NP-Gamma-2.1;NP-Gamma-2.1.3;NP-Gamma-2.1.3.1;NP-Gamma-2.1.3.1_OTU1
LN890280.1:1347782-1349250 NT;NT-Alpha;NT-Alpha-1;NT-Alpha-1.1;NT-Alpha-1.1.1;NT-Alpha-1.1.1.1;NT-Alpha-1.1.1.1.3;NT-Alpha-1.1.1.1.3.2;NT-Alpha-1.1.1.1.3.2.Incertae_sedis;NT-Alpha-1.1.1.1.3.2.Incertae_sedis_OTU1
LR216287.1:3918-5385 NS;NS-Zeta;NS-Zeta-2;NS-Zeta-2_OTU1
LT981265.1:1002314-1003780 NC;NC-Alpha
LUOZ01000014.1:6491-7959 NP;NP-Epsilon;NP-Epsilon-2;NP-Epsilon-2.1;NP-Epsilon-2.1_OTU2
MNFA01000040.1:1400-2867 NS;NS-Alpha;NS-Alpha-3;NS-Alpha-3.2;NS-Alpha-3.2.3;NS-Alpha-3.2.3.1;NS-Alpha-3.2.3.1.5
NSIR01000001.1:228456-229610 NP;NP-Gamma;NP-Gamma-2;NP-Gamma-2.2;NP-Gamma-2.2.5;NP-Gamma-2.2.5_OTU4
NSIS01000012.1:110486-111539 NP;NP-Gamma;NP-Gamma-2;NP-Gamma-2.1;NP-Gamma-2.1.3;NP-Gamma-2.1.3.1;NP-Gamma-2.1.3.1_OTU2
NVWC01000001.1:182917-184386 NP;NP-Gamma;NP-Gamma-2;NP-Gamma-2.1;NP-Gamma-2.1.3;NP-Gamma-2.1.3.2;NP-Gamma-2.1.3.2.2;NP-Gamma-2.1.3.2.2.2;NP-Gamma-2.1.3.2.2.2_OTU12
NZ_AHJG01000224.1:3276-4745 NP;NP-Gamma;NP-Gamma-2;NP-Gamma-2.2;NP-Gamma-2.2.5;NP-Gamma-2.2.5.1;NP-Gamma-2.2.5.1_OTU7
NZ_AJVI01000001.1:38165-39634 NP;NP-Gamma;NP-Gamma-2;NP-Gamma-2.1;NP-Gamma-2.1.3;NP-Gamma-2.1.3.2;NP-Gamma-2.1.3.2.1;NP-Gamma-2.1.3.2.1_OTU3
NZ_AVSQ01000019.1:27402-28871 NP;NP-Eta;NP-Eta-1;NP-Eta-1.2;NP-Eta-1.2.1;NP-Eta-1.2.1_OTU15
NZ_BGKI01000007.1:193646-195115 NP;NP-Gamma;NP-Gamma-2;NP-Gamma-2.1;NP-Gamma-2.1.3;NP-Gamma-2.1.3.2;NP-Gamma-2.1.3.2.3
NZ_CBTY010000008.1:401526-402995 NP;NP-Eta;NP-Eta-1;NP-Eta-1.2;NP-Eta-1.2.2;NP-Eta-1.2.2.2;NP-Eta-1.2.2.2_OTU2
NZ_FUYK01000013.1:14919-16387 NT;NT-Alpha;NT-Alpha-1;NT-Alpha-1.1;NT-Alpha-1.1.1;NT-Alpha-1.1.1.1;NT-Alpha-1.1.1.1.3;NT-Alpha-1.1.1.1.3.3;NT-Alpha-1.1.1.1.3.3_OTU3
NZ_JAOLVA010000027.1:3623-5092 NP;NP-Gamma;NP-Gamma-2;NP-Gamma-2.1;NP-Gamma-2.1.3;NP-Gamma-2.1.3.1;NP-Gamma-2.1.3.1_OTU2
NZ_JAPPVQ010000014.1:435624-437093 NP;NP-Eta;NP-Eta-1;NP-Eta-1.2;NP-Eta-1.2.2;NP-Eta-1.2.2.2;NP-Eta-1.2.2.2_OTU4
NZ_LQMW01000026.1:5810-7279 NP;NP-Gamma;NP-Gamma-2;NP-Gamma-2.1;NP-Gamma-2.1.3;NP-Gamma-2.1.3.1;NP-Gamma-2.1.3.1_OTU2
NZ_MU078694.1:83176-84645 NP;NP-Gamma;NP-Gamma-2;NP-Gamma-2.1;NP-Gamma-2.1.3;NP-Gamma-2.1.3.2;NP-Gamma-2.1.3.2_OTU9
NZ_MU078707.1:3-834 NP;NP-Theta;NP-Theta-Incertae_sedis;NP-Theta-Incertae_sedis_OTU1
NZ_QURE01000023.1:17953-19419 NS;NS-Gamma;NS-Gamma-2;NS-Gamma-2.3;NS-Gamma-2.3.2;NS-Gamma-2.3.2.1;NS-Gamma-2.3.2.1_OTU2
NZ_RCMB01000017.1:17933-19402 NT;NT-Alpha;NT-Alpha-1;NT-Alpha-1.1;NT-Alpha-1.1.2;NT-Alpha-1.1.2.2;NT-Alpha-1.1.2.2_OTU5
NZ_RCMC01000220.1:10434-11902 NT;NT-Alpha;NT-Alpha-1;NT-Alpha-1.1;NT-Alpha-1.1.1;NT-Alpha-1.1.1.1;NT-Alpha-1.1.1.1.3;NT-Alpha-1.1.1.1.3.2;NT-Alpha-1.1.1.1.3.2.Incertae_sedis;NT-Alpha-1.1.1.1.3.2.Incertae_sedis_OTU1
PAQJ01000007.1:7-421 NP;NP-Alpha;NP-Alpha-2;NP-Alpha-2.2;NP-Alpha-2.2.2;NP-Alpha-2.2.2.1;NP-Alpha-2.2.2.1.2;NP-Alpha-2.2.2.1.2.2;NP-Alpha-2.2.2.1.2.2_OTU3
PBZV01000028.1:57948-58463 NP;NP-Gamma;NP-Gamma-2;NP-Gamma-2.1;NP-Gamma-2.1.3;NP-Gamma-2.1.3.2;NP-Gamma-2.1.3.2.2;NP-Gamma-2.1.3.2.2.1
PFTD01000139.1:3013-4482 NP;NP-Gamma;NP-Gamma-2;NP-Gamma-2.2;NP-Gamma-2.2.5;NP-Gamma-2.2.5.1;NP-Gamma-2.2.5.1_OTU3
QCWB01000030.1:11003-11931 NS;NS-Alpha;NS-Alpha-3;NS-Alpha-3.2;NS-Alpha-3.2.1;NS-Alpha-3.2.1.2;NS-Alpha-3.2.1.2_OTU2
QCWC01000094.1:1-748 NS;NS-Zeta;NS-Zeta-2;NS-Zeta-2_OTU4
QCWD01000097.1:6579-7935 NS;NS-Incertae_sedis-1;NS-Incertae_sedis-1_OTU2
QHBN01000145.1:18501-19967 NS;NS-Gamma;NS-Gamma-2;NS-Gamma-2.3;NS-Gamma-2.3.2;NS-Gamma-2.3.2_OTU2
QQVN01000005.1:16296-17765 NP;NP-Theta;NP-Theta-Incertae_sedis;NP-Theta-Incertae_sedis_OTU1
QQVT01000001.1:601449-602918 NP;NP-Theta;NP-Theta-Incertae_sedis;NP-Theta-Incertae_sedis_OTU1
QYQE01000046.1:29725-31193 NT;NT-Alpha;NT-Alpha-Incertae_sedis;NT-Alpha-Incertae_sedis_OTU2
RHDB01000005.1:25065-26534 NP;NP-Eta;NP-Eta-1;NP-Eta-1.1;NP-Eta-1.1.2;NP-Eta-1.1.2_OTU8
RHDH01000031.1:4183-5652 NP;NP-Eta;NP-Eta-1;NP-Eta-1.1;NP-Eta-1.1.2;NP-Eta-1.1.2_OTU8
RHEZ01000118.1:6971-8440 NP;NP-Theta;NP-Theta-4;NP-Theta-4.1;NP-Theta-4.1.Incertae_sedis;NP-Theta-4.1.Incertae_sedis_OTU2
RHFA01000180.1:16809-18278 NP;NP-Theta;NP-Theta-4;NP-Theta-4.1;NP-Theta-4.1.Incertae_sedis;NP-Theta-4.1.Incertae_sedis_OTU2
SHMJ01000004.1:162109-163578 NP;NP-Gamma;NP-Gamma-2;NP-Gamma-2.1;NP-Gamma-2.1.2;NP-Gamma-2.1.2_OTU1
SHMM01000028.1:3808-5275 NP;NP-Epsilon;NP-Epsilon-2;NP-Epsilon-2.2;NP-Epsilon-2.2_OTU7
VBPH01000092.1:4045-5513 NT;NT-Alpha;NT-Alpha-1;NT-Alpha-1.2;NT-Alpha-1.2.1;NT-Alpha-1.2.1_OTU4
VBPL01000041.1:65323-66060 NT;NT-Alpha;NT-Alpha-1;NT-Alpha-1.2;NT-Alpha-1.2.2
VBPM01000025.1:5364-5988 NS;NS-Alpha;NS-Alpha-3;NS-Alpha-3.2;NS-Alpha-3.2.3;NS-Alpha-3.2.3.1;NS-Alpha-3.2.3.1.6;NS-Alpha-3.2.3.1.6.2
VBPO01000046.1:3-528 NS;NS-Delta;NS-Delta-1;NS-Delta-1.2;NS-Delta-1.2.2;NS-Delta-1.2.2_OTU1
VBPX01000018.1:26842-28310 NS;NS-Delta;NS-Delta-1;NS-Delta-1.2;NS-Delta-1.2.2;NS-Delta-1.2.2_OTU1
VHBH01000001.1:90144-91613 NP;NP-Eta;NP-Eta-1;NP-Eta-1.1;NP-Eta-1.1.1;NP-Eta-1.1.1.2;NP-Eta-1.1.1.2_OTU1
WJXE01000020.1:3727-5193 NS;NS-Gamma;NS-Gamma-2;NS-Gamma-2.3;NS-Gamma-2.3.2;NS-Gamma-2.3.2_OTU2
WTHC01000047.1:3457-4924 NP;NP-Epsilon;NP-Epsilon-1;NP-Epsilon-1_OTU3
