# Supplementary material for: Environmental distribution, physiology and genomic adaptations of arctic ammonia-oxidizing archaea
Source: Front Microbiol. 2026 Mar 9;17:1722591. doi: 10.3389/fmicb.2026.1722591 (PMC13006922; doi:10.3389/fmicb.2026.1722591)
Supplement: Supplementary file 1 [file Data_Sheet_1.zip › Supplementary Material & 16S-amoA_db/Supplementary Table S4.xlsx]

## Sheet: Sheet1
Table S4: Relative abundance of most abundant Nitrososphaerales ASVs
	AMP10	AMP11	AMP12	AMP13	CHP1	CHP2	CHP3	CHP4	CHP5	TZP14	TZP15	ZKP6	ZKP7	ZKP8	ZKP9
ASV_1_Nitrososphaeraceae_UBA10452	3.22035	8.94246	3.32374	9.70502	4.3137	7.40101	7.28707	28.8347	70.8697	41.3954	1.37565	39.3536	22.135	7.00693	5.34492
ASV_3_UBA183_BOG-1369	0.428181	47.9782	2.19639	1.87839	14.8839	5.94696	74.2922	3.19772	1.08978	4.1097	20.9173	1.09273	40.5651	8.33456	1.60903
ASV_5_Nitrososphaeraceae_Nitrosocosmicus	49.284	17.5739	51.3606	8.02143	0.455518	3.86003	0	4.12774	0.397955	3.6217	1.32735	4.92758	0	18.7786	5.33876
ASV_7_UBA183_BOG-1369	3.3211	8.16485	2.8728	24.2939	2.59865	14.2738	0.230406	0.713436	7.15707	1.60516	0.404286	2.82975	2.88854	8.55583	69.8786
ASV_8_UBA183_BOG-1369	1.61917	0	1.39947	0.480033	5.15888	40.6559	1.07783	2.23374	0.523464	1.05263	18.2376	2.65966	0	8.08379	0.752111
ASV_9_Nitrososphaeraceae_Nitrosocosmicus	0	0	0.493702	4.82816	46.3449	2.78257	5.77967	2.18702	2.87446	0	6.02494	0	4.4898	2.69951	4.5065
ASV_10_UBA183_BOG-1369	0.680052	1.47745	2.53849	1.3914	7.43373	5.2827	0.804468	7.66095	1.36529	3.10546	27.4682	4.70079	2.88854	11.4324	0.82609
ASV_12_UBA183_BOG-1369	0.44977	0	1.70658	1.30096	7.17304	5.87374	0.699028	4.20843	2.48569	1.81488	16.15	2.70089	2.41758	6.91842	1.04802
ASV_18_Nitrososphaeraceae_UBA10452	3.3247	4.51011	1.71435	22.3529	0.806761	0.742717	1.22623	3.09156	1.99284	0.758217	0.361353	1.82465	2.82575	1.87343	3.42149
ASV_21_Nitrososphaeraceae_	1.46445	0	1.2362	2.00362	0	2.42691	0	0	0	30.9458	0	2.93799	0	0	0
ASV_26_Nitrososphaeraceae_Nitrosocosmicus	0.194301	3.11042	0.765822	0	0.340267	0.543962	1.77686	10.6209	1.83059	0.233918	0.52593	2.86583	10.3297	3.48134	0
ASV_31_Nitrososphaeraceae_Nitrosocosmicus	0	0	21.0465	1.91318	0.0932989	0	0	1.51181	0.0857134	0.568663	0.642207	0	0	4.33692	2.43511
ASV_33_Nitrososphaeraceae_	17.5518	0	0	0	0	1.64235	0	0	0	0.701754	0	1.34014	0	3.14206	1.07885
ASV_36_Nitrososphaeraceae_	3.93638	0	1.62494	13.3783	0.521376	0.768869	0	0	0.508158	0.358943	0	1.1185	0	1.43089	1.44257
ASV_38_UBA183_BOG-1369	0	5.67652	0	0.619174	6.69832	0.486427	4.2215	0	0.299997	0	0.264754	0	2.79435	0	0.634979
ASV_42_UBA183_BOG-1369	0.464162	0	0.470378	0	0.367708	1.18207	0	3.95787	0.930603	1.41561	0.359564	7.12334	0	1.22437	0
ASV_58_UBA183_BOG-1369	0.0647668	0	0.567563	0.111312	0.0411613	0.235368	0	4.6246	0.477546	0.633192	0.822883	0.896861	1.19309	1.81443	0
ASV_61_Nitrososphaeraceae_UBA10452	0.338227	0	0	0	0	0.627648	0	0.365211	0.18061	0.383142	0	9.28818	0	0	0
ASV_65_UBA183_	0.183506	0	0.392629	0	0	0.549192	0.0312415	3.96637	0.422445	0.153257	0.415019	1.80919	1.75824	1.46039	0
ASV_86_Nitrososphaeraceae_Nitrosocosmicus	0.151123	0	0.264345	0.180882	0.0466495	0.413202	0	1.60099	0.471424	1.37124	0.189621	0.603062	1.28728	0	0
ASV_88_Nitrososphaeraceae_UBA10452	4.03713	0	0	0	0	0.470736	0	0	0	0.229885	0	0.391732	0	0.855583	0.295913
ASV_90_UBA183_BOG-1369	0	1.78849	0	0	0.203062	0.292902	1.86668	0	0	0	0.194988	0	1.78964	0	0
ASV_97_Nitrososphaeraceae_UBA10452	2.9253	0	1.53553	1.05746	0.00823226	0	0	0	0.0551015	0.310546	0	0	0	0	0.154121
ASV_104_Nitrososphaeraceae_	0	0	0.334318	0	0	0	0	3.57992	0.110203	0	0.180677	0	0	1.16536	0
ASV_117_CADDZS01_CADDZS01	0	0	0	0	0	0	0	1.97894	2.34181	0	0	0	0	0	0
ASV_120_Nitrososphaeraceae_Nitrosocosmicus	2.48273	0	0	0	0	0.271981	0	0	0	0.173422	0	0.345343	0	0.826081	0.184945
ASV_138_UBA183_BOG-1369	0.115141	0	0	0	0	0.25629	0	0.208086	0.137754	0.116959	0	2.73697	0.565149	0	0
ASV_144_CADDZS01_CADDZS01	0.0575705	0	0.12051	0	0.0356731	0.240598	0.0351466	0.704943	0.198978	1.464	0.381031	0.175249	0	0.472046	0
ASV_145_UBA183_BOG-1369	0	0	0.147722	0	0	0	0	2.05113	0.376527	0	0.100177	0	0	0.870335	0
