# Supplementary material for: Environmental distribution, physiology and genomic adaptations of arctic ammonia-oxidizing archaea
Source: Front Microbiol. 2026 Mar 9;17:1722591. doi: 10.3389/fmicb.2026.1722591 (PMC13006922; doi:10.3389/fmicb.2026.1722591)
Supplement: Supplementary file 1 [file Data_Sheet_1.zip › Supplementary Material & 16S-amoA_db/Supplementary Table S6 - N.arcticus_exclusive_orthogroups_annotated_corrected.xlsx]

## Sheet: N.arc exclusive OG
Table S6: Orthogroups found only in N. arcticus
Orthogroup	Strain	MaGe locus tag	arCOG	COG category	predicted gene name	arCOGs annotation	%identity	E-value	Score
OG0002699	N.arcticus	NARC_v2_0162	arCOG01278	I	PaaJ	Acetyl-CoA, acetyltransferase	50.413	2.39e-138	401
OG0002699	N.arcticus	NARC_v2_0259	arCOG02053	T	UspA	Nucleotide-binding protein, UspA family	33.117	6.95e-26	99.8
OG0002699	N.arcticus	NARC_v2_2727	-	-	-	-	-	-	-
OG0002700	N.arcticus	NARC_v2_1296	arCOG02708	E	GloA	Lactoylglutathione lyase or related	49.635	1.39e-44	147
OG0002700	N.arcticus	NARC_v2_1025	-	-	-	-	-	-	-
OG0002700	N.arcticus	NARC_v2_0391	-	-	-	-	-	-	-
OG0002701	N.arcticus	NARC_v2_2392	-	-	-	-	-	-	-
OG0002701	N.arcticus	NARC_v2_0406	-	-	-	-	-	-	-
OG0002701	N.arcticus	NARC_v2_2648	-	-	-	-	-	-	-
OG0003992	N.arcticus	NARC_v2_2576	-	-	-	-	-	-	-
OG0003992	N.arcticus	NARC_v2_1020	-	-	-	-	-	-	-
OG0003993	N.arcticus	NARC_v2_1265	arCOG01803	P	TauA	ABC-type nitrate/sulfonate/bicarbonate transport system	25	1.2e-12	71.6
OG0003993	N.arcticus	NARC_v2_1274	arCOG01803	P	TauA	ABC-type nitrate/sulfonate/bicarbonate transport system	27.368	1.75e-14	77
OG0003994	N.arcticus	NARC_v2_1298	-	-	-	-	-	-	-
OG0003994	N.arcticus	NARC_v2_CDS3156	arCOG02560	R	-	Secreted protein with beta-propeller	28.902	3.17e-10	64.3
OG0003996	N.arcticus	NARC_v2_1419	arCOG01953	P	KefB	Potassium-efflux system protein	61.644	1.84e-19	86.3
OG0003996	N.arcticus	NARC_v2_2325	arCOG01953	P	KefB	Potassium-efflux system protein	72.549	1.61e-46	157
OG0003998	N.arcticus	NARC_v2_2567	arCOG06513	R	-	Predicted ester cyclase	28	3.18e-07	50.8
OG0003998	N.arcticus	NARC_v2_2604	-	-	-	-	-	-	-

## Sheet: Genes not assigned to OGs
Table S7: N.arcticus genes >100aa not assigned to orthogroups
MaGe locus tag	arCOG	COG category	predicted gene name	arCOGs annotation	%identity	E-value	Score
NARC_v2_0147	arCOG02796	G	-	Glucose/sorbosone dehydrogenase COG02133 pfam07995	49.011	3.83e-141	420
NARC_v2_0169	arCOG03128	S	-	Pentapeptide repeats containing protein	26.205	1.21e-28	123
NARC_v2_0861	arCOG07560	V	-	Predicted multidomain toxin, contains	33.984	9.6e-26	112
NARC_v2_1132	arCOG03644	T	-	CHASE domain, extracellular domain	29.126	1.49e-05	47
NARC_v2_1156	arCOG04555	S	-	Uncharacterized membrane protein related	36.697	1.4e-16	77.4
NARC_v2_1183	arCOG02391	T	CheY	Rec domain COG00784 pfam00072	38.462	6.58e-12	63.5
NARC_v2_1345	arCOG07580	S	-	Uncharacterized membrane protein -	40.206	5.18e-43	151
NARC_v2_1356	arCOG02021	P	PspE	Rhodanese-related sulfurtransferase COG00607 pfam00581	46.575	1.1e-15	75.9
NARC_v2_1439	arCOG03188	S	-	Uncharacterized membrane protein SC.00026	21.106	2.25e-11	71.6
NARC_v2_1509	arCOG04134	E	AroA	5-enolpyruvylshikimate-3-phosphate synthase COG00128 pfam00275	48.235	2.96e-18	82
NARC_v2_1550	arCOG04233	P	FepB	ABC-type Fe3+-hydroxamate transport system,	41.732	2.47e-32	119
NARC_v2_1851	arCOG01546	C	NuoH	NADH dehydrogenase subunit H	56.303	2.82e-40	142
NARC_v2_1934	arCOG05223	V	-	Type IV restriction	46.753	0	579
NARC_v2_1957	arCOG03169	R	-	AAA+ superfamily ATPase COG01672	24.727	3.31e-20	95.9
NARC_v2_2591	arCOG03567	T	-	MEDS sensory domain, inactived	45.37	1.5e-66	207
NARC_v2_2655	arCOG14953	S	-	Uncharacterized protein - -	35.593	2.33e-21	97.8
NARC_v2_2837	arCOG00911	F	PyrB	Aspartate carbamoyltransferase, catalytic chain	69.412	3.18e-35	126
NARC_v2_2873	arCOG00666	M	GCD1	N-acetylglucosamine-1-phosphate uridyltransferase COG01208 pfam00483,pfam00132,pfam00132	35.784	2.81e-31	119
NARC_v2_3014	arCOG13244	S	-	Uncharacterized protein - -	59.524	0.000884	45.4
NARC_v2_3026	arCOG08754	S	-	Uncharacterized protein - -	47.541	5.14e-13	66.6
NARC_v2_0042	-	-	-		26.378	4.74e-16	78.6
NARC_v2_0045	-	-	-		29.808	4.02e-17	76.3
NARC_v2_0165	-	-	-		-	-	-
NARC_v2_0186	-	-	-		-	-	-
NARC_v2_0201	-	-	-		28.125	3.95e-31	132
NARC_v2_0210	-	-	-		-	-	-
NARC_v2_0213	-	-	-		-	-	-
NARC_v2_0401	-	-	-		-	-	-
NARC_v2_0855	-	-	-		-	-	-
NARC_v2_0865	-	-	-		-	-	-
NARC_v2_0866	-	-	-		-	-	-
NARC_v2_0867	-	-	-		48.235	5.13e-101	304
NARC_v2_0885	-	-	-		-	-	-
NARC_v2_1011	-	-	-		-	-	-
NARC_v2_1021	-	-	-		-	-	-
NARC_v2_1129	-	-	-		-	-	-
NARC_v2_1139	-	-	-		-	-	-
NARC_v2_1147	-	-	-		-	-	-
NARC_v2_1212	-	-	-		-	-	-
NARC_v2_1316	-	-	-		-	-	-
NARC_v2_1323	-	-	-		-	-	-
NARC_v2_1324	-	-	-		-	-	-
NARC_v2_1349	-	-	-		-	-	-
NARC_v2_1355	-	-	-		-	-	-
NARC_v2_1881	-	-	-		-	-	-
NARC_v2_1887	-	-	-		-	-	-
NARC_v2_1927	-	-	-		-	-	-
NARC_v2_1956	-	-	-		-	-	-
NARC_v2_1966	-	-	-		-	-	-
NARC_v2_2011	-	-	-		-	-	-
NARC_v2_2213	-	-	-		-	-	-
NARC_v2_2249	-	-	-		-	-	-
NARC_v2_2266	-	-	-		-	-	-
NARC_v2_2393	-	-	-		-	-	-
NARC_v2_2394	-	-	-		-	-	-
NARC_v2_2637	-	-	-		-	-	-
NARC_v2_2867	-	-	-		-	-	-
NARC_v2_2887	-	-	-		30.328	2.07e-21	94.4
NARC_v2_2996	-	-	-		-	-	-
NARC_v2_3006	-	-	-		-	-	-
NARC_v2_3039	-	-	-		-	-	-
NARC_v2_3075	-	-	-		-	-	-
